# Supplementary material for: Subgroup-Enriched Pathways and Kinase Signatures in Medulloblastoma Patient-Derived Xenografts
Source: J Proteome Res. 2022 Aug 17;21(9):2124–36. doi: 10.1021/acs.jproteome.2c00203 (PMC9442791; doi:10.1021/acs.jproteome.2c00203)
Supplement: Supplementary file 2 — pr2c00203_si_002.xlsx [file pr2c00203_si_002.xlsx]

## Sheet: TableS1_PDXLines
Table S1: PDX Lines
PDX Line	Genomic Subgroup	Proteomic Subgroup	Sex	Age	Histology	M-status	Source
BT084	SHH	SHH	M	-	Anaplastic/ Large Cell	Not available	Milde Lab 1
Med-1712FH	SHH	SHH	M	4.9	Desmoplastic/Nodular	Not available	Olson Lab 2,3
RCMB18	SHH	SHH	M	-	Anaplastic/ Large Cell	Non-disseminated	Wechsler-Reya Lab 4
RCMB24	SHH	SHH	M	-	Desmoplastic/Nodular	Non-disseminated	Wechsler-Reya Lab 4
ICb-984MB	SHH	SHH	F	-	Anaplastic/ Large Cell	Not available	Li Lab 5
RCMB32	SHH	G3	M	-	Desmoplastic/ Nodular	Disseminated	Wechsler-Reya Lab 4
MB009	Group 3	G3	F	-	Classic	Not available	Cho Lab 6,7
MB002	Group 3	G3	M	-	Anaplastic/ Large Cell	Not available	Cho Lab 6,7
Med-211FH	Group 3	G3	M	2.8	Classic	Non-disseminated	Olson Lab 2,3
Med-411FH	Group 3	G3	M	3	Anaplastic/ Large Cell	Non-disseminated	Olson Lab 2,3
RCMB28	Group 3	G3	M	-	Anaplastic/ Large Cell	Disseminated	Wechsler-Reya Lab 4
RCMB40	Group 3	G3	F	-	Anaplastic/ Large Cell	Non-disseminated	Wechsler-Reya Lab 4
RCMB20	Group 3	G3	M	-	Classic	Non-disseminated	Wechsler-Reya Lab 4
Med-1911FH	Group 3	G3	M	3.5	Anaplastic/ Large Cell	Disseminated	Olson Lab 2,3
ICb-1572MB	Group 3	G3	M	14.75	Anaplastic/ Large Cell	Disseminated	Li Lab 5
ICb-1299MB	Group 3	G3	F	2.75	Anaplastic/ Large Cell	Disseminated	Li Lab 5
Med-2312FH	Group 3/ Group 4	G3	F	2.8	Classic	Disseminated	Olson Lab 2,3
DMB006	Group 4	G4	M	-	Desmoplastic/ Nodular	Not available	Wechsler-Reya Lab 4
ICb-1487MB	Group 4	G4	M	-	Classic	Non-disseminated	Li Lab 5
RCMB38	Group 4	G4	F	-	Desmoplastic/ Nodular	Non-disseminated	Wechsler-Reya Lab 4
(1) Purzner, T.; Purzner, J.; Buckstaff, T.; Cozza, G.; Gholamin, S.; Rusert, J. M.; Hartl, T. A.; Sanders, J.; Conley, N.; Ge, X.; et al. Developmental phosphoproteomics identifies the kinase CK2 as a driver of Hedgehog signaling and a therapeutic target in medulloblastoma. Sci. signaling 2018, 11 (547).
(2) Morfouace, M.; Shelat, A.; Jacus, M.; Freeman, B. B., 3rd; Turner, D.; Robinson, S.; Zindy, F.; Wang, Y. D.; Finkelstein, D.; Ayrault, O.; et al. Pemetrexed and gemcitabine as combination therapy for the treatment of Group3 medulloblastoma. Cancer Cell 2014, 25 (4), 516-529.
(3) Brabetz, S.; Leary, S. E. S.; Grobner, S. N.; Nakamoto, M. W.; Seker-Cin, H.; Girard, E. J.; Cole, B.; Strand, A. D.; Bloom, K. L.; Hovestadt, V.; et al. A biobank of patient-derived pediatric brain tumor models. Nat. Med. 2018, 24 (11), 1752-1761.
(4) Brun, S. N.; Markant, S. L.; Esparza, L. A.; Garcia, G.; Terry, D.; Huang, J. M.; Pavlyukov, M. S.; Li, X. N.; Grant, G. A.; Crawford, J. R.; et al. Survivin as a therapeutic target in Sonic hedgehog-driven medulloblastoma. Oncogene 2015, 34 (29), 3770-3779.
(5) Zhao, X.; Liu, Z.; Yu, L.; Zhang, Y.; Baxter, P.; Voicu, H.; Gurusiddappa, S.; Luan, J.; Su, J. M.; Leung, H. C.; et al. Global gene expression profiling confirms the molecular fidelity of primary tumor-based orthotopic xenograft mouse models of medulloblastoma. Neuro-Oncology 2012, 14 (5), 574-583.
(6) Bandopadhayay, P.; Bergthold, G.; Nguyen, B.; Schubert, S.; Gholamin, S.; Tang, Y.; Bolin, S.; Schumacher, S. E.; Zeid, R.; Masoud, S.; et al. BET bromodomain inhibition of MYC-amplified medulloblastoma. Clin. Cancer Res. 2014, 20 (4), 912-925.
(7) Gholamin, S.; Mitra, S. S.; Feroze, A. H.; Liu, J.; Kahn, S. A.; Zhang, M.; Esparza, R.; Richard, C.; Ramaswamy, V.; Remke, M.; et al. Disrupting the CD47-SIRPα anti-phagocytic axis by a humanized anti-CD47 antibody is an efficacious treatment for malignant pediatric brain tumors. Sci. Transl. Med. 2017, 9 (381).
