# Supplementary material for: Subgroup-Enriched Pathways and Kinase Signatures in Medulloblastoma Patient-Derived Xenografts
Source: J Proteome Res. 2022 Aug 17;21(9):2124–36. doi: 10.1021/acs.jproteome.2c00203 (PMC9442791; doi:10.1021/acs.jproteome.2c00203)
Supplement: Supplementary file 3 — pr2c00203_si_003.xlsx [file pr2c00203_si_003.xlsx]

## Sheet: TableS2_TMTLabelingAssignments
Table S2: TMT labeling assignments.
TMT Pool	TMT Channel	Sample
Pool 1	126	MasterMix
Pool 1	127N	JCMB009
Pool 1	127C	RCMB32
Pool 1	128N	ICb-984MB
Pool 1	128C	Med-1712FH
Pool 1	129N	ICb-1487MB
Pool 1	129C	RCMB18
Pool 1	130N	RCMB40
Pool 1	130C	Med-1911FH
Pool 1	131N	Med-411FH
Pool 1	131C	Med-211FH
Pool 2	126	MasterMix
Pool 2	127N	RCMB28
Pool 2	127C	Med-2312FH
Pool 2	128N	MB002
Pool 2	128C	ICb-1299MB
Pool 2	129N	RCMB24
Pool 2	129C	BT084
Pool 2	130N	RCMB38
Pool 2	130C	ICb-1572MB
Pool 2	131N	RCMB20
Pool 2	131C	DMB006
