# Supplementary material for: Subgroup-Enriched Pathways and Kinase Signatures in Medulloblastoma Patient-Derived Xenografts
Source: J Proteome Res. 2022 Aug 17;21(9):2124–36. doi: 10.1021/acs.jproteome.2c00203 (PMC9442791; doi:10.1021/acs.jproteome.2c00203)
Supplement: Supplementary file 4 — pr2c00203_si_004.xlsx [file pr2c00203_si_004.xlsx]

## Sheet: TableS3_MetageneProjection
Table S3: Membership classification of 20 PDX (this study) and 42 primary (Archer et al., 2018) MB tumors as determined by metagene projection.
Subtype	Sample	Tumor Type	Cluster Assignment
G3b	MB278	Primary	1
G4	MB282	Primary	1
G4	MB199	Primary	1
G3b	MB271	Primary	1
G4	MB177	Primary	1
G4	MB265	Primary	1
G4	MB227	Primary	1
G3b	MB277	Primary	1
G3b	MB164	Primary	1
G4	MB099	Primary	1
G4	Icb-1487MB	PDX	1
G4	RCMB38	PDX	1
G3	RCMB20	PDX	1
G4	MB091	Primary	2
G4	MB118	Primary	2
G4	MB264	Primary	2
G4	MB269	Primary	2
SHHb	MB088	Primary	2
G4	MB174	Primary	2
SHHb	MB287	Primary	2
SHHb	MB266	Primary	2
G4	MB270	Primary	2
SHHb	MB206	Primary	2
G3	Icb-1299MB	PDX	2
G4	DMB006	PDX	2
G3a	MB247	Primary	3
G3b	MB288	Primary	3
G3b	MB166	Primary	3
G3a	MB170	Primary	3
G3	JCMB009	PDX	3
G3	Med-1911FH	PDX	3
G3	Med-2312FH	PDX	3
G3	ICb-1572MB	PDX	3
G3a	MB226	Primary	4
G3a	MB260	Primary	4
G3a	MB095	Primary	4
G4	MB281	Primary	4
G3a	MB248	Primary	4
G3a	MB106	Primary	4
G3a	MB018	Primary	4
G3	RCMB32	PDX	4
G3	RCMB40	PDX	4
G3	Med-411FH	PDX	4
G3	Med-211FH	PDX	4
G3	RCMB28	PDX	4
G3	MB002	PDX	4
SHHa	MB275	Primary	5
SHHa	MB234	Primary	5
SHHb	MB136	Primary	5
SHHa	MB239	Primary	5
SHHa	MB102	Primary	5
SHHa	MB037	Primary	5
SHHa	MB244	Primary	5
SHHa	MB274	Primary	5
SHHa	MB268	Primary	5
SHHa	MB284	Primary	5
SHHa	MB104	Primary	5
SHH	ICb-984MB	PDX	5
SHH	Med-1712FH	PDX	5
SHH	RCMB18	PDX	5
SHH	RCMB24	PDX	5
SHH	BT084	PDX	5
