# Supplementary material for: Subgroup-Enriched Pathways and Kinase Signatures in Medulloblastoma Patient-Derived Xenografts
Source: J Proteome Res. 2022 Aug 17;21(9):2124–36. doi: 10.1021/acs.jproteome.2c00203 (PMC9442791; doi:10.1021/acs.jproteome.2c00203)
Supplement: Supplementary file 5 — pr2c00203_si_005.xlsx [file pr2c00203_si_005.xlsx]

## Sheet: TableS4_GSEA
Table S4: Gene Set Enrichment Analysis results for each subgroup comparison (G3vsSHH; G3vsG4; G4vsSHH).
SubgroupEnriched' gene sets are significantly enriched (FDR < 0.05 & NES > 0) in a given subgroup for both comparisons and also shown in Figure 3A.

## Sheet: G3vsSHH
#1.3
801	1	7	0
id	Signature.set.description	Signature.set.size	Signature.set.overlap.percent.G3vsSHH	Signature.set.overlap.G3vsSHH	No.columns.scored	pvalue.G3vsSHH	fdr.pvalue.G3vsSHH	G3vsSHH
KEGG_GLYCOLYSIS_GLUCONEOGENESIS	http://www.broadinstitute.org/gsea/msigdb/cards/KEGG_GLYCOLYSIS_GLUCONEOGENESIS	63	58.7	HK2|LDHA|ALDOA|AKR1A1|PDHB|PDHA1|PCK2|DLAT|ENO3|TPI1|DLD|ENO1|ALDOC|ACSS2|LDHB|PFKM|PFKL|ENO2|ACSS1|ALDH9A1|BPGM|PFKP|ALDH2|ALDH1B1|PGK2|GALM|GPI|ALDH3A2|PGK1|ADH5|HK1|PGM2|GAPDH|PGAM2|ALDH7A1|PGM1|ALDH1A3	1	0.141684	0.200156	-1.8362
KEGG_CITRATE_CYCLE_TCA_CYCLE	http://www.broadinstitute.org/gsea/msigdb/cards/KEGG_CITRATE_CYCLE_TCA_CYCLE	33	78.8	PDHB|PDHA1|ACLY|SDHA|PCK2|DLST|SDHB|DLAT|IDH3B|SDHC|OGDHL|MDH2|FH|IDH3A|MDH1|DLD|CS|IDH1|ACO2|SUCLG1|SUCLG2|SUCLA2|OGDH|PC|ACO1|IDH2	1	0.0426829	0.0744859	2.5014
KEGG_PENTOSE_PHOSPHATE_PATHWAY	http://www.broadinstitute.org/gsea/msigdb/cards/KEGG_PENTOSE_PHOSPHATE_PATHWAY	28	64.3	ALDOA|TKT|DERA|RBKS|ALDOC|H6PD|RPIA|PFKM|PFKL|PGLS|PFKP|TALDO1|GPI|G6PD|PGM2|PRPS2|PGD|PGM1	1	0.0426829	0.0744859	-2.506
KEGG_FRUCTOSE_AND_MANNOSE_METABOLISM	http://www.broadinstitute.org/gsea/msigdb/cards/KEGG_FRUCTOSE_AND_MANNOSE_METABOLISM	35	68.6	HK2|ALDOA|TSTA3|MPI|PHPT1|PMM2|TPI1|GMPPA|ALDOC|PFKM|SORD|GMDS|PFKL|GMPPB|MTMR2|AKR1B1|FUK|PFKP|MTMR6|PFKFB2|HK1|PFKFB3|FPGT|MTMR1	1	0.571429	0.635714	-0.7708
KEGG_GALACTOSE_METABOLISM	http://www.broadinstitute.org/gsea/msigdb/cards/KEGG_GALACTOSE_METABOLISM	27	63	HK2|GALE|GALK1|GALK2|GAA|GALT|PFKM|PFKL|AKR1B1|PFKP|UGP2|GLB1|GANC|HK1|PGM2|GLA|PGM1	1	0.671756	0.724194	-0.5081
KEGG_FATTY_ACID_METABOLISM	http://www.broadinstitute.org/gsea/msigdb/cards/KEGG_FATTY_ACID_METABOLISM	43	69.8	ACSL3|ACADSB|ACOX3|ACSL6|ACAA1|ACOX1|ACSL4|ACADS|ECHS1|ACADM|ACAT1|ACAT2|ACSL1|CPT2|CPT1C|GCDH|ALDH9A1|ALDH2|ALDH1B1|ECI2|HADHA|HADHB|ECI1|ALDH3A2|ACADVL|CPT1A|ADH5|ACAA2|HADH|ALDH7A1	1	0.039749	0.0701298	-2.7733
KEGG_STEROID_BIOSYNTHESIS	http://www.broadinstitute.org/gsea/msigdb/cards/KEGG_STEROID_BIOSYNTHESIS	18	61.1	CYP51A1|FDFT1|SQLE|EBP|HSD17B7|MSMO1|DHCR7|LSS|SOAT1|DHCR24|NSDHL	1	0.54878	0.618664	0.7599
KEGG_STEROID_HORMONE_BIOSYNTHESIS	http://www.broadinstitute.org/gsea/msigdb/cards/KEGG_STEROID_HORMONE_BIOSYNTHESIS	56	17.9	HSD17B8|HSD17B2|HSD17B7|SRD5A3|CYP1B1|HSD17B12|AKR1C3|CYP7B1|COMT|HSD11B2	1	0.869388	0.889374	-0.2478
KEGG_OXIDATIVE_PHOSPHORYLATION	http://www.broadinstitute.org/gsea/msigdb/cards/KEGG_OXIDATIVE_PHOSPHORYLATION	136	61	COX11|ATP6V1G1|NDUFA8|NDUFA1|NDUFA2|NDUFS1|NDUFB4|NDUFB9|NDUFC2|NDUFA3|NDUFB3|NDUFA11|NDUFC1|NDUFB2|NDUFB8|NDUFB7|ATP6V1B2|NDUFV1|NDUFV2|NDUFA9|NDUFA7|NDUFB6|NDUFS6|NDUFB10|NDUFA6|NDUFS4|NDUFB1|NDUFA10|NDUFS5|NDUFB5|NDUFS7|ATP6V1C1|PPA1|UQCRC2|NDUFS8|UQCRQ|ATP5I|SDHA|UQCRB|NDUFV3|UQCRC1|ATP5A1|NDUFA5|ATP6V1H|ATP5O|NDUFS3|NDUFS2|ATP5B|COX7C|ATP5L|UQCRH|ATP5H|ATP5D|ATP5F1|COX7A2L|ATP5J|SDHB|ATP6V1F…	1	0.001	0.00304563	12.5872
KEGG_PURINE_METABOLISM	http://www.broadinstitute.org/gsea/msigdb/cards/KEGG_PURINE_METABOLISM	160	45	POLR1A|ZNRD1|FHIT|POLR3H|POLR1B|RRM2|ADA|POLR3D|CANT1|POLR1C|GMPR2|NUDT9|POLR3F|RRM1|POLR3A|AK1|POLR1D|NT5C|IMPDH2|PRIM1|POLE3|NME7|RRM2B|POLR1E|POLE2|NME3|IMPDH1|ADSL|POLR3G|POLR3C|PNPT1|POLA1|PRIM2|POLA2|POLD3|POLE|AK2|PFAS|POLR2E|POLD1|NUDT2|ADSS|POLD2|PRUNE|PDE2A|PNP|PPAT|PAICS|GART|POLR2A|ATIC|APRT|POLR2C|DGUOK|NT5C2|AK4|PDE3B|ADK|NME4|AMPD2|PDE6D|GUK1|PDE1C|NUDT5|ITPA|DCK|PAPSS1|PRPS2|NPR2|…	1	0.001	0.00304563	5.1096
KEGG_PYRIMIDINE_METABOLISM	http://www.broadinstitute.org/gsea/msigdb/cards/KEGG_PYRIMIDINE_METABOLISM	99	53.5	POLR1A|ZNRD1|POLR3H|POLR1B|RRM2|POLR3D|CANT1|POLR1C|POLR3F|RRM1|POLR3A|POLR1D|NT5C|PRIM1|POLE3|NME7|RRM2B|POLR1E|POLE2|TYMS|NME3|POLR3G|POLR3C|PNPT1|POLA1|PRIM2|POLA2|POLD3|POLE|POLR2E|POLD1|NUDT2|POLD2|PNP|POLR2A|TK1|CAD|POLR2C|NT5C2|NME4|DHODH|UCKL1|ITPA|DCK|TXNRD1|DUT|DTYMK|AK3|UMPS|CTPS2|DPYD|DCTD|TXNRD2	1	0.0162933	0.0338432	2.9126
KEGG_ALANINE_ASPARTATE_AND_GLUTAMATE_METABOLISM	http://www.broadinstitute.org/gsea/msigdb/cards/KEGG_ALANINE_ASPARTATE_AND_GLUTAMATE_METABOLISM	33	57.6	ALDH5A1|ASS1|ADSL|GOT2|ALDH4A1|GLUD1|ADSS|NIT2|PPAT|CAD|GOT1|GFPT1|ASNS|GLS|GLUL|ASL|GLUD2|ABAT|GPT2	1	0.204453	0.274317	-1.5443
KEGG_GLYCINE_SERINE_AND_THREONINE_METABOLISM	http://www.broadinstitute.org/gsea/msigdb/cards/KEGG_GLYCINE_SERINE_AND_THREONINE_METABOLISM	32	46.9	SARDH|MAOA|GAMT|DLD|GATM|SRR|SHMT2|CTH|PSAT1|GLDC|SHMT1|PSPH|PHGDH|CHDH|MAOB	1	0.0306748	0.057274	-2.6895
KEGG_CYSTEINE_AND_METHIONINE_METABOLISM	http://www.broadinstitute.org/gsea/msigdb/cards/KEGG_CYSTEINE_AND_METHIONINE_METABOLISM	35	54.3	LDHA|DNMT1|ADI1|MTR|GOT2|DNMT3A|SRM|MAT2A|ENOPH1|AHCY|LDHB|APIP|MAT2B|SMS|GOT1|DNMT3B|CTH|MPST|MTAP	1	0.440777	0.513919	0.9733
KEGG_VALINE_LEUCINE_AND_ISOLEUCINE_DEGRADATION	http://www.broadinstitute.org/gsea/msigdb/cards/KEGG_VALINE_LEUCINE_AND_ISOLEUCINE_DEGRADATION	45	86.7	MCEE|ACADSB|ACAD8|HMGCS1|IVD|ACAA1|ACADS|ECHS1|OXCT2|ACADM|ACAT1|DLD|ACAT2|PCCB|MCCC1|PCCA|MCCC2|HMGCL|ALDH9A1|ALDH2|ALDH1B1|OXCT1|HADHA|HADHB|BCAT1|BCAT2|ALDH6A1|MUT|ALDH3A2|BCKDHA|BCKDHB|DBT|ACAA2|HADH|HIBCH|HIBADH|ABAT|ALDH7A1|HSD17B10	1	0.001	0.00304563	-4.3253
KEGG_VALINE_LEUCINE_AND_ISOLEUCINE_BIOSYNTHESIS	http://www.broadinstitute.org/gsea/msigdb/cards/KEGG_VALINE_LEUCINE_AND_ISOLEUCINE_BIOSYNTHESIS	12	83.3	PDHB|PDHA1|LARS|IARS|VARS|LARS2|VARS2|IARS2|BCAT1|BCAT2	1	0.0943775	0.142687	2.0151
KEGG_LYSINE_DEGRADATION	http://www.broadinstitute.org/gsea/msigdb/cards/KEGG_LYSINE_DEGRADATION	45	73.3	NSD1|SETD7|DLST|SETD2|EHMT1|DOT1L|TMLHE|AASDHPPT|ECHS1|OGDHL|EHMT2|SETMAR|ACAT1|ACAT2|SETDB1|ASH1L|PLOD2|GCDH|SETD1A|AADAT|ALDH9A1|ALDH2|ALDH1B1|OGDH|HADHA|SETD1B|PLOD3|PLOD1|ALDH3A2|SUV39H2|AASS|HADH|ALDH7A1	1	0.0861723	0.131725	-2.0472
KEGG_ARGININE_AND_PROLINE_METABOLISM	http://www.broadinstitute.org/gsea/msigdb/cards/KEGG_ARGININE_AND_PROLINE_METABOLISM	55	56.4	ACY1|PYCRL|CKMT1A|ASS1|MAOA|GAMT|CKB|SAT2|P4HA1|GOT2|ALDH18A1|ALDH4A1|GLUD1|SRM|GATM|PYCR1|SMS|GOT1|OAT|ALDH9A1|ALDH2|ALDH1B1|GLS|GLUL|PYCR2|ALDH3A2|ASL|GLUD2|ALDH7A1|MAOB|LAP3	1	0.651731	0.710254	-0.5741
KEGG_HISTIDINE_METABOLISM	http://www.broadinstitute.org/gsea/msigdb/cards/KEGG_HISTIDINE_METABOLISM	30	43.3	MAOA|METTL2B|WBSCR22|LCMT2|LCMT1|ALDH9A1|ALDH2|ALDH1B1|ALDH3A2|TRMT11|ALDH7A1|MAOB|ALDH1A3	1	0.00582524	0.0141824	-3.1303
KEGG_TYROSINE_METABOLISM	http://www.broadinstitute.org/gsea/msigdb/cards/KEGG_TYROSINE_METABOLISM	43	34.9	GSTZ1|MAOA|METTL2B|GOT2|WBSCR22|LCMT2|GOT1|DCT|MIF|LCMT1|COMT|TRMT11|ADH5|MAOB|ALDH1A3	1	0.215116	0.285751	-1.5397
KEGG_TRYPTOPHAN_METABOLISM	http://www.broadinstitute.org/gsea/msigdb/cards/KEGG_TRYPTOPHAN_METABOLISM	41	48.8	MAOA|ECHS1|OGDHL|WARS|ACAT1|CYP1B1|ACAT2|GCDH|AADAT|ALDH9A1|ALDH2|ALDH1B1|OGDH|HADHA|CAT|ALDH3A2|WARS2|HADH|ALDH7A1|MAOB	1	0.001	0.00304563	-3.8566
KEGG_BETA_ALANINE_METABOLISM	http://www.broadinstitute.org/gsea/msigdb/cards/KEGG_BETA_ALANINE_METABOLISM	23	60.9	ECHS1|MLYCD|ACADM|SRM|SMS|ALDH9A1|ALDH2|ALDH1B1|HADHA|ALDH3A2|HIBCH|DPYD|ABAT|ALDH7A1	1	0.001	0.00304563	-3.9565
KEGG_SELENOAMINO_ACID_METABOLISM	http://www.broadinstitute.org/gsea/msigdb/cards/KEGG_SELENOAMINO_ACID_METABOLISM	27	55.6	SCLY|METTL2B|WBSCR22|MAT2A|GGT7|AHCY|MARS|MARS2|LCMT2|MAT2B|CTH|LCMT1|TRMT11|PAPSS1|SEPHS1	1	0.391304	0.468112	-1.1075
KEGG_GLUTATHIONE_METABOLISM	http://www.broadinstitute.org/gsea/msigdb/cards/KEGG_GLUTATHIONE_METABOLISM	51	62.7	GSTZ1|RRM2|RRM1|RRM2B|GPX1|GSS|GSTA4|GSTM1|MGST1|GSTM3|SRM|GSTP1|IDH1|GGT7|GSR|GSTO1|OPLAH|GGCT|MGST3|GCLC|SMS|GSTM2|GPX4|GSTK1|GPX7|G6PD|MGST2|TXNDC12|GCLM|PGD|IDH2|LAP3	1	0.349705	0.428309	-1.1629
KEGG_STARCH_AND_SUCROSE_METABOLISM	http://www.broadinstitute.org/gsea/msigdb/cards/KEGG_STARCH_AND_SUCROSE_METABOLISM	53	32.1	HK2|GAA|PGM2L1|UGDH|AGL|PYGL|GUSB|PYGM|GYS1|GBE1|GPI|UGP2|PYGB|GANC|HK1|PGM2|PGM1	1	0.0479846	0.0814316	-2.4281
KEGG_N_GLYCAN_BIOSYNTHESIS	http://www.broadinstitute.org/gsea/msigdb/cards/KEGG_N_GLYCAN_BIOSYNTHESIS	47	57.4	ALG8|MAN1B1|MGAT2|ALG13|DPM1|DOLPP1|MGAT1|DPM3|ALG1|ALG12|STT3B|ALG2|ALG11|ALG9|DPAGT1|RFT1|DDOST|ALG5|MOGS|ALG6|RPN2|ALG3|MAN2A2|RPN1|MAN2A1|GANAB|FUT8	1	0.757261	0.798114	0.4119
KEGG_AMINO_SUGAR_AND_NUCLEOTIDE_SUGAR_METABOLISM	http://www.broadinstitute.org/gsea/msigdb/cards/KEGG_AMINO_SUGAR_AND_NUCLEOTIDE_SUGAR_METABOLISM	45	75.6	HK2|GALE|GALK1|NANS|GALK2|TSTA3|MPI|AMDHD2|GALT|PMM2|UGDH|HEXA|UAP1|PGM3|GNPNAT1|GMPPA|NANP|CMAS|GMDS|GFPT1|GMPPB|FUK|HEXB|GPI|NAGK|UGP2|CYB5R1|HK1|CYB5R3|PGM2|FPGT|GNPDA1|GNPDA2|PGM1	1	0.551935	0.619187	-0.7302
KEGG_GLYCOSAMINOGLYCAN_DEGRADATION	http://www.broadinstitute.org/gsea/msigdb/cards/KEGG_GLYCOSAMINOGLYCAN_DEGRADATION	22	45.5	NAGLU|HGSNAT|HEXA|GUSB|HEXB|GLB1|ARSB|GNS|IDUA|GALNS	1	0.0205993	0.0406404	-2.8582
KEGG_GLYCEROLIPID_METABOLISM	http://www.broadinstitute.org/gsea/msigdb/cards/KEGG_GLYCEROLIPID_METABOLISM	50	40	AKR1A1|AGK|DGAT1|AGPAT3|DGKB|MBOAT2|LCLAT1|AGPAT1|DGKE|MGLL|AKR1B1|ALDH9A1|ALDH2|ALDH1B1|DGKZ|ALDH3A2|GK|GLA|ALDH7A1|AGPAT4	1	0.0944123	0.142687	-2.2156
KEGG_INOSITOL_PHOSPHATE_METABOLISM	http://www.broadinstitute.org/gsea/msigdb/cards/KEGG_INOSITOL_PHOSPHATE_METABOLISM	55	40	PIKFYVE|INPP4A|IMPA1|TPI1|MINPP1|SYNJ1|PI4KA|ISYNA1|PIP5K1A|PIK3C2A|PIK3C3|INPP5K|PLCB3|PIP4K2C|PLCG1|ALDH6A1|INPP5B|PLCB4|CDIPT|ITPK1|OCRL|PIP5K1C	1	0.00204918	0.00552102	-3.911
KEGG_GLYCOSYLPHOSPHATIDYLINOSITOL_GPI_ANCHOR_BIOSYNTHESIS	http://www.broadinstitute.org/gsea/msigdb/cards/KEGG_GLYCOSYLPHOSPHATIDYLINOSITOL_GPI_ANCHOR_BIOSYNTHESIS	26	42.3	PIGN|PIGQ|PIGW|PIGT|PIGO|PIGS|GPAA1|PIGK|PGAP1|PIGM|PIGX	1	0.0661323	0.105944	-2.2472
KEGG_GLYCEROPHOSPHOLIPID_METABOLISM	http://www.broadinstitute.org/gsea/msigdb/cards/KEGG_GLYCEROPHOSPHOLIPID_METABOLISM	78	39.7	PISD|LYPLA1|GPD1L|PTDSS2|LPCAT1|AGPAT3|DGKB|PLA2G6|CHKB|MBOAT2|LPGAT1|PTDSS1|LCLAT1|LPCAT3|AGPAT1|PCYT2|MBOAT7|DGKE|PLA2G4A|PCYT1A|GPD1|ETNK1|PGS1|GNPAT|LYPLA2|DGKZ|GPD2|CDS2|CDIPT|AGPAT4|CHKA	1	0.503831	0.573251	-0.8421
KEGG_ARACHIDONIC_ACID_METABOLISM	http://www.broadinstitute.org/gsea/msigdb/cards/KEGG_ARACHIDONIC_ACID_METABOLISM	59	22	PTGES2|PTGS2|GPX1|PLA2G6|LTA4H|GGT7|AKR1C3|CBR1|PLA2G4A|GPX4|EPHX2|GPX7|CBR3	1	0.676471	0.727319	-0.5158
KEGG_SPHINGOLIPID_METABOLISM	http://www.broadinstitute.org/gsea/msigdb/cards/KEGG_SPHINGOLIPID_METABOLISM	41	41.5	ASAH1|SPTLC1|SMPD4|ARSA|KDSR|SPTLC2|SMPD3|SGPP1|GALC|GBA|CERK|SMPD2|DEGS1|GLB1|SGPL1|GLA|UGT8	1	0.001	0.00304563	-4.1837
KEGG_PYRUVATE_METABOLISM	http://www.broadinstitute.org/gsea/msigdb/cards/KEGG_PYRUVATE_METABOLISM	41	68.3	LDHA|PDHB|PDHA1|PCK2|ACACA|DLAT|MDH2|ACAT1|ME3|MDH1|DLD|ACAT2|ACSS2|LDHB|HAGH|ACSS1|AKR1B1|ACYP1|ALDH9A1|GRHPR|ALDH2|ALDH1B1|PC|ALDH3A2|ME2|GLO1|ALDH7A1|ACYP2	1	0.374016	0.451865	-1.1275
KEGG_GLYOXYLATE_AND_DICARBOXYLATE_METABOLISM	http://www.broadinstitute.org/gsea/msigdb/cards/KEGG_GLYOXYLATE_AND_DICARBOXYLATE_METABOLISM	17	70.6	MTHFD1L|PGP|MDH2|MDH1|CS|ACO2|MTHFD1|MTHFD2|MTHFD2L|GRHPR|ACO1|HYI	1	0.295669	0.370627	-1.2987
KEGG_PROPANOATE_METABOLISM	http://www.broadinstitute.org/gsea/msigdb/cards/KEGG_PROPANOATE_METABOLISM	34	76.5	LDHA|MCEE|ACACA|ECHS1|MLYCD|ACADM|ACAT1|ACAT2|PCCB|PCCA|SUCLG1|ACSS2|SUCLG2|SUCLA2|LDHB|ACSS1|ALDH9A1|ALDH2|ALDH1B1|HADHA|ALDH6A1|MUT|ALDH3A2|HIBCH|ABAT|ALDH7A1	1	0.169734	0.233603	-1.749
KEGG_BUTANOATE_METABOLISM	http://www.broadinstitute.org/gsea/msigdb/cards/KEGG_BUTANOATE_METABOLISM	35	65.7	AACS|PDHB|PDHA1|ALDH5A1|HMGCS1|ACADS|ECHS1|OXCT2|ACAT1|ACAT2|L2HGDH|BDH1|HMGCL|ALDH9A1|ALDH2|ALDH1B1|OXCT1|HADHA|ALDH3A2|HADH|ABAT|ALDH7A1|BDH2	1	0.427165	0.505405	-0.9939
KEGG_ONE_CARBON_POOL_BY_FOLATE	http://www.broadinstitute.org/gsea/msigdb/cards/KEGG_ONE_CARBON_POOL_BY_FOLATE	18	72.2	DHFR|MTHFD1L|TYMS|MTR|MTHFD1|GART|MTHFD2|ATIC|MTHFR|SHMT2|MTHFD2L|SHMT1|MTHFS	1	0.814141	0.84802	0.283
KEGG_NICOTINATE_AND_NICOTINAMIDE_METABOLISM	http://www.broadinstitute.org/gsea/msigdb/cards/KEGG_NICOTINATE_AND_NICOTINAMIDE_METABOLISM	25	40	NUDT12|NT5C|QPRT|PNP|NADSYN1|NT5C2|NAMPT|NMNAT1|NMNAT3|NNT	1	0.850598	0.875474	-0.1951
KEGG_PORPHYRIN_AND_CHLOROPHYLL_METABOLISM	http://www.broadinstitute.org/gsea/msigdb/cards/KEGG_PORPHYRIN_AND_CHLOROPHYLL_METABOLISM	42	40.5	MMAB|HMOX2|HMBS|ALAD|EARS2|FECH|UROD|BLVRA|COX15|BLVRB|UROS|GUSB|EPRS|FTH1|CPOX|HCCS|PPOX	1	0.0614754	0.099882	2.2382
KEGG_TERPENOID_BACKBONE_BIOSYNTHESIS	http://www.broadinstitute.org/gsea/msigdb/cards/KEGG_TERPENOID_BACKBONE_BIOSYNTHESIS	16	68.8	PDSS2|HMGCS1|ACAT1|ACAT2|DHDDS|HMGCR|FDPS|IDI1|GGPS1|PMVK|MVD	1	0.791165	0.827314	-0.3761
KEGG_AMINOACYL_TRNA_BIOSYNTHESIS	http://www.broadinstitute.org/gsea/msigdb/cards/KEGG_AMINOACYL_TRNA_BIOSYNTHESIS	42	92.9	HARS|RARS2|LARS|EARS2|IARS|FARSB|VARS|FARS2|SARS2|NARS2|YARS2|FARSA|RARS|LARS2|DARS2|WARS|DARS|HARS2|KARS|MARS|MARS2|VARS2|QARS|TARS2|EPRS|AARS2|YARS|IARS2|CARS2|NARS|PARS2|TARSL2|CARS|SARS|WARS2|AARS|SEPSECS|TARS|GARS	1	0.258264	0.331792	-1.4326
KEGG_METABOLISM_OF_XENOBIOTICS_BY_CYTOCHROME_P450	http://www.broadinstitute.org/gsea/msigdb/cards/KEGG_METABOLISM_OF_XENOBIOTICS_BY_CYTOCHROME_P450	71	22.5	GSTZ1|GSTA4|GSTM1|MGST1|GSTM3|CYP1B1|GSTP1|GSTO1|AKR1C3|MGST3|GSTM2|EPHX1|GSTK1|ADH5|MGST2|ALDH1A3	1	0.557613	0.624683	-0.7207
KEGG_DRUG_METABOLISM_CYTOCHROME_P450	http://www.broadinstitute.org/gsea/msigdb/cards/KEGG_DRUG_METABOLISM_CYTOCHROME_P450	73	20.5	GSTZ1|MAOA|GSTA4|GSTM1|MGST1|GSTM3|GSTP1|GSTO1|MGST3|GSTM2|GSTK1|ADH5|MGST2|MAOB|ALDH1A3	1	0.433476	0.51061	-0.9923
KEGG_DRUG_METABOLISM_OTHER_ENZYMES	http://www.broadinstitute.org/gsea/msigdb/cards/KEGG_DRUG_METABOLISM_OTHER_ENZYMES	52	23.1	CES1|IMPDH2|IMPDH1|TPMT|TK1|GUSB|UCKL1|ITPA|UMPS|DPYD|GMPS|HPRT1	1	0.0705882	0.111963	-2.171
KEGG_BIOSYNTHESIS_OF_UNSATURATED_FATTY_ACIDS	http://www.broadinstitute.org/gsea/msigdb/cards/KEGG_BIOSYNTHESIS_OF_UNSATURATED_FATTY_ACIDS	23	65.2	ELOVL2|ACOT1|ACOT2|SCD|FADS1|FADS2|ACOX3|ACAA1|SCD5|ACOX1|ACOT7|HSD17B12|ELOVL5|TECR|HADHA	1	0.001	0.00304563	4.0181
KEGG_ABC_TRANSPORTERS	http://www.broadinstitute.org/gsea/msigdb/cards/KEGG_ABC_TRANSPORTERS	45	24.4	ABCD1|ABCA3|ABCB6|ABCB8|ABCB10|ABCC1|ABCB4|TAP1|ABCA2|ABCB7|ABCD3	1	0.995943	0.995943	0.0122
KEGG_RIBOSOME	http://www.broadinstitute.org/gsea/msigdb/cards/KEGG_RIBOSOME	89	36	RPL22L1|RPL36AL|RPS3A|RPL9|RPS10|MRPL13|RPL5|RPL29|RPS21|RPLP0|RPS19|RPL6|RPL18A|RPL27A|RPL13A|RPL3|RPL7|RPL21|RPL26L1|RPS27A|RPS2|RPLP1|RPLP2|RPL4|RPL13|RPL28|RPS3|RPL12|RPL14|RSL24D1|RPL18|RPS4Y1	1	0.001	0.00304563	8.6594
KEGG_RNA_DEGRADATION	http://www.broadinstitute.org/gsea/msigdb/cards/KEGG_RNA_DEGRADATION	60	75	EXOSC6|EXOSC2|PAPOLG|EXOSC4|EXOSC9|EXOSC7|SKIV2L2|PARN|EXOSC5|EXOSC3|EXOSC8|MPHOSPH6|TTC37|DCP1B|EXOSC1|PNPT1|WDR61|CNOT6|LSM1|PAPOLA|EXOSC10|SKIV2L|ENO3|ENO1|HSPD1|XRN1|DIS3|XRN2|ENO2|CNOT3|ZCCHC7|HSPA9|DCP1A|DCP2|CNOT10|CNOT1|EDC4|PATL1|EDC3|RQCD1|DDX6|LSM4|CNOT8|DCPS|LSM7	1	0.153061	0.213965	1.7489
KEGG_RNA_POLYMERASE	http://www.broadinstitute.org/gsea/msigdb/cards/KEGG_RNA_POLYMERASE	30	50	POLR1A|ZNRD1|POLR3H|POLR1B|POLR3D|POLR1C|POLR3F|POLR3A|POLR1D|POLR1E|POLR3G|POLR3C|POLR2E|POLR2A|POLR2C	1	0.001	0.00304563	5.9768
KEGG_BASAL_TRANSCRIPTION_FACTORS	http://www.broadinstitute.org/gsea/msigdb/cards/KEGG_BASAL_TRANSCRIPTION_FACTORS	37	48.6	GTF2IRD1|GTF2F1|GTF2A2|GTF2F2|GTF2H3|GTF2H1|GTF2E2|GTF2E1|GTF2I|TAF7|TAF5L|TAF1|GTF2B|TAF11|TAF4|TAF10|TAF6L|TAF9B	1	0.47259	0.543105	0.8954
KEGG_DNA_REPLICATION	http://www.broadinstitute.org/gsea/msigdb/cards/KEGG_DNA_REPLICATION	37	89.2	SSBP1|PRIM1|POLE3|POLE2|DNA2|POLA1|PRIM2|POLA2|POLD3|POLE|RNASEH1|FEN1|LIG1|POLD1|RFC2|POLD2|RFC5|RNASEH2A|RFC4|RFC3|MCM4|MCM6|RNASEH2B|MCM3|RNASEH2C|MCM7|MCM5|RFC1|MCM2|PCNA|RPA1|RPA2|RPA3	1	0.864341	0.887465	0.2382
KEGG_SPLICEOSOME	http://www.broadinstitute.org/gsea/msigdb/cards/KEGG_SPLICEOSOME	129	55	WBP11|HNRNPC|DDX5|ACIN1|TCERG1|CDC40|SRSF8|PQBP1|SNW1|DDX39B|HNRNPM|SRSF6|SLU7|HNRNPA1|SNRPB2|SNRPA1|SRSF9|DDX42|PRPF40A|PRPF31|DDX46|PRPF19|CDC5L|ISY1|SNRNP70|SART1|PRPF3|CCDC12|SF3A1|SF3B5|HNRNPU|NCBP2|SF3B3|PRPF4|SF3B2|NCBP1|DHX16|CRNKL1|PLRG1|DHX38|XAB2|CTNNBL1|PRPF38A|SF3A2|SF3A3|DHX8|USP39|PUF60|AQR|DDX23|PRPF18|SNRPA|CHERP|THOC3|EFTUD2|U2SURP|SYF2|SNRNP40|PRPF8|THOC2|SNRNP200|PRPF38B|HSPA8…	1	0.721311	0.765506	0.4536
KEGG_PROTEASOME	http://www.broadinstitute.org/gsea/msigdb/cards/KEGG_PROTEASOME	49	59.2	PSMB5|PSMB1|PSMD3|PSME4|PSMD8|PSMA1|PSMA2|PSMB3|PSMD6|PSMB6|PSMB2|PSMB7|PSMD4|PSMC3|PSMD1|PSMD13|PSMD12|PSMB4|PSMA6|PSMF1|PSMC4|PSMA7|PSMA4|POMP|PSMD11|PSME2|PSME1|PSMB9|PSMD2	1	0.0021097	0.00552246	4.18
KEGG_PROTEIN_EXPORT	http://www.broadinstitute.org/gsea/msigdb/cards/KEGG_PROTEIN_EXPORT	25	52	SEC11C|SEC63|SRP19|SRP72|SRP68|OXA1L|HSPA5|SRP14|SEC62|SRP9|SRPRB|SPCS1|SPCS2	1	0.001	0.00304563	4.1801
KEGG_PPAR_SIGNALING_PATHWAY	http://www.broadinstitute.org/gsea/msigdb/cards/KEGG_PPAR_SIGNALING_PATHWAY	70	40	SLC27A4|ACSL3|PCK2|SCD|FADS2|ACOX3|ACSL6|SLC27A2|ACAA1|SCD5|ACOX1|ACSL4|ACADM|FABP6|ACSL1|RXRB|CPT2|FABP5|CYP27A1|CPT1C|ILK|SCP2|CPT1A|GK|DBI|FABP7|PDPK1|SORBS1	1	0.576687	0.640675	-0.7746
KEGG_BASE_EXCISION_REPAIR	http://www.broadinstitute.org/gsea/msigdb/cards/KEGG_BASE_EXCISION_REPAIR	36	63.9	NEIL2|SMUG1|POLB|POLE3|POLE2|NTHL1|POLD3|POLE|PARP2|FEN1|LIG1|POLD1|POLD2|LIG3|MBD4|MUTYH|UNG|XRCC1|HMGB1|MPG|PARP1|APEX1|PCNA	1	0.430962	0.508396	0.9719
KEGG_NUCLEOTIDE_EXCISION_REPAIR	http://www.broadinstitute.org/gsea/msigdb/cards/KEGG_NUCLEOTIDE_EXCISION_REPAIR	45	82.2	XPA|ERCC4|ERCC1|ERCC2|MNAT1|ERCC3|XPC|RAD23B|POLE3|DDB2|CCNH|POLE2|GTF2H3|ERCC5|CDK7|GTF2H1|POLD3|POLE|RAD23A|ERCC8|LIG1|POLD1|RFC2|POLD2|RFC5|RFC4|CUL4A|RFC3|ERCC6|RFC1|DDB1|CETN2|PCNA|RPA1|RPA2|RPA3|CUL4B	1	0.0170455	0.0349192	2.7983
KEGG_MISMATCH_REPAIR	http://www.broadinstitute.org/gsea/msigdb/cards/KEGG_MISMATCH_REPAIR	24	87.5	PMS2|SSBP1|MSH3|POLD3|MLH3|MLH1|LIG1|POLD1|RFC2|MSH2|POLD2|RFC5|RFC4|MSH6|RFC3|EXO1|RFC1|PCNA|RPA1|RPA2|RPA3	1	0.66	0.714683	-0.5346
KEGG_HOMOLOGOUS_RECOMBINATION	http://www.broadinstitute.org/gsea/msigdb/cards/KEGG_HOMOLOGOUS_RECOMBINATION	29	55.2	SSBP1|XRCC3|RAD51C|RAD50|POLD3|EME1|POLD1|NBN|POLD2|BLM|TOP3B|MUS81|TOP3A|RPA1|RPA2|RPA3	1	0.445378	0.517776	-0.9976
KEGG_MAPK_SIGNALING_PATHWAY	http://www.broadinstitute.org/gsea/msigdb/cards/KEGG_MAPK_SIGNALING_PATHWAY	268	29.5	MAPKAPK3|MAPK12|NF1|TGFB1|CACNA1B|CACNA2D1|PPM1A|ECSIT|DUSP3|ZAK|RPS6KA1|IKBKB|PPP3CB|PPP5C|DAXX|PPM1B|TAB1|ARRB1|ATF2|HSPB1|PLA2G6|LAMTOR3|MAP2K2|STMN1|SOS1|TAB2|TGFB3|MAPK8IP2|RAF1|MAP4K3|TRAF2|MAP2K7|IKBKG|MAP3K4|GNG12|PLA2G4A|PPP3CA|TAOK2|PAK1|FLNB|MAP3K7|ARRB2|PRKACA|TP53|CRK|PAK2|AKT1|MAP2K6|FLNC|TRAF6|CRKL|MAP2K4|PRKACB|MAP4K4|STK3|CASP3|HSPA8|MAPK1|MAPK3|CACNG6|EGFR|HSPA2|MAPT|NFKB1|AKT3|…	1	0.001	0.00304563	-4.4411
KEGG_ERBB_SIGNALING_PATHWAY	http://www.broadinstitute.org/gsea/msigdb/cards/KEGG_ERBB_SIGNALING_PATHWAY	88	43.2	STAT5A|CAMK2B|STAT5B|EIF4EBP1|CBLB|SRC|MAP2K2|SOS1|CAMK2G|PTK2|RAF1|MAP2K7|MTOR|PIK3R1|NCK1|BAD|PAK1|PAK4|CRK|PAK2|ARAF|AKT1|PLCG1|CRKL|MAP2K4|NCK2|MAPK1|CDKN1B|MAPK3|PIK3R2|CBL|PAK3|EGFR|AKT3|ELK1|GSK3B|MAP2K1|GAB1	1	0.0021645	0.00561089	-4.5218
KEGG_CALCIUM_SIGNALING_PATHWAY	http://www.broadinstitute.org/gsea/msigdb/cards/KEGG_CALCIUM_SIGNALING_PATHWAY	179	16.2	CACNA1B|ATP2B1|VDAC2|CAMK2B|PPP3CB|VDAC3|PHKA2|PPID|VDAC1|ATP2B2|SLC25A4|CAMK2G|PPP3CA|PHKB|SLC25A6|ATP2A2|GNAS|PRKACA|PLCB3|CAMK4|PDE1C|PLCG1|PRKACB|ATP2B4|GNA11|SLC8A2|PLCB4|ATP2A3|EGFR	1	0.453155	0.524533	-0.9638
KEGG_CHEMOKINE_SIGNALING_PATHWAY	http://www.broadinstitute.org/gsea/msigdb/cards/KEGG_CHEMOKINE_SIGNALING_PATHWAY	191	25.1	GNB3|STAT5B|IKBKB|ROCK2|GNB5|ARRB1|CSK|SOS1|PTK2|STAT2|RAF1|CXCR4|ROCK1|IKBKG|GSK3A|GNG12|PIK3R1|PAK1|PXN|VAV2|NFKBIB|ARRB2|PRKACA|PLCB3|CRK|WASL|AKT1|CRKL|PRKACB|PARD3|MAPK1|FOXO3|PLCB4|MAPK3|GNAI3|PIK3R2|GNB4|NFKB1|GNAI2|NFKBIA|AKT3|GNG4|GSK3B|RELA|PREX1|BCAR1|MAP2K1|STAT1	1	0.001	0.00304563	-6.6481
KEGG_PHOSPHATIDYLINOSITOL_SIGNALING_SYSTEM	http://www.broadinstitute.org/gsea/msigdb/cards/KEGG_PHOSPHATIDYLINOSITOL_SIGNALING_SYSTEM	77	31.2	PIKFYVE|INPP4A|DGKB|IMPA1|SYNJ1|PI4KA|PIP5K1A|DGKE|PIK3C2A|PIK3R1|PIK3C3|INPP5K|PLCB3|PIP4K2C|PLCG1|INPP5B|DGKZ|CDS2|PLCB4|CDIPT|PIK3R2|ITPK1|OCRL|PIP5K1C	1	0.001	0.00304563	-4.8387
KEGG_CELL_CYCLE	http://www.broadinstitute.org/gsea/msigdb/cards/KEGG_CELL_CYCLE	129	54.3	PKMYT1|TGFB1|PRKDC|CDC27|CDC26|CDC45|ANAPC7|CDC23|DBF4|CDC16|ANAPC5|EP300|ATM|CCNH|CDK7|ANAPC4|MAD1L1|ANAPC1|CDC7|CHEK1|ORC6|CCND2|ORC1|ORC5|ATR|ORC2|TGFB3|YWHAH|ORC4|SMC1A|BUB1B|MCM4|MCM6|MAD2L1|CHEK2|MCM3|MCM7|MCM5|RBL2|ORC3|PLK1|SKP2|MCM2|CDK6|ANAPC2|TP53|STAG1|WEE1|CREBBP|CDK4|CCNB2|CCNB1|RAD21|TTK|CDKN2A|PTTG1|CDKN2D|RB1|YWHAQ|CDKN1B|CDK1|CDKN2C|PCNA|CCNA2|BUB1|SMAD4|STAG2|YWHAB|CDK2|GSK3B	1	0.140756	0.19955	-1.845
KEGG_OOCYTE_MEIOSIS	http://www.broadinstitute.org/gsea/msigdb/cards/KEGG_OOCYTE_MEIOSIS	115	35.7	MAPK12|PKMYT1|CDC27|CDC26|PPP2R5E|ANAPC7|CDC23|CAMK2B|RPS6KA1|CDC16|ANAPC5|PPP3CB|ANAPC4|SLK|PPP2R5D|ANAPC1|REC8|PPP2R1A|PPP2R1B|YWHAH|CAMK2G|SMC1A|MAD2L1|PPP3CA|PLK1|PRKACA|INS|ANAPC2|PPP2R5C|PRKACB|CCNB2|MAPK1|CCNB1|PTTG1|YWHAQ|CDK1|MAPK3|BUB1|YWHAB|CDK2|MAP2K1	1	0.836614	0.866918	0.2447
KEGG_P53_SIGNALING_PATHWAY	http://www.broadinstitute.org/gsea/msigdb/cards/KEGG_P53_SIGNALING_PATHWAY	70	44.3	RRM2|STEAP3|MDM4|RRM2B|DDB2|ATM|PPM1D|RCHY1|RFWD2|CHEK1|CCND2|ATR|TSC2|CHEK2|CDK6|TP53|GTSE1|CASP9|APAF1|CDK4|CYCS|TP53I3|CASP3|CCNB2|CCNB1|CDKN2A|CDK1|BID|BAX|EI24|CDK2	1	0.0605428	0.0985666	-2.3899
KEGG_UBIQUITIN_MEDIATED_PROTEOLYSIS	http://www.broadinstitute.org/gsea/msigdb/cards/KEGG_UBIQUITIN_MEDIATED_PROTEOLYSIS	139	46	CDC27|UBE2F|CDC26|ANAPC7|CDC23|PPIL2|FBXO4|BIRC6|UBR5|CDC16|ANAPC5|DDB2|UBA3|CBLB|HERC1|PARK2|CUL7|ANAPC4|RCHY1|RFWD2|UBE3C|UBE4A|ERCC8|ANAPC1|STUB1|HERC4|FBXW8|PRPF19|UBE2S|TRIM32|NEDD4L|ITCH|CUL4A|UBE2C|UBE2O|UBA2|TRIP12|UBE3A|WWP2|SAE1|BIRC2|CUL5|MGRN1|CUL2|DDB1|SKP2|XIAP|HERC2|ANAPC2|UBE4B|KEAP1|UBE2E2|CUL3|TRIM37|TRAF6|HUWE1|RNF7|UBE2L6|BRCA1|UBA1|CBL|UBA6|PML|CUL4B	1	0.436992	0.512336	1.0157
KEGG_SNARE_INTERACTIONS_IN_VESICULAR_TRANSPORT	http://www.broadinstitute.org/gsea/msigdb/cards/KEGG_SNARE_INTERACTIONS_IN_VESICULAR_TRANSPORT	39	43.6	SNAP29|STX18|STX7|STX16|STX2|VTI1B|BNIP1|VAMP7|STX1A|GOSR2|STX5|YKT6|STX10|GOSR1|STX6|STX12|USE1	1	0.242358	0.316171	-1.5115
KEGG_REGULATION_OF_AUTOPHAGY	http://www.broadinstitute.org/gsea/msigdb/cards/KEGG_REGULATION_OF_AUTOPHAGY	36	27.8	BECN1|ATG7|ULK3|PIK3R4|PIK3C3|ATG5|INS|ATG3|ATG4C|ATG4B	1	0.328155	0.405636	-1.2491
KEGG_LYSOSOME	http://www.broadinstitute.org/gsea/msigdb/cards/KEGG_LYSOSOME	122	57.4	LGMN|SLC11A2|GAA|CTSB|ATP6V1H|NAGLU|GGA3|ATP6V0A2|HGSNAT|CLTCL1|CLTB|ASAH1|IGF2R|CTSD|CLN5|HEXA|M6PR|CLTA|CLTC|DNASE2|PSAP|AP3B2|ACP2|MCOLN1|ARSA|ARSG|LAMP1|FUCA1|AP4B1|NAGA|GUSB|GNPTG|TPP1|GGA2|MAN2B1|AP3M2|GM2A|GGA1|SCARB2|ATP6V0A1|HEXB|GALC|GBA|NPC1|AP3M1|ATP6V0D1|SLC17A5|AP3D1|PPT1|CTSZ|ABCA2|AP4M1|GLB1|AP3B1|NPC2|AP1G1|AP1B1|CTSC|ARSB|ATP6V0C|SORT1|GNS|GLA|ATP6AP1|IDUA|AP1M1|CTSA|CD63|GALNS|…	1	0.001	0.00304563	-4.8741
KEGG_ENDOCYTOSIS	http://www.broadinstitute.org/gsea/msigdb/cards/KEGG_ENDOCYTOSIS	184	42.9	PARD6B|ARAP1|TFRC|PSD|ARFGAP2|CBLB|VPS36|DNM1L|IQSEC1|ASAP1|VPS45|PDCD6IP|PIKFYVE|STAMBP|CLTCL1|SMAP1|VPS37A|CLTB|ARRB1|CHMP6|CLTA|CLTC|VPS4A|SRC|NEDD4L|ASAP2|EEA1|ITCH|AGAP1|PRKCI|SH3GLB2|RAB11FIP5|PIP5K1A|CXCR4|HLA-A|DNAJC6|HGS|RAB11FIP1|CHMP1B|RABEP1|AP2A1|EPS15|CHMP2A|SMAP2|STAM|ARRB2|RAB5C|VPS28|EPN1|TRAF6|USP8|TSG101|HLA-B|CHMP4A|AP2A2|PARD3|HSPA8|GIT2|VPS37B|ARFGAP3|RUFY1|VPS4B|DNM2|SH3GL1…	1	0.001	0.00304563	-4.6776
KEGG_PEROXISOME	http://www.broadinstitute.org/gsea/msigdb/cards/KEGG_PEROXISOME	79	58.2	NUDT12|NUDT19|PRDX1|SLC25A17|ABCD1|PEX12|ACSL3|CRAT|ACOX3|ACSL6|DECR2|SLC27A2|ACAA1|ACOX1|ACSL4|ECH1|PEX1|MLYCD|HACL1|PEX5|DHRS4|IDH1|PEX16|ACSL1|AGPS|SOD2|PEX6|HMGCL|PXMP2|SOD1|ECI2|GSTK1|EPHX2|SCP2|CAT|ACOT8|GNPAT|PEX11B|HSD17B4|PMVK|PEX14|PHYH|ABCD3|IDH2|PEX19|PRDX5	1	0.4375	0.512336	-0.9767
KEGG_MTOR_SIGNALING_PATHWAY	http://www.broadinstitute.org/gsea/msigdb/cards/KEGG_MTOR_SIGNALING_PATHWAY	53	39.6	RPS6KA1|EIF4EBP1|EIF4B|MLST8|TSC1|TSC2|MTOR|ULK3|PIK3R1|RPTOR|INS|EIF4E|AKT1|MAPK1|EIF4E2|RICTOR|MAPK3|PIK3R2|RHEB|AKT3|PDPK1	1	0.00399202	0.0100439	-3.5612
KEGG_APOPTOSIS	http://www.broadinstitute.org/gsea/msigdb/cards/KEGG_APOPTOSIS	89	46.1	ENDOG|PRKAR2A|IKBKB|RIPK1|PPP3CB|ATM|CAPN1|ENDOD1|TRAF2|MYD88|IKBKG|PIK3R1|PPP3CA|EXOG|BIRC2|BAD|XIAP|PRKACA|DFFA|IRAK1|TP53|AKT1|CASP9|APAF1|PRKACB|PRKAR1A|CYCS|CASP3|PRKAR2B|AIFM1|CASP6|CAPN2|FADD|PIK3R2|BID|BAX|NFKB1|NFKBIA|AKT3|CASP7|RELA	1	0.001	0.00304563	-4.4974
KEGG_CARDIAC_MUSCLE_CONTRACTION	http://www.broadinstitute.org/gsea/msigdb/cards/KEGG_CARDIAC_MUSCLE_CONTRACTION	81	33.3	CACNA2D1|UQCRC2|UQCRQ|UQCRB|UQCRC1|COX7C|UQCRH|COX7A2L|CYC1|COX5B|COX4I1|COX6C|ATP1A3|COX6A1|COX5A|COX7A2|COX6B1|UQCRFS1|ATP1B1|SLC9A6|ATP2A2|ATP1B3|TPM1|CACNG6|TPM4|ATP1A1|CACNA2D2	1	0.376278	0.453914	1.1309
KEGG_VASCULAR_SMOOTH_MUSCLE_CONTRACTION	http://www.broadinstitute.org/gsea/msigdb/cards/KEGG_VASCULAR_SMOOTH_MUSCLE_CONTRACTION	116	22.4	PPP1R14A|ROCK2|MYL6B|ARHGEF11|ARHGEF12|PLA2G6|MAP2K2|ARHGEF1|RAF1|ROCK1|PLA2G4A|GNA13|PPP1R12B|GNAS|PRKACA|PLCB3|ARAF|PRKACB|MAPK1|GNA11|PLCB4|MAPK3|NPR2|CALD1|PPP1R12A|MAP2K1	1	0.001	0.00304563	-3.9413
KEGG_WNT_SIGNALING_PATHWAY	http://www.broadinstitute.org/gsea/msigdb/cards/KEGG_WNT_SIGNALING_PATHWAY	152	23.7	APC|PPP2R5E|CAMK2B|EP300|PPP3CB|CACYBP|SENP2|ROCK2|PPP2R5D|CHD8|CCND2|PPP2R1A|PPP2R1B|CAMK2G|ROCK1|CSNK2A2|PPP3CA|NFATC3|MAP3K7|CTNNB1|PRKACA|PLCB3|TP53|PPP2R5C|DVL2|CREBBP|CTBP1|PRKACB|PSEN1|CSNK1E|TBL1XR1|PLCB4|SMAD4|TBL1X|LEF1|GSK3B	1	0.130693	0.187069	-1.8956
KEGG_NOTCH_SIGNALING_PATHWAY	http://www.broadinstitute.org/gsea/msigdb/cards/KEGG_NOTCH_SIGNALING_PATHWAY	48	31.2	JAG2|SNW1|EP300|DTX3|RBPJ|CIR1|NCOR2|KAT2A|ADAM17|DLL3|DVL2|CREBBP|NCSTN|CTBP1|PSEN1	1	0.865306	0.887465	0.2402
KEGG_TGF_BETA_SIGNALING_PATHWAY	http://www.broadinstitute.org/gsea/msigdb/cards/KEGG_TGF_BETA_SIGNALING_PATHWAY	87	18.4	TGFB1|EP300|ROCK2|ZFYVE16|PPP2R1A|PPP2R1B|TGFB3|ROCK1|RBL2|SP1|CREBBP|ZFYVE9|MAPK1|THBS3|MAPK3|SMAD4	1	0.284872	0.360478	-1.3266
KEGG_AXON_GUIDANCE	http://www.broadinstitute.org/gsea/msigdb/cards/KEGG_AXON_GUIDANCE	130	29.2	CDK5|PPP3CB|ROCK2|ROBO1|LIMK1|SRGAP3|L1CAM|ARHGEF12|PTK2|CXCR4|ROCK1|CFL2|NCK1|PPP3CA|NFATC3|PAK1|SEMA4C|PAK4|DCC|PAK2|ABLIM1|NCK2|MAPK1|CFL1|SEMA7A|DPYSL2|PLXNA3|MAPK3|GNAI3|PLXNB2|PAK3|GNAI2|GSK3B|ITGB1|DPYSL5|SRGAP1|RASA1|SRGAP2	1	0.001	0.00304563	-5.7599
KEGG_VEGF_SIGNALING_PATHWAY	http://www.broadinstitute.org/gsea/msigdb/cards/KEGG_VEGF_SIGNALING_PATHWAY	77	32.5	MAPKAPK3|MAPK12|PTGS2|PPP3CB|HSPB1|PLA2G6|SRC|MAP2K2|PTK2|RAF1|PIK3R1|PLA2G4A|PPP3CA|NFATC3|BAD|PXN|AKT1|PLCG1|CASP9|MAPK1|MAPK3|PIK3R2|AKT3|MAP2K1|MAPKAPK2	1	0.130693	0.187069	-1.8888
KEGG_FOCAL_ADHESION	http://www.broadinstitute.org/gsea/msigdb/cards/KEGG_FOCAL_ADHESION	202	28.7	TLN2|LAMA3|PARVB|VASP|ROCK2|ARHGAP5|ITGA4|CCND2|SRC|SOS1|VCL|PTK2|RAF1|ARHGAP35|ROCK1|RELN|PIK3R1|BIRC2|RAPGEF1|BAD|PAK1|PXN|VAV2|PAK4|FLNB|XIAP|CTNNB1|ILK|DIAPH1|LAMB1|CRK|PAK2|AKT1|FLNC|CRKL|ZYX|MAPK1|THBS3|CAPN2|ACTN4|MAPK3|LAMC1|ITGAV|PIK3R2|PAK3|EGFR|AKT3|ELK1|PPP1R12A|GSK3B|ITGB1|PDPK1|TLN1|FLNA|PIP5K1C|ACTN1|BCAR1|MAP2K1	1	0.001	0.00304563	-7.4434
KEGG_ECM_RECEPTOR_INTERACTION	http://www.broadinstitute.org/gsea/msigdb/cards/KEGG_ECM_RECEPTOR_INTERACTION	85	16.5	LAMA3|ITGA4|CD44|HMMR|RELN|SDC2|LAMB1|SV2B|CD47|THBS3|SV2A|LAMC1|ITGAV|ITGB1	1	0.00416667	0.0102377	-3.3337
KEGG_CELL_ADHESION_MOLECULES_CAMS	http://www.broadinstitute.org/gsea/msigdb/cards/KEGG_CELL_ADHESION_MOLECULES_CAMS	135	15.6	JAM3|CNTN1|L1CAM|ITGA4|PVR|PTPRF|HLA-A|CADM3|CADM1|GLG1|SDC2|NRCAM|CD99|HLA-B|CD276|MPZL1|JAM2|ITGAV|NCAM1|ITGB1|CDH2	1	0.00647948	0.0150002	-3.3145
KEGG_ADHERENS_JUNCTION	http://www.broadinstitute.org/gsea/msigdb/cards/KEGG_ADHERENS_JUNCTION	76	42.1	WASF1|SSX2IP|WASF3|EP300|ACP1|SRC|PTPN1|VCL|FARP2|LMO7|PTPRF|CSNK2A2|MAP3K7|CTNNB1|WASL|IQGAP1|CREBBP|TJP1|PARD3|MAPK1|ACTN4|MAPK3|FER|SMAD4|EGFR|LEF1|BAIAP2|CTNNA1|CTNND1|ACTN1|WASF2|SORBS1	1	0.001	0.00304563	-5.2112
KEGG_TIGHT_JUNCTION	http://www.broadinstitute.org/gsea/msigdb/cards/KEGG_TIGHT_JUNCTION	135	31.9	SYMPK|PARD6B|JAM3|ZAK|SPTAN1|EPB41L2|EPB41L3|MAGI1|MAGI2|SRC|PPP2R1A|PPP2R1B|PRKCI|EXOC4|EXOC3|ASH1L|CSNK2A2|CTTN|CTNNB1|AKT1|EPB41L1|MPP5|CDK4|TJP1|PARD3|CASK|MYH10|MYH9|JAM2|ACTN4|GNAI3|EPB41|AMOTL1|RAB13|GNAI2|AKT3|VAPA|LLGL1|CTNNA1|MPDZ|TJP2|ACTN1|TJAP1	1	0.001	0.00304563	-5.2648
KEGG_GAP_JUNCTION	http://www.broadinstitute.org/gsea/msigdb/cards/KEGG_GAP_JUNCTION	91	26.4	CSNK1D|SRC|MAP2K2|SOS1|RAF1|TUBA1C|GNAS|PRKACA|PLCB3|TUBB8|PRKACB|TJP1|MAPK1|GNA11|CDK1|PLCB4|MAPK3|GNAI3|EGFR|GNAI2|TUBB6|MAPK7|MAP3K2|MAP2K1	1	0.001	0.00304563	-5.9569
KEGG_ANTIGEN_PROCESSING_AND_PRESENTATION	http://www.broadinstitute.org/gsea/msigdb/cards/KEGG_ANTIGEN_PROCESSING_AND_PRESENTATION	90	22.2	LGMN|CTSB|HSP90AA1|CANX|CALR|HSPA5|HSPA4|HLA-A|TAP1|RFXAP|HSP90AB1|PSME2|PSME1|HLA-B|PDIA3|HSPA8|RFX5|NFYC|B2M|HSPA2	1	0.684211	0.732691	-0.5438
KEGG_TOLL_LIKE_RECEPTOR_SIGNALING_PATHWAY	http://www.broadinstitute.org/gsea/msigdb/cards/KEGG_TOLL_LIKE_RECEPTOR_SIGNALING_PATHWAY	103	29.1	MAPK12|IKBKB|RIPK1|TAB1|MAP2K2|TAB2|MAP2K7|MYD88|IKBKG|PIK3R1|MAP3K7|IRAK1|IRF3|AKT1|MAP2K6|TRAF6|MAP2K4|TOLLIP|TBK1|MAPK1|FADD|MAPK3|PIK3R2|NFKB1|NFKBIA|AKT3|RELA|MAP2K1|STAT1|MAP2K3	1	0.001	0.00304563	-5.0974
KEGG_NOD_LIKE_RECEPTOR_SIGNALING_PATHWAY	http://www.broadinstitute.org/gsea/msigdb/cards/KEGG_NOD_LIKE_RECEPTOR_SIGNALING_PATHWAY	63	30.2	MAPK12|HSP90AA1|IKBKB|TAB1|HSP90B1|TAB2|IKBKG|HSP90AB1|BIRC2|XIAP|MAP3K7|NFKBIB|TRAF6|MAPK1|SUGT1|MAPK3|NFKB1|NFKBIA|RELA	1	0.0953347	0.14327	-2.036
KEGG_RIG_I_LIKE_RECEPTOR_SIGNALING_PATHWAY	http://www.broadinstitute.org/gsea/msigdb/cards/KEGG_RIG_I_LIKE_RECEPTOR_SIGNALING_PATHWAY	72	31.9	MAPK12|PIN1|IKBKB|RIPK1|DDX3X|AZI2|CYLD|TRAF2|IKBKG|TANK|MAP3K7|NFKBIB|ATG5|IRF3|DDX3Y|TRAF6|TRIM25|TBK1|FADD|MAVS|NFKB1|NFKBIA|RELA	1	0.122605	0.178234	-1.8813
KEGG_CYTOSOLIC_DNA_SENSING_PATHWAY	http://www.broadinstitute.org/gsea/msigdb/cards/KEGG_CYTOSOLIC_DNA_SENSING_PATHWAY	57	35.1	ADAR|POLR3H|POLR3D|POLR1C|POLR3F|POLR3A|POLR1D|IKBKB|RIPK1|POLR3G|POLR3C|IKBKG|NFKBIB|IRF3|TBK1|MAVS|TREX1|NFKB1|NFKBIA|RELA	1	0.366197	0.443758	1.131
KEGG_JAK_STAT_SIGNALING_PATHWAY	http://www.broadinstitute.org/gsea/msigdb/cards/KEGG_JAK_STAT_SIGNALING_PATHWAY	156	11.5	STAT5A|STAT5B|EP300|CBLB|SPRED2|CCND2|SOS1|STAT2|PTPN11|PIK3R1|STAM|AKT1|CREBBP|STAM2|PIK3R2|CBL|AKT3|STAT1	1	0.177291	0.242338	-1.7309
KEGG_NATURAL_KILLER_CELL_MEDIATED_CYTOTOXICITY	http://www.broadinstitute.org/gsea/msigdb/cards/KEGG_NATURAL_KILLER_CELL_MEDIATED_CYTOTOXICITY	138	15.2	PPP3CB|MAP2K2|SOS1|RAF1|PTPN11|HLA-A|PIK3R1|SYK|PPP3CA|NFATC3|PAK1|VAV2|ARAF|PLCG1|HLA-B|CASP3|MAPK1|MAPK3|PIK3R2|BID|MAP2K1	1	0.00206612	0.00552102	-4.1836
KEGG_T_CELL_RECEPTOR_SIGNALING_PATHWAY	http://www.broadinstitute.org/gsea/msigdb/cards/KEGG_T_CELL_RECEPTOR_SIGNALING_PATHWAY	109	34.9	MAPK12|IKBKB|PPP3CB|CBLB|MAP2K2|SOS1|RAF1|MAP2K7|IKBKG|PIK3R1|NCK1|PPP3CA|NFATC3|PAK1|VAV2|PAK4|MAP3K7|NFKBIB|PAK2|AKT1|PLCG1|DLG1|NCK2|CDK4|BCL10|MAPK1|NFKBIE|MAPK3|PIK3R2|CBL|PAK3|NFKB1|NFKBIA|AKT3|GSK3B|PDPK1|RELA|MAP2K1	1	0.001	0.00304563	-5.6074
KEGG_B_CELL_RECEPTOR_SIGNALING_PATHWAY	http://www.broadinstitute.org/gsea/msigdb/cards/KEGG_B_CELL_RECEPTOR_SIGNALING_PATHWAY	76	32.9	IKBKB|PPP3CB|MAP2K2|SOS1|RAF1|IKBKG|PIK3R1|SYK|PPP3CA|NFATC3|VAV2|NFKBIB|AKT1|CD81|BCL10|MAPK1|NFKBIE|MAPK3|PIK3R2|NFKB1|NFKBIA|AKT3|GSK3B|RELA|MAP2K1	1	0.001	0.00304563	-5.4724
KEGG_FC_EPSILON_RI_SIGNALING_PATHWAY	http://www.broadinstitute.org/gsea/msigdb/cards/KEGG_FC_EPSILON_RI_SIGNALING_PATHWAY	80	27.5	MAPK12|PLA2G6|MAP2K2|GAB2|SOS1|RAF1|MAP2K7|PIK3R1|SYK|PLA2G4A|VAV2|AKT1|MAP2K6|PLCG1|MAP2K4|MAPK1|MAPK3|PIK3R2|AKT3|PDPK1|MAP2K1|MAP2K3	1	0.001	0.00304563	-4.3938
KEGG_FC_GAMMA_R_MEDIATED_PHAGOCYTOSIS	http://www.broadinstitute.org/gsea/msigdb/cards/KEGG_FC_GAMMA_R_MEDIATED_PHAGOCYTOSIS	98	40.8	WASF1|WASF3|VASP|ARPC5L|DNM1L|ASAP1|PIKFYVE|LIMK1|PLA2G6|ASAP2|GAB2|RAF1|PIP5K1A|CFL2|PIK3R1|SYK|PLA2G4A|PAK1|VAV2|GSN|CRK|WASL|AKT1|PLCG1|CRKL|AMPH|MAPK1|CFL1|DNM2|ARPC1A|MARCKS|MAPK3|PIK3R2|ARPC3|AKT3|MARCKSL1|ARPC5|PIP5K1C|WASF2|MAP2K1	1	0.001	0.00304563	-4.951
KEGG_LEUKOCYTE_TRANSENDOTHELIAL_MIGRATION	http://www.broadinstitute.org/gsea/msigdb/cards/KEGG_LEUKOCYTE_TRANSENDOTHELIAL_MIGRATION	119	26.1	MAPK12|JAM3|VASP|ROCK2|ARHGAP5|ITGA4|EZR|VCL|PTK2|ARHGAP35|CXCR4|ROCK1|PTPN11|THY1|PIK3R1|PXN|VAV2|CTNNB1|CD99|PLCG1|JAM2|ACTN4|GNAI3|PIK3R2|GNAI2|CTNNA1|ITGB1|CTNND1|ACTN1|MSN|BCAR1	1	0.001	0.00304563	-4.0807
KEGG_LONG_TERM_POTENTIATION	http://www.broadinstitute.org/gsea/msigdb/cards/KEGG_LONG_TERM_POTENTIATION	71	26.8	CAMK2B|RPS6KA1|EP300|PPP3CB|MAP2K2|CAMK2G|RAF1|PPP3CA|PRKACA|PLCB3|CAMK4|ARAF|CREBBP|PRKACB|MAPK1|PLCB4|MAPK3|PPP1R12A|MAP2K1	1	0.0581162	0.0955875	-2.2599
KEGG_NEUROTROPHIN_SIGNALING_PATHWAY	http://www.broadinstitute.org/gsea/msigdb/cards/KEGG_NEUROTROPHIN_SIGNALING_PATHWAY	127	39.4	MAPK12|CAMK2B|RPS6KA1|IKBKB|MAGED1|ARHGDIA|CSK|MAP2K2|KIDINS220|SOS1|YWHAH|CAMK2G|RAF1|MAP2K7|PTPN11|PIK3R1|RAPGEF1|BAD|NFKBIB|IRAK1|TP53|CAMK4|CRK|AKT1|IRS2|PLCG1|TRAF6|CRKL|PSEN1|MAPK1|FOXO3|NFKBIE|YWHAQ|SORT1|MAPK3|PIK3R2|BAX|SH2B1|NFKB1|NFKBIA|AKT3|RPS6KA5|YWHAB|GSK3B|PDPK1|MAPK7|RELA|MAP2K1|GAB1|MAPKAPK2	1	0.001	0.00304563	-6.7887
KEGG_LONG_TERM_DEPRESSION	http://www.broadinstitute.org/gsea/msigdb/cards/KEGG_LONG_TERM_DEPRESSION	71	25.4	PLA2G6|MAP2K2|PPP2R1A|PPP2R1B|RAF1|PLA2G4A|GNA13|GNAO1|GNAS|PLCB3|ARAF|MAPK1|GNA11|PLCB4|MAPK3|GNAI3|GNAI2|MAP2K1	1	0.001	0.00304563	-4.7961
KEGG_REGULATION_OF_ACTIN_CYTOSKELETON	http://www.broadinstitute.org/gsea/msigdb/cards/KEGG_REGULATION_OF_ACTIN_CYTOSKELETON	217	34.6	WASF1|APC|ENAH|ROCK2|ARPC5L|IQGAP2|PIKFYVE|LIMK1|FGD1|ITGA4|ARHGEF12|EZR|CSK|MAP2K2|SOS1|VCL|ARHGEF1|PTK2|IQGAP3|RAF1|PIP5K1A|ARHGAP35|ROCK1|CFL2|GNG12|PIK3R1|GNA13|DIAPH2|PAK1|PXN|VAV2|PAK4|GSN|PIP4K2C|INS|DIAPH1|CRK|PAK2|WASL|IQGAP1|ARAF|ABI2|CRKL|DIAPH3|RDX|ARHGEF7|MAPK1|CYFIP1|MYH10|CFL1|MYH9|ARPC1A|NCKAP1|PFN1|ACTN4|MAPK3|ITGAV|PIK3R2|PFN2|ARPC3|PAK3|BRK1|EGFR|BAIAP2|GIT1|PPP1R12A|ITGB1|ARPC…	1	0.001	0.00304563	-8.0087
KEGG_INSULIN_SIGNALING_PATHWAY	http://www.broadinstitute.org/gsea/msigdb/cards/KEGG_INSULIN_SIGNALING_PATHWAY	138	42.8	HK2|PRKAR2A|TRIP10|PCK2|IKBKB|EIF4EBP1|ACACA|CBLB|FASN|PHKA2|MAP2K2|PTPN1|TSC1|SOS1|TSC2|FLOT1|PRKCI|PRKAG1|RAF1|EXOC7|PTPRF|MTOR|PYGL|PIK3R1|PHKB|PDE3B|INPP5K|RAPGEF1|RPTOR|BAD|PRKACA|INS|PYGM|GYS1|CRK|EIF4E|ARAF|AKT1|IRS2|CRKL|PRKACB|PRKAR1A|LIPE|MAPK1|EIF4E2|PRKAR2B|PYGB|PRKAB1|HK1|MAPK3|PIK3R2|CBL|RHEB|AKT3|ELK1|GSK3B|PDPK1|SORBS1|MAP2K1	1	0.001	0.00304563	-4.5745
KEGG_GNRH_SIGNALING_PATHWAY	http://www.broadinstitute.org/gsea/msigdb/cards/KEGG_GNRH_SIGNALING_PATHWAY	102	26.5	MAPK12|CAMK2B|PLA2G6|SRC|MAP2K2|SOS1|CAMK2G|RAF1|MAP2K7|MAP3K4|PLA2G4A|GNAS|PRKACA|PLCB3|MAP2K6|MAP2K4|PRKACB|MAPK1|GNA11|PLCB4|MAPK3|EGFR|ELK1|MAPK7|MAP3K2|MAP2K1|MAP2K3	1	0.001	0.00304563	-4.5026
KEGG_PROGESTERONE_MEDIATED_OOCYTE_MATURATION	http://www.broadinstitute.org/gsea/msigdb/cards/KEGG_PROGESTERONE_MEDIATED_OOCYTE_MATURATION	87	42.5	MAPK12|PKMYT1|CDC27|CDC26|ANAPC7|CDC23|RPS6KA1|CDC16|HSP90AA1|ANAPC5|ANAPC4|ANAPC1|RAF1|HSP90AB1|PIK3R1|MAD2L1|PDE3B|PLK1|PRKACA|INS|ANAPC2|ARAF|AKT1|PRKACB|CCNB2|MAPK1|CCNB1|CDK1|CCNA2|MAPK3|GNAI3|PIK3R2|BUB1|GNAI2|AKT3|CDK2|MAP2K1	1	0.201581	0.270917	-1.5675
KEGG_MELANOGENESIS	http://www.broadinstitute.org/gsea/msigdb/cards/KEGG_MELANOGENESIS	103	21.4	CAMK2B|EP300|MAP2K2|CAMK2G|RAF1|DCT|GNAO1|CTNNB1|GNAS|PRKACA|PLCB3|DVL2|CREBBP|PRKACB|MAPK1|PLCB4|MAPK3|GNAI3|LEF1|GNAI2|GSK3B|MAP2K1	1	0.00198807	0.00552102	-4.2939
KEGG_ADIPOCYTOKINE_SIGNALING_PATHWAY	http://www.broadinstitute.org/gsea/msigdb/cards/KEGG_ADIPOCYTOKINE_SIGNALING_PATHWAY	68	38.2	CAMKK1|ACSL3|PCK2|IKBKB|CAMKK2|SLC2A1|ACSL6|ACSL4|ACSL1|RXRB|PRKAG1|TRAF2|MTOR|IKBKG|PTPN11|CPT1C|NFKBIB|AKT1|IRS2|NFKBIE|CPT1A|PRKAB1|NFKB1|NFKBIA|AKT3|RELA	1	0.185606	0.251133	-1.6769
KEGG_TYPE_II_DIABETES_MELLITUS	http://www.broadinstitute.org/gsea/msigdb/cards/KEGG_TYPE_II_DIABETES_MELLITUS	48	22.9	HK2|CACNA1B|IKBKB|MTOR|PIK3R1|INS|IRS2|MAPK1|HK1|MAPK3|PIK3R2	1	0.678351	0.728363	-0.5224
KEGG_ALDOSTERONE_REGULATED_SODIUM_REABSORPTION	http://www.broadinstitute.org/gsea/msigdb/cards/KEGG_ALDOSTERONE_REGULATED_SODIUM_REABSORPTION	43	30.2	ATP1A3|NEDD4L|ATP1B1|PIK3R1|INS|IRS2|MAPK1|ATP1B3|MAPK3|PIK3R2|ATP1A1|PDPK1|HSD11B2	1	0.001	0.00304563	-4.8904
KEGG_VASOPRESSIN_REGULATED_WATER_REABSORPTION	http://www.broadinstitute.org/gsea/msigdb/cards/KEGG_VASOPRESSIN_REGULATED_WATER_REABSORPTION	45	35.6	NSF|DYNC1LI1|DCTN5|DCTN1|ARHGDIA|DCTN4|DCTN2|DYNC2LI1|GNAS|PRKACA|DYNC2H1|RAB5C|PRKACB|DYNC1I2|DYNC1H1|DYNC1LI2	1	0.371542	0.449554	-1.1254
KEGG_PROXIMAL_TUBULE_BICARBONATE_RECLAMATION	http://www.broadinstitute.org/gsea/msigdb/cards/KEGG_PROXIMAL_TUBULE_BICARBONATE_RECLAMATION	24	45.8	SLC25A10|CA4|PCK2|ATP1A3|GLUD1|MDH1|ATP1B1|GLS|ATP1B3|GLUD2|ATP1A1	1	0.871951	0.890858	0.2132
KEGG_ALZHEIMERS_DISEASE	http://www.broadinstitute.org/gsea/msigdb/cards/KEGG_ALZHEIMERS_DISEASE	170	56.5	NDUFA8|NDUFA1|NDUFA2|NDUFS1|NDUFB4|NDUFB9|NDUFC2|NDUFA3|NDUFB3|NDUFC1|NDUFB2|NDUFB8|NDUFB7|NDUFV1|NDUFV2|NDUFA9|NDUFA7|NDUFB6|NDUFS6|NDUFB10|NDUFA6|NDUFS4|NDUFB1|NDUFA10|ERN1|NDUFS5|NDUFB5|NDUFS7|BACE1|UQCRC2|NDUFS8|UQCRQ|SDHA|UQCRB|CDK5|NDUFV3|UQCRC1|ATP5A1|NDUFA5|ATP5O|NDUFS3|NDUFS2|ATP5B|COX7C|PPP3CB|UQCRH|ATP5H|ATP5D|ATP5F1|COX7A2L|ATP5J|SDHB|ATP5C1|EIF2AK3|CYC1|COX5B|SDHC|COX4I1|CAPN1|COX6C|…	1	0.001	0.00304563	7.1428
KEGG_PARKINSONS_DISEASE	http://www.broadinstitute.org/gsea/msigdb/cards/KEGG_PARKINSONS_DISEASE	134	58.2	NDUFA8|NDUFA1|NDUFA2|NDUFS1|NDUFB4|NDUFB9|NDUFC2|NDUFA3|NDUFB3|NDUFC1|NDUFB2|NDUFB8|NDUFB7|NDUFV1|NDUFV2|NDUFA9|NDUFA7|NDUFB6|NDUFS6|NDUFB10|NDUFA6|NDUFS4|NDUFB1|NDUFA10|NDUFS5|NDUFB5|NDUFS7|VDAC2|UQCRC2|NDUFS8|UQCRQ|SDHA|UQCRB|NDUFV3|UQCRC1|ATP5A1|NDUFA5|ATP5O|NDUFS3|NDUFS2|ATP5B|COX7C|UQCRH|ATP5H|ATP5D|ATP5F1|COX7A2L|ATP5J|SDHB|ATP5C1|PARK2|CYC1|COX5B|VDAC3|SDHC|COX4I1|COX6C|COX6A1|COX5A|COX7A2…	1	0.001	0.00304563	10.2471
KEGG_AMYOTROPHIC_LATERAL_SCLEROSIS_ALS	http://www.broadinstitute.org/gsea/msigdb/cards/KEGG_AMYOTROPHIC_LATERAL_SCLEROSIS_ALS	54	44.4	MAPK12|NEFL|PPP3CB|NEFH|NEFM|DAXX|GPX1|TOMM40|ALS2|PPP3CA|BAD|TP53|MAP2K6|DERL1|SOD1|CASP9|APAF1|CAT|CYCS|CASP3|BID|BAX|CCS|MAP2K3	1	0.179487	0.244505	-1.6575
KEGG_HUNTINGTONS_DISEASE	http://www.broadinstitute.org/gsea/msigdb/cards/KEGG_HUNTINGTONS_DISEASE	186	53.8	NDUFA8|NDUFA1|NDUFA2|NDUFS1|NDUFB4|NDUFB9|NDUFC2|NDUFA3|NDUFB3|NDUFC1|NDUFB2|NDUFB8|NDUFB7|NDUFV1|NDUFV2|NDUFA9|NDUFA7|NDUFB6|NDUFS6|NDUFB10|NDUFA6|NDUFS4|NDUFB1|NDUFA10|HIP1|NDUFS5|NDUFB5|NDUFS7|VDAC2|UQCRC2|NDUFS8|UQCRQ|SDHA|UQCRB|NDUFV3|UQCRC1|ATP5A1|NDUFA5|ATP5O|NDUFS3|NDUFS2|ATP5B|COX7C|EP300|UQCRH|ATP5H|ATP5D|ATP5F1|COX7A2L|ATP5J|SDHB|HTT|ATP5C1|GPX1|DNAL1|CYC1|COX5B|VDAC3|SDHC|COX4I1|COX6C…	1	0.001	0.00304563	10.8824
KEGG_PRION_DISEASES	http://www.broadinstitute.org/gsea/msigdb/cards/KEGG_PRION_DISEASES	36	38.9	PRNP|HSPA5|MAP2K2|STIP1|PRKACA|SOD1|PRKACB|MAPK1|MAPK3|LAMC1|NCAM1|BAX|ELK1|MAP2K1	1	0.001	0.00304563	-4.1972
KEGG_VIBRIO_CHOLERAE_INFECTION	http://www.broadinstitute.org/gsea/msigdb/cards/KEGG_VIBRIO_CHOLERAE_INFECTION	57	36.8	ATP6V1G1|SLC12A2|ATP6V1B2|ATP6V1C1|ATP6V1H|ATP6V1F|ATP6V1A|ATP6V0A2|ATP6V1D|PDIA4|GNAS|PRKACA|ATP6V0A1|ATP6V0D1|PLCG1|PRKACB|TJP1|ATP6V0C|ATP6V1G2|ATP6AP1|TJP2	1	0.976699	0.980371	-0.0456
KEGG_EPITHELIAL_CELL_SIGNALING_IN_HELICOBACTER_PYLORI_INFECTION	http://www.broadinstitute.org/gsea/msigdb/cards/KEGG_EPITHELIAL_CELL_SIGNALING_IN_HELICOBACTER_PYLORI_INFECTION	69	47.8	ATP6V1G1|MAPK12|ATP6V1B2|ATP6V1C1|JAM3|ATP6V1H|IKBKB|ATP6V1F|ATP6V1A|ATP6V0A2|ADAM10|SRC|CSK|ATP6V1D|IKBKG|PTPN11|ADAM17|PAK1|ATP6V0A1|ATP6V0D1|PLCG1|MAP2K4|TJP1|CASP3|JAM2|ATP6V0C|ATP6V1G2|EGFR|ATP6AP1|NFKB1|NFKBIA|GIT1|RELA	1	0.271457	0.345138	-1.3654
KEGG_PATHOGENIC_ESCHERICHIA_COLI_INFECTION	http://www.broadinstitute.org/gsea/msigdb/cards/KEGG_PATHOGENIC_ESCHERICHIA_COLI_INFECTION	60	31.7	NCL|ROCK2|ARPC5L|EZR|TUBA1C|ROCK1|CTTN|NCK1|CTNNB1|TUBB8|WASL|NCK2|ARHGEF2|YWHAQ|ARPC1A|ARPC3|TUBB6|ITGB1|ARPC5	1	0.0040568	0.0101219	-3.7178
KEGG_LEISHMANIA_INFECTION	http://www.broadinstitute.org/gsea/msigdb/cards/KEGG_LEISHMANIA_INFECTION	73	28.8	MAPK12|TGFB1|PTGS2|TAB1|ITGA4|TAB2|TGFB3|MYD88|MAP3K7|NFKBIB|IRAK1|TRAF6|MAPK1|MAPK3|NFKB1|NFKBIA|ELK1|MARCKSL1|ITGB1|RELA|STAT1	1	0.00195695	0.00552102	-3.2985
KEGG_PATHWAYS_IN_CANCER	http://www.broadinstitute.org/gsea/msigdb/cards/KEGG_PATHWAYS_IN_CANCER	329	28.6	STAT5A|TGFB1|TPR|EGLN1|APC|LAMA3|HSP90AA1|STAT5B|IKBKB|PTGS2|EP300|CBLB|MSH3|SLC2A1|MLH1|FH|GSTP1|MSH2|MAP2K2|HSP90B1|BIRC5|SOS1|TGFB3|RXRB|DAPK3|PTK2|RAF1|MSH6|TRAF2|MTOR|IKBKG|BCR|HSP90AB1|APPL1|PIK3R1|BIRC2|BAD|CUL2|SKP2|XIAP|CTNNB1|TRAF5|CDK6|JUP|ARNT|DCC|LAMB1|TP53|RALA|CRK|ARAF|AKT1|DVL2|PLCG1|TRAF6|CRKL|CREBBP|CASP9|RALBP1|CTBP1|CDK4|CYCS|CASP3|MAPK1|RALB|CDKN2A|RB1|CDKN1B|FADD|MAPK3|LAMC1…	1	0.001	0.00304563	-7.071
KEGG_COLORECTAL_CANCER	http://www.broadinstitute.org/gsea/msigdb/cards/KEGG_COLORECTAL_CANCER	63	46	TGFB1|APC|MSH3|MLH1|MSH2|BIRC5|TGFB3|RAF1|MSH6|APPL1|PIK3R1|BAD|CTNNB1|DCC|TP53|ARAF|AKT1|CASP9|CYCS|CASP3|MAPK1|MAPK3|PIK3R2|SMAD4|BAX|LEF1|AKT3|GSK3B|MAP2K1	1	0.001	0.00304563	-4.2247
KEGG_RENAL_CELL_CARCINOMA	http://www.broadinstitute.org/gsea/msigdb/cards/KEGG_RENAL_CELL_CARCINOMA	71	42.3	TGFB1|EGLN1|EP300|SLC2A1|FH|MAP2K2|SOS1|TGFB3|RAF1|PTPN11|PIK3R1|RAPGEF1|PAK1|PAK4|CUL2|ARNT|CRK|PAK2|ARAF|AKT1|CRKL|CREBBP|MAPK1|MAPK3|PIK3R2|PAK3|AKT3|FLCN|MAP2K1|GAB1	1	0.001	0.00304563	-3.5333
KEGG_PANCREATIC_CANCER	http://www.broadinstitute.org/gsea/msigdb/cards/KEGG_PANCREATIC_CANCER	71	39.4	TGFB1|IKBKB|TGFB3|RAF1|IKBKG|PIK3R1|BAD|CDK6|TP53|RALA|ARAF|AKT1|CASP9|RALBP1|CDK4|MAPK1|RALB|CDKN2A|RB1|MAPK3|PIK3R2|SMAD4|EGFR|NFKB1|AKT3|RELA|MAP2K1|STAT1	1	0.001	0.00304563	-5.687
KEGG_ENDOMETRIAL_CANCER	http://www.broadinstitute.org/gsea/msigdb/cards/KEGG_ENDOMETRIAL_CANCER	53	47.2	APC|MLH1|MAP2K2|SOS1|RAF1|PIK3R1|BAD|CTNNB1|ILK|TP53|ARAF|AKT1|CASP9|MAPK1|FOXO3|MAPK3|PIK3R2|EGFR|LEF1|AKT3|ELK1|CTNNA1|GSK3B|PDPK1|MAP2K1	1	0.001	0.00304563	-5.6076
KEGG_GLIOMA	http://www.broadinstitute.org/gsea/msigdb/cards/KEGG_GLIOMA	66	31.8	CAMK2B|MAP2K2|SOS1|CAMK2G|RAF1|MTOR|PIK3R1|CDK6|TP53|ARAF|AKT1|PLCG1|CDK4|MAPK1|CDKN2A|RB1|MAPK3|PIK3R2|EGFR|AKT3|MAP2K1	1	0.001	0.00304563	-4.7994
KEGG_PROSTATE_CANCER	http://www.broadinstitute.org/gsea/msigdb/cards/KEGG_PROSTATE_CANCER	90	38.9	HSP90AA1|IKBKB|EP300|GSTP1|MAP2K2|HSP90B1|SOS1|RAF1|MTOR|IKBKG|HSP90AB1|PIK3R1|BAD|CTNNB1|INS|TP53|ARAF|AKT1|CREBBP|CASP9|MAPK1|RB1|CDKN1B|MAPK3|PIK3R2|EGFR|LEF1|NFKB1|NFKBIA|AKT3|CDK2|GSK3B|PDPK1|RELA|MAP2K1	1	0.001	0.00304563	-6.481
KEGG_THYROID_CANCER	http://www.broadinstitute.org/gsea/msigdb/cards/KEGG_THYROID_CANCER	30	33.3	TPR|MAP2K2|RXRB|CTNNB1|TP53|MAPK1|MAPK3|TFG|LEF1|MAP2K1	1	0.0163599	0.0338432	-2.8439
KEGG_MELANOMA	http://www.broadinstitute.org/gsea/msigdb/cards/KEGG_MELANOMA	72	25	MAP2K2|RAF1|PIK3R1|BAD|CDK6|TP53|ARAF|AKT1|CDK4|MAPK1|CDKN2A|RB1|MAPK3|PIK3R2|EGFR|AKT3|FGF2|MAP2K1	1	0.001	0.00304563	-5.7315
KEGG_BLADDER_CANCER	http://www.broadinstitute.org/gsea/msigdb/cards/KEGG_BLADDER_CANCER	43	30.2	MAP2K2|DAPK3|RAF1|TP53|ARAF|CDK4|MAPK1|CDKN2A|RB1|MAPK3|EGFR|RPS6KA5|MAP2K1	1	0.001	0.00304563	-5.0228
KEGG_CHRONIC_MYELOID_LEUKEMIA	http://www.broadinstitute.org/gsea/msigdb/cards/KEGG_CHRONIC_MYELOID_LEUKEMIA	74	48.6	STAT5A|TGFB1|STAT5B|IKBKB|CBLB|MAP2K2|GAB2|SOS1|TGFB3|RAF1|IKBKG|PTPN11|BCR|PIK3R1|BAD|CDK6|TP53|CRK|ARAF|AKT1|CRKL|CTBP1|CDK4|MAPK1|CDKN2A|RB1|CDKN1B|MAPK3|PIK3R2|CBL|SMAD4|NFKB1|NFKBIA|AKT3|RELA|MAP2K1	1	0.001	0.00304563	-4.5885
KEGG_ACUTE_MYELOID_LEUKEMIA	http://www.broadinstitute.org/gsea/msigdb/cards/KEGG_ACUTE_MYELOID_LEUKEMIA	61	37.7	STAT5A|STAT5B|IKBKB|EIF4EBP1|MAP2K2|SOS1|RAF1|MTOR|IKBKG|PIK3R1|BAD|JUP|ARAF|AKT1|MAPK1|MAPK3|PIK3R2|LEF1|NFKB1|AKT3|PML|RELA|MAP2K1	1	0.00396825	0.010027	-3.4397
KEGG_SMALL_CELL_LUNG_CANCER	http://www.broadinstitute.org/gsea/msigdb/cards/KEGG_SMALL_CELL_LUNG_CANCER	85	38.8	FHIT|LAMA3|IKBKB|PTGS2|RXRB|PTK2|TRAF2|IKBKG|PIK3R1|BIRC2|SKP2|XIAP|TRAF5|CDK6|LAMB1|TP53|AKT1|TRAF6|CASP9|APAF1|CDK4|CYCS|RB1|CDKN1B|LAMC1|ITGAV|PIK3R2|NFKB1|NFKBIA|AKT3|CDK2|ITGB1|RELA	1	0.001	0.00304563	-5.3183
KEGG_NON_SMALL_CELL_LUNG_CANCER	http://www.broadinstitute.org/gsea/msigdb/cards/KEGG_NON_SMALL_CELL_LUNG_CANCER	55	45.5	FHIT|MAP2K2|SOS1|RXRB|RAF1|PIK3R1|BAD|CDK6|TP53|ARAF|AKT1|PLCG1|CASP9|CDK4|MAPK1|FOXO3|CDKN2A|RB1|MAPK3|PIK3R2|EGFR|AKT3|PDPK1|STK4|MAP2K1	1	0.001	0.00304563	-5.9883
KEGG_HYPERTROPHIC_CARDIOMYOPATHY_HCM	http://www.broadinstitute.org/gsea/msigdb/cards/KEGG_HYPERTROPHIC_CARDIOMYOPATHY_HCM	86	19.8	TGFB1|CACNA2D1|LMNA|ITGA4|TGFB3|PRKAG1|DMD|ATP2A2|DES|PRKAB1|ITGAV|TPM1|CACNG6|EMD|TPM4|CACNA2D2|ITGB1	1	0.0242424	0.0462338	-2.899
KEGG_ARRHYTHMOGENIC_RIGHT_VENTRICULAR_CARDIOMYOPATHY_ARVC	http://www.broadinstitute.org/gsea/msigdb/cards/KEGG_ARRHYTHMOGENIC_RIGHT_VENTRICULAR_CARDIOMYOPATHY_ARVC	77	26	CACNA2D1|LMNA|ITGA4|DSG2|DMD|DSP|ATP2A2|CTNNB1|JUP|DES|ACTN4|ITGAV|CACNG6|EMD|LEF1|CACNA2D2|CTNNA1|ITGB1|CDH2|ACTN1	1	0.001	0.00304563	-5.1623
KEGG_DILATED_CARDIOMYOPATHY	http://www.broadinstitute.org/gsea/msigdb/cards/KEGG_DILATED_CARDIOMYOPATHY	93	19.4	TGFB1|CACNA2D1|LMNA|ITGA4|TGFB3|DMD|ATP2A2|GNAS|PRKACA|PRKACB|DES|ITGAV|TPM1|CACNG6|EMD|TPM4|CACNA2D2|ITGB1	1	0.0171429	0.0350292	-3.0025
KEGG_VIRAL_MYOCARDITIS	http://www.broadinstitute.org/gsea/msigdb/cards/KEGG_VIRAL_MYOCARDITIS	74	17.6	DMD|HLA-A|EIF4G1|EIF4G3|CASP9|HLA-B|CYCS|CASP3|MYH10|EIF4G2|MYH9|CXADR|BID	1	0.001	0.00304563	-4.5831
BIOCARTA_RELA_PATHWAY	http://www.broadinstitute.org/gsea/msigdb/cards/BIOCARTA_RELA_PATHWAY	17	58.8	IKBKB|RIPK1|EP300|IKBKG|TRAF6|CREBBP|FADD|NFKB1|NFKBIA|RELA	1	0.0891089	0.135652	-2.1125
BIOCARTA_AGR_PATHWAY	http://www.broadinstitute.org/gsea/msigdb/cards/BIOCARTA_AGR_PATHWAY	37	43.2	LAMA3|SRC|PTK2|DMD|CTTN|PAK1|PXN|PAK4|SP1|PAK2|MAPK1|GIT2|MAPK3|PAK3|EGFR|ITGB1	1	0.00199601	0.00552102	-3.5073
BIOCARTA_AKT_PATHWAY	http://www.broadinstitute.org/gsea/msigdb/cards/BIOCARTA_AKT_PATHWAY	23	56.5	HSP90AA1|IKBKB|YWHAH|IKBKG|PIK3R1|BAD|AKT1|CASP9|FOXO3|NFKB1|NFKBIA|PDPK1|RELA	1	0.00411523	0.0101425	-3.2191
BIOCARTA_AT1R_PATHWAY	http://www.broadinstitute.org/gsea/msigdb/cards/BIOCARTA_AT1R_PATHWAY	37	35.1	ATF2|SRC|MAP2K2|SOS1|PTK2|RAF1|PAK1|MAP2K4|MAPK1|MAPK3|EGFR|ELK1|MAP2K1	1	0.00596421	0.0142327	-3.8316
BIOCARTA_CHEMICAL_PATHWAY	http://www.broadinstitute.org/gsea/msigdb/cards/BIOCARTA_CHEMICAL_PATHWAY	23	78.3	ATM|EIF2S1|PTK2|BAD|PXN|TP53|AKT1|CASP9|APAF1|CYCS|CASP3|PARP1|CASP6|BID|BAX|CASP7|TLN1|STAT1	1	0.001	0.00304563	-4.8497
BIOCARTA_ATM_PATHWAY	http://www.broadinstitute.org/gsea/msigdb/cards/BIOCARTA_ATM_PATHWAY	21	47.6	ATM|RAD50|CHEK1|NBN|CHEK2|TP53|BRCA1|NFKB1|NFKBIA|RELA	1	0.0425963	0.0744859	-2.4337
BIOCARTA_BCR_PATHWAY	http://www.broadinstitute.org/gsea/msigdb/cards/BIOCARTA_BCR_PATHWAY	38	26.3	PPP3CB|SOS1|RAF1|SYK|PPP3CA|NFATC3|PLCG1|MAPK3|ELK1|MAP2K1	1	0.01	0.0220661	-2.7581
BIOCARTA_BIOPEPTIDES_PATHWAY	http://www.broadinstitute.org/gsea/msigdb/cards/BIOCARTA_BIOPEPTIDES_PATHWAY	46	34.8	STAT5A|CAMK2B|CDK5|STAT5B|MAP2K2|SOS1|CAMK2G|STAT2|RAF1|PLCG1|MAPK1|GNA11|MAPK3|MAPT|MAP2K1|STAT1	1	0.261209	0.334765	-1.4063
BIOCARTA_CARM_ER_PATHWAY	http://www.broadinstitute.org/gsea/msigdb/cards/BIOCARTA_CARM_ER_PATHWAY	36	47.2	GTF2F1|ERCC3|CARM1|SPEN|HDAC7|EP300|SRA1|GTF2E1|NCOR2|POLR2A|PELP1|NRIP1|CREBBP|MED1|BRCA1|HDAC4|HDAC6	1	0.663498	0.717223	0.5861
BIOCARTA_CASPASE_PATHWAY	http://www.broadinstitute.org/gsea/msigdb/cards/BIOCARTA_CASPASE_PATHWAY	24	58.3	LMNA|LMNB1|BIRC2|XIAP|DFFA|LMNB2|CASP9|APAF1|CYCS|CASP3|CASP2|PARP1|CASP6|CASP7	1	0.001	0.00304563	-4.1344
BIOCARTA_CCR3_PATHWAY	http://www.broadinstitute.org/gsea/msigdb/cards/BIOCARTA_CCR3_PATHWAY	24	41.7	ROCK2|LIMK1|PTK2|RAF1|PPP1R12B|GNAS|MAPK1|CFL1|MAPK3|MAP2K1	1	0.0591716	0.0971239	-2.3677
BIOCARTA_MCM_PATHWAY	http://www.broadinstitute.org/gsea/msigdb/cards/BIOCARTA_MCM_PATHWAY	19	73.7	ORC6|ORC1|ORC5|ORC2|ORC4|MCM4|MCM6|MCM3|MCM7|MCM5|ORC3|MCM2|CDKN1B|CDK2	1	0.0296443	0.0557396	-2.6328
BIOCARTA_G1_PATHWAY	http://www.broadinstitute.org/gsea/msigdb/cards/BIOCARTA_G1_PATHWAY	29	55.2	TGFB1|DHFR|ATM|ATR|TGFB3|SKP2|CDK6|TP53|CDK4|CDKN2A|RB1|CDKN1B|CDK1|SMAD4|CDK2|GSK3B	1	0.0382409	0.0683727	-2.576
BIOCARTA_G2_PATHWAY	http://www.broadinstitute.org/gsea/msigdb/cards/BIOCARTA_G2_PATHWAY	25	68	MYT1|PRKDC|RPS6KA1|EP300|ATM|CHEK1|ATR|YWHAH|CHEK2|PLK1|TP53|WEE1|CCNB1|CDKN2D|YWHAQ|BRCA1|CDK1	1	0.968815	0.9749	0.0773
BIOCARTA_CERAMIDE_PATHWAY	http://www.broadinstitute.org/gsea/msigdb/cards/BIOCARTA_CERAMIDE_PATHWAY	23	65.2	RIPK1|RAF1|TRAF2|NSMAF|BAD|MAP2K4|CYCS|MAPK1|AIFM1|FADD|MAPK3|BAX|NFKB1|RELA|MAP2K1	1	0.001	0.00304563	-4.616
BIOCARTA_CXCR4_PATHWAY	http://www.broadinstitute.org/gsea/msigdb/cards/BIOCARTA_CXCR4_PATHWAY	25	52	PTK2|RAF1|CXCR4|PIK3R1|PXN|CRK|PLCG1|MAPK1|MAPK3|NFKB1|RELA|BCAR1|MAP2K1	1	0.001	0.00304563	-5.106
BIOCARTA_CELLCYCLE_PATHWAY	http://www.broadinstitute.org/gsea/msigdb/cards/BIOCARTA_CELLCYCLE_PATHWAY	24	54.2	CCNH|CDK7|CCND2|CDK6|CDK4|CCNB1|CDKN2A|CDKN2D|RB1|CDKN1B|CDK1|CDKN2C|CDK2	1	0.001	0.00304563	-3.6505
BIOCARTA_EGF_PATHWAY	http://www.broadinstitute.org/gsea/msigdb/cards/BIOCARTA_EGF_PATHWAY	32	43.8	STAT5A|STAT5B|SOS1|STAT2|RAF1|PIK3R1|PLCG1|MAP2K4|MAPK3|EGFR|ELK1|RASA1|MAP2K1|STAT1	1	0.00395257	0.010027	-3.5329
BIOCARTA_ETC_PATHWAY	http://www.broadinstitute.org/gsea/msigdb/cards/BIOCARTA_ETC_PATHWAY	13	76.9	NDUFA1|SDHA|UQCRC1|ATP5A1|SDHB|SDHC|SLC25A4|SLC25A6|CYCS|GPD2	1	0.0883534	0.134802	2.1514
BIOCARTA_ECM_PATHWAY	http://www.broadinstitute.org/gsea/msigdb/cards/BIOCARTA_ECM_PATHWAY	25	60	ARHGAP5|SRC|PTK2|RAF1|ROCK1|PIK3R1|PXN|GSN|DIAPH1|MAPK1|PFN1|MAPK3|ITGB1|TLN1|MAP2K1	1	0.00209644	0.00552246	-4.3306
BIOCARTA_ERK_PATHWAY	http://www.broadinstitute.org/gsea/msigdb/cards/BIOCARTA_ERK_PATHWAY	29	44.8	RPS6KA1|SRC|MAP2K2|SOS1|RAF1|GNAS|MAPK1|MAPK3|EGFR|ELK1|RPS6KA5|ITGB1|MAP2K1	1	0.001	0.00304563	-4.2542
BIOCARTA_EIF_PATHWAY	http://www.broadinstitute.org/gsea/msigdb/cards/BIOCARTA_EIF_PATHWAY	17	70.6	EEF2K|EIF5|EIF3A|EIF6|EIF2S1|EEF2|EIF1|EIF2S2|EIF4E|EIF4G1|EIF4G3|EIF4G2	1	0.037182	0.0669276	2.4862
BIOCARTA_FAS_PATHWAY	http://www.broadinstitute.org/gsea/msigdb/cards/BIOCARTA_FAS_PATHWAY	31	61.3	PRKDC|SPTAN1|DAXX|LMNA|LMNB1|PAK1|FAF1|MAP3K7|DFFA|PAK2|LMNB2|MAP2K4|CASP3|PTPN13|RB1|PARP1|CASP6|FADD|CASP7	1	0.0472441	0.0812071	-2.359
BIOCARTA_FCER1_PATHWAY	http://www.broadinstitute.org/gsea/msigdb/cards/BIOCARTA_FCER1_PATHWAY	42	38.1	PPP3CB|SOS1|RAF1|MAP2K7|PIK3R1|SYK|PLA2G4A|PPP3CA|NFATC3|PAK2|PLCG1|MAP2K4|MAPK1|MAPK3|ELK1|MAP2K1	1	0.0105263	0.0229743	-3.2831
BIOCARTA_FMLP_PATHWAY	http://www.broadinstitute.org/gsea/msigdb/cards/BIOCARTA_FMLP_PATHWAY	40	37.5	PPP3CB|MAP2K2|RAF1|PPP3CA|NFATC3|PAK1|MAP2K6|MAPK1|MAPK3|NFKB1|NFKBIA|ELK1|RELA|MAP2K1|MAP2K3	1	0.001	0.00304563	-4.9616
BIOCARTA_GH_PATHWAY	http://www.broadinstitute.org/gsea/msigdb/cards/BIOCARTA_GH_PATHWAY	29	37.9	STAT5A|RPS6KA1|STAT5B|SOS1|RAF1|PIK3R1|INS|PLCG1|MAPK1|MAPK3|MAP2K1	1	0.634096	0.696995	-0.5593
BIOCARTA_HIVNEF_PATHWAY	http://www.broadinstitute.org/gsea/msigdb/cards/BIOCARTA_HIVNEF_PATHWAY	59	59.3	PRKDC|BAG4|SPTAN1|CRADD|RIPK1|DAXX|LMNA|PTK2|TRAF2|LMNB1|MAP2K7|BIRC2|GSN|XIAP|DFFA|PAK2|CDK11B|LMNB2|CASP9|APAF1|CYCS|PSEN1|CASP3|RB1|CASP2|PARP1|CASP6|FADD|BID|NUMA1|NFKB1|NFKBIA|CASP7|RELA|RASA1	1	0.00204082	0.00552102	-4.3656
BIOCARTA_MPR_PATHWAY	http://www.broadinstitute.org/gsea/msigdb/cards/BIOCARTA_MPR_PATHWAY	35	54.3	MYT1|PRKAR2A|PIN1|RPS6KA1|ACTR2|SRC|GNAS|PRKACB|PRKAR1A|MAPK1|CCNB1|PRKAR2B|ARPC1A|CDK1|MAPK3|ARPC3|CAP1|ACTR3|ARPC5	1	0.0474308	0.0813334	-2.4634
BIOCARTA_HCMV_PATHWAY	http://www.broadinstitute.org/gsea/msigdb/cards/BIOCARTA_HCMV_PATHWAY	18	66.7	MAP2K2|PIK3R1|SP1|AKT1|MAP2K6|MAPK1|RB1|MAPK3|NFKB1|RELA|MAP2K1|MAP2K3	1	0.001	0.00304563	-4.8155
BIOCARTA_P53HYPOXIA_PATHWAY	http://www.broadinstitute.org/gsea/msigdb/cards/BIOCARTA_P53HYPOXIA_PATHWAY	24	45.8	CSNK1D|HSP90AA1|EP300|ATM|NFKBIB|TP53|TAF1|AKT1|BAX|RPA1|FHL2	1	0.363118	0.441362	-1.1556
BIOCARTA_IL2RB_PATHWAY	http://www.broadinstitute.org/gsea/msigdb/cards/BIOCARTA_IL2RB_PATHWAY	39	33.3	STAT5A|STAT5B|SOS1|RAF1|PIK3R1|SYK|BAD|AKT1|CRKL|PPIA|MAPK1|MAPK3|CBL	1	0.236084	0.308993	-1.4864
BIOCARTA_GSK3_PATHWAY	http://www.broadinstitute.org/gsea/msigdb/cards/BIOCARTA_GSK3_PATHWAY	28	46.4	APC|EIF2AK2|MYD88|PIK3R1|CTNNB1|IRAK1|AKT1|TOLLIP|LEF1|NFKB1|GSK3B|PDPK1|RELA	1	0.004	0.0100439	-3.7511
BIOCARTA_DEATH_PATHWAY	http://www.broadinstitute.org/gsea/msigdb/cards/BIOCARTA_DEATH_PATHWAY	34	52.9	SPTAN1|RIPK1|LMNA|TRAF2|BIRC2|XIAP|DFFA|CASP9|APAF1|CYCS|CASP3|CASP6|FADD|BID|NFKB1|NFKBIA|CASP7|RELA	1	0.0019305	0.00552102	-4.2864
BIOCARTA_RACCYCD_PATHWAY	http://www.broadinstitute.org/gsea/msigdb/cards/BIOCARTA_RACCYCD_PATHWAY	27	59.3	IKBKB|RAF1|IKBKG|PIK3R1|PAK1|CDK6|AKT1|CDK4|MAPK1|RB1|CDKN1B|MAPK3|NFKB1|NFKBIA|CDK2|RELA	1	0.001	0.00304563	-4.6754
BIOCARTA_GLEEVEC_PATHWAY	http://www.broadinstitute.org/gsea/msigdb/cards/BIOCARTA_GLEEVEC_PATHWAY	24	54.2	STAT5A|STAT5B|SOS1|RAF1|BCR|PIK3R1|BAD|AKT1|CRKL|MAP2K4|MAPK3|MAP2K1|STAT1	1	0.100806	0.150365	-2.1461
BIOCARTA_INTEGRIN_PATHWAY	http://www.broadinstitute.org/gsea/msigdb/cards/BIOCARTA_INTEGRIN_PATHWAY	39	59	CAPN1|SRC|CSK|MAP2K2|SOS1|VCL|PTK2|RAF1|ROCK1|BCR|RAPGEF1|PPP1R12B|PXN|CAPNS1|CRKL|ZYX|MAPK1|MAPK3|ITGB1|TLN1|ACTN1|BCAR1|MAP2K1	1	0.001	0.00304563	-5.1974
BIOCARTA_KERATINOCYTE_PATHWAY	http://www.broadinstitute.org/gsea/msigdb/cards/BIOCARTA_KERATINOCYTE_PATHWAY	47	36.2	IKBKB|RIPK1|DAXX|RAF1|TRAF2|MAP2K7|SP1|MAP2K6|MAP2K4|MAPK1|MAPK3|EGFR|NFKB1|NFKBIA|RELA|MAP2K1|MAP2K3	1	0.001	0.00304563	-4.1768
BIOCARTA_PYK2_PATHWAY	http://www.broadinstitute.org/gsea/msigdb/cards/BIOCARTA_PYK2_PATHWAY	32	40.6	SRC|MAP2K2|SOS1|RAF1|PAK1|PLCG1|CRKL|MAP2K4|MAPK1|MAPK3|BCAR1|MAP2K1|MAP2K3	1	0.001	0.00304563	-4.6886
BIOCARTA_MAPK_PATHWAY	http://www.broadinstitute.org/gsea/msigdb/cards/BIOCARTA_MAPK_PATHWAY	88	42	MAPKAPK3|MAPK12|TGFB1|RPS6KA1|IKBKB|RIPK1|DAXX|ATF2|MAP4K5|MAP2K2|TGFB3|RAF1|MAP4K3|TRAF2|MAP2K7|MAP3K4|PAK1|MAP3K7|SP1|PAK2|ARAF|MAP2K6|MAP2K4|MAP4K4|MAPK1|MAPK3|NFKB1|NFKBIA|ELK1|RPS6KA5|MAPK7|RELA|MAP3K2|MAP2K1|STAT1|MAP2K3|MAPKAPK2	1	0.00198807	0.00552102	-3.776
BIOCARTA_MCALPAIN_PATHWAY	http://www.broadinstitute.org/gsea/msigdb/cards/BIOCARTA_MCALPAIN_PATHWAY	26	57.7	PRKAR2A|CAPN1|EZR|PTK2|PXN|CAPNS1|PRKACB|PRKAR1A|MAPK1|PRKAR2B|CAPN2|MAPK3|EGFR|ITGB1|TLN1	1	0.001	0.00304563	-3.7191
BIOCARTA_PPARA_PATHWAY	http://www.broadinstitute.org/gsea/msigdb/cards/BIOCARTA_PPARA_PATHWAY	59	47.5	STAT5A|PRKAR2A|MRPL11|HSP90AA1|STAT5B|PTGS2|EP300|SRA1|ACOX1|NCOR2|PIK3R1|NRIP1|NCOA1|INS|SP1|CREBBP|PRKACB|PRKAR1A|MAPK1|PRKAR2B|HSD17B4|MED1|RB1|DUT|MAPK3|NFKBIA|NCOR1|RELA	1	0.18	0.244571	-1.6949
BIOCARTA_MTOR_PATHWAY	http://www.broadinstitute.org/gsea/msigdb/cards/BIOCARTA_MTOR_PATHWAY	24	58.3	EIF3A|EIF4EBP1|EIF4B|TSC1|TSC2|MTOR|PIK3R1|PDK2|EIF4E|EIF4G1|EIF4G3|AKT1|EIF4G2|PDPK1	1	0.437262	0.512336	-0.9907
BIOCARTA_IGF1R_PATHWAY	http://www.broadinstitute.org/gsea/msigdb/cards/BIOCARTA_IGF1R_PATHWAY	24	58.3	PRKAR2A|RPS6KA1|SOS1|YWHAH|RAF1|PIK3R1|BAD|AKT1|PRKACB|PRKAR1A|MAPK1|PRKAR2B|MAPK3|MAP2K1	1	0.111546	0.165124	-1.9245
BIOCARTA_VIP_PATHWAY	http://www.broadinstitute.org/gsea/msigdb/cards/BIOCARTA_VIP_PATHWAY	30	33.3	PRKAR2A|PPP3CB|PPP3CA|PLCG1|PRKACB|PRKAR1A|PRKAR2B|NFKB1|NFKBIA|RELA	1	0.0513347	0.0865665	-2.4659
BIOCARTA_NFAT_PATHWAY	http://www.broadinstitute.org/gsea/msigdb/cards/BIOCARTA_NFAT_PATHWAY	57	31.6	PRKAR2A|PPP3CB|CALR|RAF1|PIK3R1|PPP3CA|NFATC3|CAMK4|AKT1|CREBBP|PRKACB|PRKAR1A|MAPK1|PRKAR2B|MAPK3|GSK3B|FGF2|MAP2K1	1	0.00986193	0.021882	-3.2921
BIOCARTA_NTHI_PATHWAY	http://www.broadinstitute.org/gsea/msigdb/cards/BIOCARTA_NTHI_PATHWAY	25	44	IKBKB|EP300|MYD88|MAP3K7|MAP2K6|CREBBP|SMAD4|NFKB1|NFKBIA|RELA|MAP2K3	1	0.00610998	0.0143269	-3.4391
BIOCARTA_NFKB_PATHWAY	http://www.broadinstitute.org/gsea/msigdb/cards/BIOCARTA_NFKB_PATHWAY	24	50	IKBKB|RIPK1|TAB1|MYD88|IKBKG|MAP3K7|IRAK1|TRAF6|FADD|NFKB1|NFKBIA|RELA	1	0.0478927	0.0814316	-2.43
BIOCARTA_P38MAPK_PATHWAY	http://www.broadinstitute.org/gsea/msigdb/cards/BIOCARTA_P38MAPK_PATHWAY	41	39	TGFB1|RIPK1|DAXX|ATF2|HSPB1|TGFB3|TRAF2|PLA2G4A|HMGN1|MAP3K7|MAP2K6|MAP2K4|ELK1|RPS6KA5|STAT1|MAPKAPK2	1	0.0996241	0.148878	-2.0885
BIOCARTA_PDGF_PATHWAY	http://www.broadinstitute.org/gsea/msigdb/cards/BIOCARTA_PDGF_PATHWAY	33	39.4	STAT5A|STAT5B|SOS1|STAT2|RAF1|PIK3R1|PLCG1|MAP2K4|MAPK3|ELK1|RASA1|MAP2K1|STAT1	1	0.00619835	0.0143909	-3.1319
BIOCARTA_PTDINS_PATHWAY	http://www.broadinstitute.org/gsea/msigdb/cards/BIOCARTA_PTDINS_PATHWAY	24	54.2	EEA1|GSK3A|PFKM|PFKL|AP2A1|BAD|VAV2|PFKP|AKT1|PLCG1|ARHGEF2|GSK3B|PDPK1	1	0.001	0.00304563	-3.8287
BIOCARTA_MYOSIN_PATHWAY	http://www.broadinstitute.org/gsea/msigdb/cards/BIOCARTA_MYOSIN_PATHWAY	32	40.6	ARHGEF17|ARHGAP5|ARHGEF11|ARHGEF12|ARHGEF1|ROCK1|PKN1|GNA13|PPP1R12B|ARHGEF18|ARHGEF7|ARHGEF2|ARHGEF9	1	0.246493	0.319484	-1.4944
BIOCARTA_PROTEASOME_PATHWAY	http://www.broadinstitute.org/gsea/msigdb/cards/BIOCARTA_PROTEASOME_PATHWAY	29	75.9	PSMB5|PSMB1|PSMD8|PSMA1|PSMA2|PSMB3|PSMD6|PSMB6|PSMB2|PSMB7|PSMC3|PSMD12|PSMB4|PSMA6|PSMC4|PSMA7|PSMA4|PSMD11|UBE3A|RPN2|RPN1|UBA1	1	0.0211864	0.0413911	2.6393
BIOCARTA_AKAPCENTROSOME_PATHWAY	http://www.broadinstitute.org/gsea/msigdb/cards/BIOCARTA_AKAPCENTROSOME_PATHWAY	16	62.5	PRKAR2A|AKAP9|NUP85|PRKAG1|PKN1|MAP2|PRKACB|PRKAR2B|CDK1|PCNT	1	0.654902	0.711773	-0.554
BIOCARTA_PTEN_PATHWAY	http://www.broadinstitute.org/gsea/msigdb/cards/BIOCARTA_PTEN_PATHWAY	19	68.4	SOS1|PTK2|PIK3R1|PDK2|ILK|AKT1|MAPK1|FOXO3|CDKN1B|MAPK3|ITGB1|PDPK1|BCAR1	1	0.001	0.00304563	-4.9634
BIOCARTA_RAC1_PATHWAY	http://www.broadinstitute.org/gsea/msigdb/cards/BIOCARTA_RAC1_PATHWAY	24	45.8	WASF1|CDK5|ARFIP2|LIMK1|PIK3R1|PPP1R12B|PAK1|RALBP1|CFL1|CHN1|TRIO	1	0.642998	0.704571	-0.521
BIOCARTA_RAS_PATHWAY	http://www.broadinstitute.org/gsea/msigdb/cards/BIOCARTA_RAS_PATHWAY	24	50	RAF1|PIK3R1|BAD|RALA|AKT1|CASP9|RALBP1|MAPK3|NFKB1|ELK1|RELA|MAP2K1	1	0.001	0.00304563	-4.9219
BIOCARTA_RB_PATHWAY	http://www.broadinstitute.org/gsea/msigdb/cards/BIOCARTA_RB_PATHWAY	14	71.4	MYT1|ATM|CHEK1|YWHAH|TP53|WEE1|CDK4|RB1|CDK1|CDK2	1	0.265182	0.337696	-1.3698
BIOCARTA_CHREBP2_PATHWAY	http://www.broadinstitute.org/gsea/msigdb/cards/BIOCARTA_CHREBP2_PATHWAY	43	44.2	PRKAR2A|PPP2R5E|ACACA|FASN|PPP2R5D|PPP2R4|PPP2R1A|PPP2R1B|YWHAH|PRKAG1|PRKACA|PPP2R5C|PRKACB|PRKAR1A|PRKAR2B|PPP2R3B|YWHAQ|PRKAB1|YWHAB	1	0.258475	0.331792	-1.4215
BIOCARTA_BAD_PATHWAY	http://www.broadinstitute.org/gsea/msigdb/cards/BIOCARTA_BAD_PATHWAY	27	44.4	PRKAR2A|RPS6KA1|YWHAH|PIK3R1|BAD|AKT1|PRKACB|PRKAR1A|MAPK1|PRKAR2B|MAPK3|BAX	1	0.169661	0.233603	-1.7613
BIOCARTA_EIF4_PATHWAY	http://www.broadinstitute.org/gsea/msigdb/cards/BIOCARTA_EIF4_PATHWAY	25	48	EIF4EBP1|MTOR|PIK3R1|PDK2|EIF4E|EIF4G1|EIF4G3|AKT1|MAPK1|EIF4G2|MAPK3|PDPK1	1	0.00980392	0.0218137	-3.3047
BIOCARTA_RHO_PATHWAY	http://www.broadinstitute.org/gsea/msigdb/cards/BIOCARTA_RHO_PATHWAY	33	69.7	ARHGAP4|ARHGAP5|LIMK1|ACTR2|ARHGEF11|SRC|VCL|ARHGEF1|PIP5K1A|ROCK1|PPP1R12B|GSN|DIAPH1|ARHGAP1|OPHN1|CFL1|ARPC1A|PFN1|ARPC3|BAIAP2|ACTR3|TLN1|ARPC5	1	0.001	0.00304563	-3.9848
BIOCARTA_ATRBRCA_PATHWAY	http://www.broadinstitute.org/gsea/msigdb/cards/BIOCARTA_ATRBRCA_PATHWAY	22	68.2	FANCE|ATM|FANCD2|RAD50|CHEK1|NBN|ATR|CHEK2|TP53|BRCA1|RAD17|TREX1|RAD9A|HUS1|RAD1	1	0.0527383	0.0881908	-2.4768
BIOCARTA_MITOCHONDRIA_PATHWAY	http://www.broadinstitute.org/gsea/msigdb/cards/BIOCARTA_MITOCHONDRIA_PATHWAY	22	68.2	ENDOG|DIABLO|BIRC2|BAK1|XIAP|DFFA|CASP9|APAF1|CYCS|CASP3|AIFM1|CASP6|BID|BAX|CASP7	1	0.0234542	0.0450522	-2.9216
BIOCARTA_IL1R_PATHWAY	http://www.broadinstitute.org/gsea/msigdb/cards/BIOCARTA_IL1R_PATHWAY	34	44.1	TGFB1|ECSIT|IKBKB|TAB1|TGFB3|MYD88|MAP3K7|IRAK1|MAP2K6|TRAF6|TOLLIP|NFKB1|NFKBIA|RELA|MAP2K3	1	0.151751	0.212877	-1.8611
BIOCARTA_MET_PATHWAY	http://www.broadinstitute.org/gsea/msigdb/cards/BIOCARTA_MET_PATHWAY	38	50	SRC|MAP2K2|SOS1|PTK2|RAF1|PTPN11|PIK3R1|RAPGEF1|PAK1|PXN|CRK|CRKL|MAPK1|MAPK3|ELK1|ITGB1|RASA1|MAP2K1|GAB1	1	0.001	0.00304563	-5.4155
BIOCARTA_GPCR_PATHWAY	http://www.broadinstitute.org/gsea/msigdb/cards/BIOCARTA_GPCR_PATHWAY	38	34.2	PRKAR2A|PPP3CB|RAF1|PPP3CA|NFATC3|GNAS|PLCG1|PRKACB|PRKAR1A|PRKAR2B|MAPK3|ELK1|MAP2K1	1	0.0518962	0.0873208	-2.4463
BIOCARTA_IGF1MTOR_PATHWAY	http://www.broadinstitute.org/gsea/msigdb/cards/BIOCARTA_IGF1MTOR_PATHWAY	21	52.4	EIF4EBP1|EIF2S1|EIF2B5|EIF2S2|MTOR|PIK3R1|PDK2|EIF4E|AKT1|GSK3B|PDPK1	1	0.206897	0.277131	-1.5872
BIOCARTA_TCR_PATHWAY	http://www.broadinstitute.org/gsea/msigdb/cards/BIOCARTA_TCR_PATHWAY	50	30	PPP3CB|SOS1|RAF1|PIK3R1|PPP3CA|NFATC3|PLCG1|MAP2K4|MAPK3|NFKB1|NFKBIA|ELK1|RELA|RASA1|MAP2K1	1	0.001	0.00304563	-4.9049
BIOCARTA_TGFB_PATHWAY	http://www.broadinstitute.org/gsea/msigdb/cards/BIOCARTA_TGFB_PATHWAY	20	55	TGFB1|APC|EP300|TAB1|TGFB3|MAP3K7|CREBBP|ZFYVE9|MAPK3|SMAD4|MAP2K1	1	0.600815	0.663797	-0.7126
BIOCARTA_PAR1_PATHWAY	http://www.broadinstitute.org/gsea/msigdb/cards/BIOCARTA_PAR1_PATHWAY	38	34.2	ARHGEF17|ARHGEF11|ARHGEF12|ARHGEF1|ROCK1|PIK3R1|GNA13|PPP1R12B|MAP3K7|ARHGEF18|ARHGEF7|ARHGEF2|ARHGEF9	1	0.0946502	0.142777	-2.0116
BIOCARTA_STRESS_PATHWAY	http://www.broadinstitute.org/gsea/msigdb/cards/BIOCARTA_STRESS_PATHWAY	26	50	CRADD|IKBKB|RIPK1|TRAF2|IKBKG|TANK|MAP2K6|MAP2K4|CASP2|NFKB1|NFKBIA|RELA|MAP2K3	1	0.0214133	0.0417324	-2.8279
BIOCARTA_TNFR1_PATHWAY	http://www.broadinstitute.org/gsea/msigdb/cards/BIOCARTA_TNFR1_PATHWAY	30	66.7	PRKDC|MADD|BAG4|SPTAN1|CRADD|RIPK1|LMNA|TRAF2|LMNB1|PAK1|MAP3K7|DFFA|PAK2|LMNB2|MAP2K4|CASP3|RB1|CASP2|PARP1|FADD	1	0.868476	0.889374	0.2003
BIOCARTA_TOLL_PATHWAY	http://www.broadinstitute.org/gsea/msigdb/cards/BIOCARTA_TOLL_PATHWAY	38	47.4	ECSIT|IKBKB|TAB1|EIF2AK2|TAB2|MYD88|IKBKG|MAP3K7|IRAK1|MAP2K6|TRAF6|MAP2K4|TOLLIP|NFKB1|NFKBIA|ELK1|RELA|MAP2K3	1	0.00395257	0.010027	-3.1944
BIOCARTA_TPO_PATHWAY	http://www.broadinstitute.org/gsea/msigdb/cards/BIOCARTA_TPO_PATHWAY	25	40	STAT5A|STAT5B|SOS1|RAF1|PIK3R1|PLCG1|MAPK3|RASA1|MAP2K1|STAT1	1	0.0729783	0.114171	-2.1963
BIOCARTA_CREB_PATHWAY	http://www.broadinstitute.org/gsea/msigdb/cards/BIOCARTA_CREB_PATHWAY	28	50	PRKAR2A|CAMK2B|RPS6KA1|SOS1|CAMK2G|PIK3R1|GNAS|AKT1|PRKACB|PRKAR1A|MAPK1|PRKAR2B|MAPK3|RPS6KA5	1	0.3083	0.385255	-1.2975
BIOCARTA_TFF_PATHWAY	http://www.broadinstitute.org/gsea/msigdb/cards/BIOCARTA_TFF_PATHWAY	22	59.1	SOS1|PTK2|PIK3R1|BAD|CTNNB1|AKT1|CASP9|APAF1|CYCS|MAPK1|MAPK3|EGFR|ITGB1	1	0.001	0.00304563	-4.3587
BIOCARTA_UCALPAIN_PATHWAY	http://www.broadinstitute.org/gsea/msigdb/cards/BIOCARTA_UCALPAIN_PATHWAY	19	52.6	SPTAN1|CAPN1|EZR|SRC|PTK2|PXN|CAPNS1|ITGB1|TLN1|ACTN1	1	0.0451745	0.078492	-2.3998
BIOCARTA_VEGF_PATHWAY	http://www.broadinstitute.org/gsea/msigdb/cards/BIOCARTA_VEGF_PATHWAY	30	46.7	ELAVL1|EIF2B3|EIF2S1|EIF2B2|EIF1|EIF2B4|EIF2B5|EIF2B1|PTK2|EIF2S2|PIK3R1|PXN|ARNT|PLCG1	1	0.0644491	0.103454	2.3466
BIOCARTA_WNT_PATHWAY	http://www.broadinstitute.org/gsea/msigdb/cards/BIOCARTA_WNT_PATHWAY	27	37	APC|CSNK1D|TAB1|MAP3K7|CTNNB1|CREBBP|CTBP1|SMAD4|LEF1|GSK3B	1	0.244635	0.31759	-1.4379
BIOCARTA_ACTINY_PATHWAY	http://www.broadinstitute.org/gsea/msigdb/cards/BIOCARTA_ACTINY_PATHWAY	21	66.7	WASF1|WASF3|ACTR2|PSMA7|NCK1|WASL|ABI2|ARPC1A|NCKAP1|ARPC3|ACTR3|PIR|ARPC5|WASF2	1	0.00207469	0.00552102	-3.7683
ST_DIFFERENTIATION_PATHWAY_IN_PC12_CELLS	http://www.broadinstitute.org/gsea/msigdb/cards/ST_DIFFERENTIATION_PATHWAY_IN_PC12_CELLS	46	34.8	ASAH1|SRC|TERF2IP|MAPK8IP2|MAP2K7|PTPN11|PIK3R1|AKT1|CRKL|CREBBP|MAP2K4|MAPK1|MAPK3|ELK1|MAPK8IP3|MAP1B	1	0.001	0.00304563	-4.1114
ST_TUMOR_NECROSIS_FACTOR_PATHWAY	http://www.broadinstitute.org/gsea/msigdb/cards/ST_TUMOR_NECROSIS_FACTOR_PATHWAY	30	56.7	BAG4|RIPK1|TONSL|TRAF2|IKBKG|BIRC2|MAP3K7|NFKBIB|RALBP1|MAP2K4|NR2C2|CASP3|NFKBIE|AGFG1|FADD|NFKB1|NFKBIA	1	0.0123967	0.0268372	-3.2094
SA_B_CELL_RECEPTOR_COMPLEXES	http://www.broadinstitute.org/gsea/msigdb/cards/SA_B_CELL_RECEPTOR_COMPLEXES	25	44	RPS6KA1|ATF2|SOS1|BCR|SYK|VAV2|MAPK1|MAPK3|ELK1|MAPK8IP3|MAP2K1	1	0.0186335	0.0374072	-3.0467
ST_ERK1_ERK2_MAPK_PATHWAY	http://www.broadinstitute.org/gsea/msigdb/cards/ST_ERK1_ERK2_MAPK_PATHWAY	33	33.3	EEF2K|RPS6KA1|MAP2K2|SOS1|BAD|EIF4E|ARAF|MAPK1|MAPK3|NFKB1|MAP2K1	1	0.15507	0.215644	-1.8039
SIG_CD40PATHWAYMAP	http://www.broadinstitute.org/gsea/msigdb/cards/SIG_CD40PATHWAYMAP	35	51.4	MAPK12|GORASP1|TONSL|MAPK8IP2|TRAF2|MAP2K7|IKBKG|PIK3R1|NFKBIB|TRAF5|TRAF6|MAP2K4|MAPK1|NFKBIE|MAPK3|NFKB1|NFKBIA|MAPK8IP3	1	0.036961	0.0666796	-2.8412
SIG_PIP3_SIGNALING_IN_CARDIAC_MYOCTES	http://www.broadinstitute.org/gsea/msigdb/cards/SIG_PIP3_SIGNALING_IN_CARDIAC_MYOCTES	68	45.6	NOLC1|RPS6KA1|EBP|PPP1R13B|PTPN1|TSC1|SOS1|TSC2|YWHAH|PTK2|MTOR|GSK3A|BAD|PAK1|PAK4|PAK2|AKT1|IRS2|PARD3|FOXO3|CDKN2A|YWHAQ|CDKN1B|PAK3|AKT3|YWHAB|CDK2|GSK3B|PDPK1|PREX1|GAB1	1	0.001	0.00304563	-4.9157
SA_CASPASE_CASCADE	http://www.broadinstitute.org/gsea/msigdb/cards/SA_CASPASE_CASCADE	20	50	SCAP|SREBF2|BIRC2|XIAP|DFFA|CASP9|APAF1|CASP3|PARP1|CASP7	1	0.311609	0.388179	-1.325
ST_G_ALPHA_I_PATHWAY	http://www.broadinstitute.org/gsea/msigdb/cards/ST_G_ALPHA_I_PATHWAY	36	30.6	ASAH1|SRC|SOS1|TERF2IP|RAF1|PLCB3|AKT1|MAPK1|PLCB4|EGFR|AKT3	1	0.00406504	0.0101219	-3.1597
SIG_CHEMOTAXIS	http://www.broadinstitute.org/gsea/msigdb/cards/SIG_CHEMOTAXIS	46	52.2	ARHGAP4|WASF1|ROCK2|LIMK1|PPP1R13B|ACTR2|ARHGEF11|ROCK1|CFL2|PIK3R1|PAK1|PAK4|PAK2|WASL|AKT1|RACGAP1|ARHGAP1|CFL1|GDI2|PAK3|ACTR3|AKT3|PDPK1|GDI1	1	0.0156556	0.0331523	-3.0676
ST_P38_MAPK_PATHWAY	http://www.broadinstitute.org/gsea/msigdb/cards/ST_P38_MAPK_PATHWAY	38	50	EEF2K|MAPK12|TAB1|HSPB1|TAB2|MAP3K4|MAP3K7|EIF4E|AKT1|MAP2K6|TRAF6|MAP2K4|NR2C2|MAPK1|NFKB1|ELK1|MYEF2|MAP2K3|MAPKAPK2	1	0.015873	0.0333708	-3.2259
SIG_IL4RECEPTOR_IN_B_LYPHOCYTES	http://www.broadinstitute.org/gsea/msigdb/cards/SIG_IL4RECEPTOR_IN_B_LYPHOCYTES	28	46.4	PPP1R13B|SOS1|RAF1|GSK3A|PIK3R1|BAD|AKT1|IRS2|MAPK1|MAPK3|AKT3|GSK3B|PDPK1	1	0.001	0.00304563	-4.2904
WNT_SIGNALING	http://www.broadinstitute.org/gsea/msigdb/cards/WNT_SIGNALING	90	21.1	APC|CSNK1D|RPL13A|BCL9|EP300|TLE2|SENP2|CCND2|PPP2R1A|GSK3A|CTNNB1|DVL2|CTBP1|SLC9A3R1|B2M|GAPDH|LEF1|GSK3B|HPRT1	1	0.391555	0.468112	-1.0795
SIG_REGULATION_OF_THE_ACTIN_CYTOSKELETON_BY_RHO_GTPASES	http://www.broadinstitute.org/gsea/msigdb/cards/SIG_REGULATION_OF_THE_ACTIN_CYTOSKELETON_BY_RHO_GTPASES	36	61.1	WASF1|FSCN1|VASP|ROCK2|LIMK1|ACTR2|ROCK1|CFL2|PAK1|PAK4|PAK2|WASL|AKT1|FLNC|CFL1|PFN1|GDI2|PFN2|PAK3|ACTR3|FLNA|GDI1	1	0.00198413	0.00552102	-3.3157
ST_GRANULE_CELL_SURVIVAL_PATHWAY	http://www.broadinstitute.org/gsea/msigdb/cards/ST_GRANULE_CELL_SURVIVAL_PATHWAY	28	35.7	APC|ASAH1|MAPK8IP2|MAP2K7|CERK|MAP2K4|CASP3|MAPK1|PARP1|MAPK8IP3	1	0.0553191	0.0915509	-2.1848
ST_ADRENERGIC	http://www.broadinstitute.org/gsea/msigdb/cards/ST_ADRENERGIC	37	27	APC|ASAH1|PHKA2|SRC|RAF1|PIK3R1|AKT1|MAPK1|GNA11|EGFR	1	0.416342	0.494793	-1.0422
ST_INTEGRIN_SIGNALING_PATHWAY	http://www.broadinstitute.org/gsea/msigdb/cards/ST_INTEGRIN_SIGNALING_PATHWAY	83	44.6	TLN2|VASP|ROCK2|ASAP1|ACTR2|ITGA4|SRC|P4HB|SOS1|TERF2IP|PTK2|MAPK8IP2|RAF1|ARHGAP35|MAP2K7|ROCK1|PAK1|PAK4|ILK|CSE1L|RALA|CRK|PAK2|AKT1|PLCG1|MAP2K4|ZYX|ARHGEF7|MAPK1|CDKN2A|PAK3|ACTR3|AKT3|MAPK8IP3|TLN1|ACTN1|BCAR1	1	0.001	0.00304563	-4.728
ST_GAQ_PATHWAY	http://www.broadinstitute.org/gsea/msigdb/cards/ST_GAQ_PATHWAY	29	37.9	PHKA2|PLD3|TONSL|IKBKG|NFKBIB|AKT1|NFKBIE|NFKB1|NFKBIA|AKT3|PDPK1	1	0.001	0.00304563	-3.9694
ST_GA13_PATHWAY	http://www.broadinstitute.org/gsea/msigdb/cards/ST_GA13_PATHWAY	38	47.4	ROCK2|PHKA2|ARHGEF11|PLD3|TONSL|PTK2|ROCK1|IKBKG|GNA13|NFKBIB|AKT1|MAP2K4|RDX|NFKBIE|NFKB1|NFKBIA|AKT3|PDPK1	1	0.00803213	0.0181597	-3.8143
SIG_INSULIN_RECEPTOR_PATHWAY_IN_CARDIAC_MYOCYTES	http://www.broadinstitute.org/gsea/msigdb/cards/SIG_INSULIN_RECEPTOR_PATHWAY_IN_CARDIAC_MYOCYTES	52	48.1	RPS6KA1|PTPN1|SOS1|YWHAH|FLOT1|RAF1|GSK3A|PIK3R1|AKT1|IRS2|PARD3|MAPK1|CDKN2A|YWHAQ|SERPINB6|MAPK3|CBL|LNPEP|CAP1|AKT3|YWHAB|BRD4|GSK3B|PDPK1|SORBS1	1	0.001	0.00304563	-6.7569
ST_T_CELL_SIGNAL_TRANSDUCTION	http://www.broadinstitute.org/gsea/msigdb/cards/ST_T_CELL_SIGNAL_TRANSDUCTION	46	39.1	PRDX1|CSK|TONSL|SOS1|RAF1|NCK1|PAK1|PAK4|NFKBIB|PAK2|PLCG1|MAPK1|NFKBIE|DTYMK|CBL|PAK3|NFKB1|NFKBIA	1	0.001	0.00304563	-3.8344
SIG_PIP3_SIGNALING_IN_B_LYMPHOCYTES	http://www.broadinstitute.org/gsea/msigdb/cards/SIG_PIP3_SIGNALING_IN_B_LYMPHOCYTES	37	32.4	RPS6KA1|PPP1R13B|FLOT1|BCR|SYK|AKT1|FOXO3|CDKN2A|AKT3|PDPK1|PREX1|GAB1	1	0.00189753	0.00552102	-3.7786
SIG_BCR_SIGNALING_PATHWAY	http://www.broadinstitute.org/gsea/msigdb/cards/SIG_BCR_SIGNALING_PATHWAY	47	40.4	PPP3CB|PPP1R13B|CSK|SOS1|FLOT1|RAF1|GSK3A|BCR|PIK3R1|SYK|PPP3CA|BAD|AKT1|CD81|MAPK1|MAPK3|AKT3|GSK3B|PDPK1	1	0.001	0.00304563	-3.552
ST_B_CELL_ANTIGEN_RECEPTOR	http://www.broadinstitute.org/gsea/msigdb/cards/ST_B_CELL_ANTIGEN_RECEPTOR	41	46.3	PRDX1|PPP1R13B|CSK|MAP2K2|TONSL|SOS1|RAF1|BCR|PIK3R1|SYK|BAD|NFKBIB|AKT1|MAPK1|NFKBIE|NFKB1|NFKBIA|AKT3|MAP2K1	1	0.00423729	0.0103794	-3.4624
ST_WNT_BETA_CATENIN_PATHWAY	http://www.broadinstitute.org/gsea/msigdb/cards/ST_WNT_BETA_CATENIN_PATHWAY	35	34.3	PIN1|APC|SENP2|GSK3A|CTNNB1|LRP1|AKT1|PSEN1|FSTL1|AKT3|GSK3B|MVP	1	0.0981964	0.147019	-2.1555
ST_JNK_MAPK_PATHWAY	http://www.broadinstitute.org/gsea/msigdb/cards/ST_JNK_MAPK_PATHWAY	41	43.9	ZAK|TAB1|ATF2|DLD|TAB2|MAP2K7|MAP3K4|NFATC3|MAP3K7|TP53|AKT1|TRAF6|MAP2K4|NR2C2|MYEF2|MAPK7|MAP3K2|GAB1	1	0.00193798	0.00552102	-3.6259
SA_PROGRAMMED_CELL_DEATH	http://www.broadinstitute.org/gsea/msigdb/cards/SA_PROGRAMMED_CELL_DEATH	13	76.9	CES1|CASP8AP2|BAD|BAK1|CASP9|APAF1|BCL10|BID|BAX|BCL2L11	1	0.021611	0.0418126	-2.6314
ST_FAS_SIGNALING_PATHWAY	http://www.broadinstitute.org/gsea/msigdb/cards/ST_FAS_SIGNALING_PATHWAY	66	56.1	DIABLO|RIPK1|DAXX|TUFM|HSPB1|EZR|ALG2|TONSL|CASP8AP2|MAPK8IP2|TRAF2|MAP2K7|ROCK1|CAD|FAF1|BAK1|XIAP|NFKBIB|DFFA|TPX2|TP53|RALBP1|MAP2K4|CASP3|MAPK1|PTPN13|NFKBIE|PARP1|PFN1|AGFG1|FADD|PFN2|BAX|EGFR|NFKB1|NFKBIA|MAPK8IP3	1	0.001	0.00304563	-5.453
ST_PHOSPHOINOSITIDE_3_KINASE_PATHWAY	http://www.broadinstitute.org/gsea/msigdb/cards/ST_PHOSPHOINOSITIDE_3_KINASE_PATHWAY	38	39.5	RPS6KA1|IARS|EXOSC1|PPP1R13B|SOS1|YWHAH|GSK3A|BAD|AKT1|CDKN2A|YWHAQ|AKT3|YWHAB|GSK3B|PDPK1	1	0.0156863	0.0331523	-2.7964
PID_FANCONI_PATHWAY	http://www.broadinstitute.org/gsea/msigdb/cards/PID_FANCONI_PATHWAY	48	60.4	FANCE|ATM|XRCC3|WDR48|FANCD2|RAD50|CHEK1|NBN|RFC2|BRIP1|RFC5|BLM|USP1|ATR|RFC4|RFC3|UBE2T|FANCI|RMI1|TOP3A|BRCA1|TOPBP1|H2AFX|RAD17|RAD9A|RPA1|HUS1|RPA2|RAD1	1	0.00409836	0.0101321	-3.2889
PID_SMAD2_3NUCLEAR_PATHWAY	http://www.broadinstitute.org/gsea/msigdb/cards/PID_SMAD2_3NUCLEAR_PATHWAY	83	32.5	EP300|SNIP1|SAP18|NCOA2|ATF2|MED15|KAT2A|SP3|NCOA1|CBFB|DCP1A|SP1|AKT1|CREBBP|CTBP1|CDK4|TCF3|HSPA8|FOXO3|SIN3B|LAMC1|SMAD4|SAP30|SIN3A|NCOR1|CDK2|RBBP4	1	0.001	0.00304563	-5.0959
PID_FCER1_PATHWAY	http://www.broadinstitute.org/gsea/msigdb/cards/PID_FCER1_PATHWAY	63	42.9	IKBKB|CBLB|MAP2K2|GAB2|SOS1|PTK2|RAF1|MAP2K7|IKBKG|PTPN11|PIK3R1|SYK|PLA2G4A|PXN|PAK2|AKT1|PLCG1|MAP2K4|MAPK1|PTPN13|MAPK3|FER|CBL|NFKB1|RELA|RASA1|MAP2K1	1	0.001	0.00304563	-4.5848
PID_ENDOTHELIN_PATHWAY	http://www.broadinstitute.org/gsea/msigdb/cards/PID_ENDOTHELIN_PATHWAY	64	23.4	SRC|MAP2K2|RAF1|PLA2G4A|GNAO1|PLCB3|CRK|AKT1|MAPK1|GNA11|MAPK3|GNAI3|GNAI2|BCAR1|MAP2K1	1	0.001	0.00304563	-4.9101
PID_BCR_5PATHWAY	http://www.broadinstitute.org/gsea/msigdb/cards/PID_BCR_5PATHWAY	66	40.9	IKBKB|PPP3CB|IBTK|CSK|SOS1|CAMK2G|RAF1|IKBKG|PIK3R1|SYK|PPP3CA|VAV2|MAP3K7|NFKBIB|PAG1|AKT1|TRAF6|BCL10|MAPK1|MAPK3|NFKB1|NFKBIA|ELK1|PDPK1|RELA|RASA1|MAP2K1	1	0.001	0.00304563	-5.2003
PID_RHOA_PATHWAY	http://www.broadinstitute.org/gsea/msigdb/cards/PID_RHOA_PATHWAY	46	52.2	MAPK12|ROCK2|LIMK1|ATF2|EZR|VCL|PIP5K1A|PKN2|ROCK1|PKN1|SCAI|DIAPH1|MAP2K6|MAP2K4|CIT|RDX|CFL1|CDKN1B|PPP1R12A|ITGB1|TLN1|PIP5K1C|MSN|MAP2K3	1	0.001	0.00304563	-4.2956
PID_ERBB4_PATHWAY	http://www.broadinstitute.org/gsea/msigdb/cards/PID_ERBB4_PATHWAY	39	28.2	STAT5A|STAT5B|TAB2|ITCH|WWOX|ADAM17|PIK3R1|MAPK1|MAPK3|PIK3R2|NCOR1	1	0.358	0.436931	-1.1863
PID_AURORA_B_PATHWAY	http://www.broadinstitute.org/gsea/msigdb/cards/PID_AURORA_B_PATHWAY	40	67.5	NSUN2|NCL|NPM1|SMC2|NCAPH|PPP2R5D|NCAPD2|SMC4|NCAPG|CBX5|STMN1|BIRC5|VIM|KIF20A|INCENP|CDCA8|KIF2C|CUL3|RACGAP1|AURKB|DES|TACC1|KIF23|NDC80|PEBP1|BUB1|RASA1	1	0.0639659	0.102885	-2.2855
PID_LYSOPHOSPHOLIPID_PATHWAY	http://www.broadinstitute.org/gsea/msigdb/cards/PID_LYSOPHOSPHOLIPID_PATHWAY	67	35.8	SRC|ARHGEF1|PTK2|PIK3R1|GNA13|GNAO1|PXN|PLCB3|CRK|AKT1|PLCG1|LPAR2|CASP3|GNA11|GNAI3|EGFR|MAPT|NFKB1|GNAI2|NFKBIA|GSK3B|RELA|BCAR1|GAB1	1	0.001	0.00304563	-6.9421
PID_INSULIN_PATHWAY	http://www.broadinstitute.org/gsea/msigdb/cards/PID_INSULIN_PATHWAY	46	56.5	EXOC6|TRIP10|EIF4EBP1|EXOC5|PTPN1|SOS1|PRKCI|EXOC7|EXOC4|PTPN11|EXOC2|EXOC3|PIK3R1|NCK1|RAPGEF1|GRB10|INS|CRK|AKT1|EXOC1|NCK2|FOXO3|CBL|PDPK1|RASA1|SORBS1	1	0.0357853	0.0648507	-2.5876
PID_NOTCH_PATHWAY	http://www.broadinstitute.org/gsea/msigdb/cards/PID_NOTCH_PATHWAY	60	36.7	JAG2|SPEN|EP300|CNTN1|ADAM10|ENO1|RBPJ|ITCH|NCOR2|MIB1|MYCBP|DLL3|KDM1A|EPS15|SKP2|YY1|NCSTN|CTBP1|PSEN1|MARK2|CBL|NCOR1	1	0.366	0.443758	-1.2009
PID_P73PATHWAY	http://www.broadinstitute.org/gsea/msigdb/cards/PID_P73PATHWAY	80	46.2	JAG2|PIN1|ADA|NDUFS2|EP300|HSF1|DCP1B|RCHY1|FASN|CHEK1|NEDD4L|ITCH|WWOX|SIRT1|BIN1|PFDN5|HAGH|PLK1|BAK1|CDK6|UBE4B|SP1|PRKACB|TP53I3|CCNB1|FOXO3|RB1|CASP2|CDK1|CCNA2|BUB1|BAX|PML|CDK2|RELA|BCL2L11|PEA15	1	0.00785855	0.0179336	-3.4044
PID_P38_MKK3_6PATHWAY	http://www.broadinstitute.org/gsea/msigdb/cards/PID_P38_MKK3_6PATHWAY	27	44.4	CAMK2B|ATM|TAB1|TAB2|TXN|TRAF2|MAP3K4|TAOK2|MAP3K7|MAP2K6|TRAF6|MAP2K3	1	0.645224	0.705081	-0.5966
PID_GMCSF_PATHWAY	http://www.broadinstitute.org/gsea/msigdb/cards/PID_GMCSF_PATHWAY	38	42.1	STAT5A|STAT5B|IKBKB|MAP2K2|GAB2|SOS1|RAF1|PTPN11|PIK3R1|SYK|PRKACA|PRKACB|MAPK1|MAPK3|MAP2K1|STAT1	1	0.262729	0.33564	-1.4283
PID_NFKAPPAB_ATYPICAL_PATHWAY	http://www.broadinstitute.org/gsea/msigdb/cards/PID_NFKAPPAB_ATYPICAL_PATHWAY	18	55.6	REL|IKBKB|SRC|PIK3R1|CSNK2A2|SYK|ARRB2|NFKB1|NFKBIA|RELA	1	0.320833	0.399049	-1.247
PID_IL4_2PATHWAY	http://www.broadinstitute.org/gsea/msigdb/cards/PID_IL4_2PATHWAY	66	15.2	STAT5A|STAT5B|GTF3A|MTOR|THY1|PIK3R1|SP1|AKT1|IRS2|CBL	1	0.982726	0.985185	0.0239
PID_HDAC_CLASSII_PATHWAY	http://www.broadinstitute.org/gsea/msigdb/cards/PID_HDAC_CLASSII_PATHWAY	35	31.4	HSP90AA1|RANGAP1|HDAC7|RANBP2|NCOR2|BCOR|XPO1|CAMK4|HDAC4|YWHAB|HDAC6	1	0.428008	0.505655	-1.0271
PID_HDAC_CLASSIII_PATHWAY	http://www.broadinstitute.org/gsea/msigdb/cards/PID_HDAC_CLASSIII_PATHWAY	26	50	EP300|SIRT3|XRCC6|ACSS2|SIRT1|ACSS1|TP53|CREBBP|FOXO3|SIRT2|BAX|HDAC4|FHL2	1	0.0144033	0.0308477	-3.1787
PID_TCR_PATHWAY	http://www.broadinstitute.org/gsea/msigdb/cards/PID_TCR_PATHWAY	67	26.9	IKBKB|CSK|GAB2|SOS1|STK39|IKBKG|PTPN11|DBNL|NCK1|STIM1|PAG1|AKT1|PLCG1|TRAF6|BCL10|CBL|PDPK1|FLNA	1	0.00196464	0.00552102	-3.5446
PID_NFKAPPAB_CANONICAL_PATHWAY	http://www.broadinstitute.org/gsea/msigdb/cards/PID_NFKAPPAB_CANONICAL_PATHWAY	24	50	IKBKB|ATM|CYLD|ERC1|IKBKG|BIRC2|XPO1|TRAF6|BCL10|NFKB1|NFKBIA|RELA	1	0.0388548	0.0690082	-2.3899
PID_E2F_PATHWAY	http://www.broadinstitute.org/gsea/msigdb/cards/PID_E2F_PATHWAY	75	54.7	RYBP|DHFR|CES1|WASF1|RRM2|RRM1|EP300|ATM|TYMS|POLA1|UXT|RANBP1|CBX5|ORC1|KAT2A|TK1|TRIM28|SIRT1|MCM3|RBL2|YY1|PRMT5|SP1|XRCC1|CREBBP|APAF1|CDKN2A|RB1|E2F6|BRCA1|CDKN1B|TOPBP1|CDK1|CDKN2C|CCNA2|TRRAP|MCL1|CDK2|CASP7|RBBP4|HBP1	1	0.0393701	0.0696146	-2.5411
PID_ER_NONGENOMIC_PATHWAY	http://www.broadinstitute.org/gsea/msigdb/cards/PID_ER_NONGENOMIC_PATHWAY	42	35.7	ROCK2|SRC|SOS1|PELP1|PIK3R1|GNA13|GNAO1|PLCB3|AKT1|GNA11|GNAI3|STRN|GNAI2|MSN|BCAR1	1	0.001	0.00304563	-4.3759
PID_HIF2PATHWAY	http://www.broadinstitute.org/gsea/msigdb/cards/PID_HIF2PATHWAY	35	37.1	FXN|EGLN1|SLC11A2|EP300|SLC2A1|SIRT1|ARNT|SP1|CREBBP|PGK1|APEX1|HIF1AN|ELK1	1	0.789474	0.826625	-0.3288
PID_CD40_PATHWAY	http://www.broadinstitute.org/gsea/msigdb/cards/PID_CD40_PATHWAY	32	34.4	STAT5A|CBLB|TRAF2|BIRC2|AKT1|TRAF6|MAP2K4|TDP2|NFKB1|NFKBIA|RELA	1	0.0330097	0.0607834	-2.5863
PID_ATR_PATHWAY	http://www.broadinstitute.org/gsea/msigdb/cards/PID_ATR_PATHWAY	40	67.5	FANCD2|TIPIN|CHEK1|NBN|RFC2|RFC5|PPP2R1A|ATR|TIMELESS|RFC4|RFC3|CLSPN|SMARCAL1|MCM7|CEP164|PLK1|MCM2|TOPBP1|CCNA2|RAD17|YWHAB|RAD9A|RPA1|CDK2|HUS1|RPA2|RAD1	1	0.001	0.00304563	-5.3409
PID_MET_PATHWAY	http://www.broadinstitute.org/gsea/msigdb/cards/PID_MET_PATHWAY	81	56.8	DEPTOR|APC|EIF4EBP1|KPNB1|RANBP9|SRC|MAP2K2|MLST8|GAB2|PTPN1|SOS1|PRKCI|PTPN2|PTK2|RAF1|MTOR|AKT1S1|PTPN11|HGS|PIK3R1|NCK1|EPS15|RAPGEF1|RPTOR|BAD|PAK1|PXN|PAK4|CTNNB1|CRK|EIF4E|PAK2|WASL|AKT1|PLCG1|CRKL|MAP2K4|NCK2|MAPK1|MAPK3|CBL|CTNNA1|PDPK1|BCAR1|MAP2K1|GAB1	1	0.001	0.00304563	-4.0292
PID_PTP1B_PATHWAY	http://www.broadinstitute.org/gsea/msigdb/cards/PID_PTP1B_PATHWAY	53	30.2	STAT5A|YBX1|STAT5B|CAPN1|SRC|CSK|PTPN1|TXN|PIK3R1|INS|CRK|AKT1|FER|EGFR|CDH2|BCAR1	1	0.361868	0.440511	-1.1633
PID_IL12_2PATHWAY	http://www.broadinstitute.org/gsea/msigdb/cards/PID_IL12_2PATHWAY	64	20.3	STAT5A|PPP3CB|EOMES|ATF2|MTOR|HLA-A|PPP3CA|MAP2K6|B2M|NFKB1|RELA|STAT1|MAP2K3	1	0.0534759	0.089238	-2.5587
PID_S1P_S1P3_PATHWAY	http://www.broadinstitute.org/gsea/msigdb/cards/PID_S1P_S1P3_PATHWAY	30	40	SRC|CXCR4|GNA13|GNAO1|AKT1|MAPK1|GNA11|MAPK3|ITGAV|GNAI3|GNAI2|AKT3	1	0.001	0.00304563	-4.4639
PID_AR_PATHWAY	http://www.broadinstitute.org/gsea/msigdb/cards/PID_AR_PATHWAY	62	56.5	PRKDC|PA2G4|HIP1|PRDX1|CARM1|HNRNPA1|UBA3|ZNF318|XRCC6|RANBP9|XRCC5|NCOA2|FKBP4|KDM3A|TMF1|PELP1|APPL1|UBE3A|NRIP1|KDM1A|NCOA6|PATZ1|GSN|CTNNB1|CDK6|CDK11B|AKT1|CTDSP2|MED1|CDKN2A|BRCA1|SVIL|PAWR|TCF4|FHL2	1	0.644914	0.705081	-0.6054
PID_NFAT_TFPATHWAY	http://www.broadinstitute.org/gsea/msigdb/cards/PID_NFAT_TFPATHWAY	48	20.8	PTGS2|CBLB|POU2F1|PTPN1|ITCH|SLC3A2|NFATC3|CDK4|CASP3|PTPRK	1	0.446281	0.518074	-0.9809
PID_EPHB_FWD_PATHWAY	http://www.broadinstitute.org/gsea/msigdb/cards/PID_EPHB_FWD_PATHWAY	41	41.5	ITSN1|SRC|SYNJ1|PTK2|ROCK1|PIK3R1|NCK1|PAK1|PXN|CRK|WASL|TF|MAP4K4|MAPK1|MAPK3|RASA1|MAP2K1	1	0.00194175	0.00552102	-3.9796
PID_AVB3_OPN_PATHWAY	http://www.broadinstitute.org/gsea/msigdb/cards/PID_AVB3_OPN_PATHWAY	32	43.8	ROCK2|CD44|PIP5K1A|PIK3R1|SYK|GSN|ILK|MAPK1|MAPK3|ITGAV|NFKB1|NFKBIA|RELA|BCAR1	1	0.001	0.00304563	-4.4433
PID_MYC_ACTIV_PATHWAY	http://www.broadinstitute.org/gsea/msigdb/cards/PID_MYC_ACTIV_PATHWAY	80	62.5	LDHA|TFRC|NDUFAF2|MTDH|POLR3D|PEG10|HSP90AA1|EP300|NCL|EIF2S1|NPM1|RUVBL2|SLC2A1|PDCD10|HSPA4|NBN|DDX18|CCND2|RCC1|LIN28B|ENO1|HSPD1|UBTF|BIRC5|PRDX3|KAT2A|IREB2|TK1|PFKM|CAD|SUPT3H|MINA|TP53|EIF4E|EIF4G1|MTA1|CREBBP|HUWE1|CDK4|BCAT1|TAF10|CCNB1|PTMA|BMI1|SHMT1|SMAD4|BAX|TRRAP|GAPDH|ACTL6A	1	0.692153	0.740206	-0.4748
PID_ARF6_TRAFFICKING_PATHWAY	http://www.broadinstitute.org/gsea/msigdb/cards/PID_ARF6_TRAFFICKING_PATHWAY	50	50	EXOC6|CLTC|ITGA4|EXOC5|ASAP2|EXOC7|EXOC4|EXOC2|EXOC3|BIN1|CTNNB1|INS|RALA|EXOC1|SPAG9|DNM2|KLC1|CPE|ITGAV|SCAMP2|MAPK8IP3|CTNNA1|ITGB1|CTNND1|PIP5K1C	1	0.001	0.00304563	-5.0743
PID_RHOA_REG_PATHWAY	http://www.broadinstitute.org/gsea/msigdb/cards/PID_RHOA_REG_PATHWAY	47	46.8	ARHGAP4|ARAP1|ARHGEF17|ARHGAP5|ARHGEF11|ARHGEF12|ARHGDIA|ARHGEF1|ARHGAP35|BCR|VAV2|FARP1|AKAP13|ARHGEF18|MYO9B|OPHN1|MCF2L|ARHGEF2|CDKN1B|ECT2|TRIO|SRGAP1	1	0.124514	0.18068	-1.9941
PID_REELIN_PATHWAY	http://www.broadinstitute.org/gsea/msigdb/cards/PID_REELIN_PATHWAY	30	56.7	CDK5|PAFAH1B1|MAP2K7|RELN|PIK3R1|LRP8|RAPGEF1|LRPAP1|AKT1|CRKL|NCK2|ARHGEF2|CBL|MAPT|GSK3B|ITGB1|MAP1B	1	0.001	0.00304563	-4.7803
PID_PS1_PATHWAY	http://www.broadinstitute.org/gsea/msigdb/cards/PID_PS1_PATHWAY	47	29.8	APC|TAB1|PPP2R5D|ADAM10|RBPJ|MAP3K7|CTNNB1|CREBBP|NCSTN|CTBP1|PSEN1|MAPK1|MAPK3|GSK3B	1	0.0811359	0.12498	-2.1471
PID_ILK_PATHWAY	http://www.broadinstitute.org/gsea/msigdb/cards/PID_ILK_PATHWAY	46	58.7	PARVB|HSP90AA1|PPP1R14A|RUVBL2|CDC37|PXN|CTNNB1|XPO1|ILK|CKAP5|DIAPH1|ZEB1|IQGAP1|AKT1|NCK2|ZYX|ARHGEF7|ILKAP|GIT2|RICTOR|PARP1|LIMS1|TACC3|PPP1R14B|PPP1R12A|GSK3B|ACTN1	1	0.001	0.00304563	-4.6192
PID_NECTIN_PATHWAY	http://www.broadinstitute.org/gsea/msigdb/cards/PID_NECTIN_PATHWAY	31	45.2	SRC|PVR|FARP2|PTK2|PIK3R1|RAPGEF1|VAV2|CTNNB1|CRK|IQGAP1|ITGAV|CTNNA1|TLN1|PIP5K1C	1	0.001	0.00304563	-4.078
PID_P38_ALPHA_BETA_PATHWAY	http://www.broadinstitute.org/gsea/msigdb/cards/PID_P38_ALPHA_BETA_PATHWAY	32	37.5	RIPK1|TAB1|SRC|PAK1|RALA|PAK2|MAP2K6|TRAF6|MAP2K4|RALB|PAK3|MAP2K3	1	0.0154739	0.0329643	-2.8103
PID_TRAIL_PATHWAY	http://www.broadinstitute.org/gsea/msigdb/cards/PID_TRAIL_PATHWAY	29	37.9	DAP3|IKBKB|RIPK1|TRAF2|IKBKG|PIK3R1|MAP2K4|MAPK1|FADD|MAPK3|PIK3R2	1	0.479042	0.549731	-0.9068
PID_CDC42_PATHWAY	http://www.broadinstitute.org/gsea/msigdb/cards/PID_CDC42_PATHWAY	71	54.9	APC|ENAH|LIMK1|ATF2|ACTR2|SRC|ARHGDIA|EPS8|IQGAP3|RAF1|EXOC7|MAP2K7|MTOR|PIK3R1|PAK1|VAV2|PAK4|CTNNB1|PAK2|WASL|IQGAP1|MAP2K6|MAP2K4|DLG1|DIAPH3|ARHGEF7|MAPK1|CFL1|CDC42BPA|MAPK3|CBL|ARPC3|BAIAP2|ACTR3|CTNNA1|GSK3B|ARPC5|BCAR1|MAP2K3	1	0.001	0.00304563	-6.1929
PID_RET_PATHWAY	http://www.broadinstitute.org/gsea/msigdb/cards/PID_RET_PATHWAY	40	42.5	SRC|SOS1|PTK2|PTPN11|PIK3R1|NCK1|PXN|GRB10|PRKACA|CRK|IRS2|MAPK1|PDLIM7|MAPK3|RASA1|BCAR1|GAB1	1	0.001	0.00304563	-4.7522
PID_CDC42_REG_PATHWAY	http://www.broadinstitute.org/gsea/msigdb/cards/PID_CDC42_REG_PATHWAY	31	58.1	DOCK9|APC|FGD1|DNMBP|ITSN1|ARHGDIA|FARP2|VAV2|ARHGAP17|DOCK11|PLCG1|RALBP1|RACGAP1|ARHGAP1|ARHGEF7|MCF2L|GIT1|ARHGEF9	1	0.118712	0.174155	-1.9761
PID_ATM_PATHWAY	http://www.broadinstitute.org/gsea/msigdb/cards/PID_ATM_PATHWAY	35	65.7	ATM|FANCD2|RAD50|RFWD2|UIMC1|FAM175A|NBN|XRCC4|BLM|MDC1|SMC1A|TRIM28|CHEK2|CTBP1|TERF2|TP53BP1|TOP3A|BRCA1|H2AFX|RAD17|BID|YWHAB|RAD9A	1	0.016129	0.033732	-3.2578
PID_ARF6_PATHWAY	http://www.broadinstitute.org/gsea/msigdb/cards/PID_ARF6_PATHWAY	36	27.8	IQSEC1|ARRB1|SRC|NCK1|PXN|ARRB2|GNA11|EGFR|GIT1|ACAP2	1	0.0200401	0.0398315	-2.9105
PID_LKB1_PATHWAY	http://www.broadinstitute.org/gsea/msigdb/cards/PID_LKB1_PATHWAY	48	50	HSP90AA1|BRSK2|CTSD|EZR|MLST8|TSC1|TSC2|YWHAH|PRKAG1|MTOR|AKT1S1|CDC37|MAP2|RPTOR|PRKACA|TP53|YWHAQ|PRKAB1|MARK2|SMAD4|STK11IP|MAPT|YWHAB|GSK3B	1	0.00205761	0.00552102	-3.7816
PID_CD8_TCR_PATHWAY	http://www.broadinstitute.org/gsea/msigdb/cards/PID_CD8_TCR_PATHWAY	54	25.9	IKBKB|CSK|SOS1|IKBKG|HLA-A|STIM1|PAG1|AKT1|PLCG1|TRAF6|BCL10|B2M|CBL|PDPK1	1	0.00604839	0.014307	-3.3322
PID_TCPTP_PATHWAY	http://www.broadinstitute.org/gsea/msigdb/cards/PID_TCPTP_PATHWAY	44	47.7	STAT5A|KPNA2|STAT5B|KPNB1|EIF2AK2|SRC|EIF2A|PTPN1|SOS1|ATR|PTPN2|LMAN1|PIK3R1|INS|CREBBP|PIK3R2|EGFR|ITGB1|RAB4A|STAT1|GAB1	1	0.0712909	0.11241	-2.2907
PID_ANGIOPOIETIN_RECEPTOR_PATHWAY	http://www.broadinstitute.org/gsea/msigdb/cards/PID_ANGIOPOIETIN_RECEPTOR_PATHWAY	51	37.3	STAT5A|STAT5B|PTK2|PTPN11|PIK3R1|NCK1|PAK1|PXN|ELF2|CRK|AKT1|MAPK1|MAPK3|NFKB1|ELK1|ITGB1|RELA|RASA1|FGF2	1	0.001	0.00304563	-4.3259
PID_FAS_PATHWAY	http://www.broadinstitute.org/gsea/msigdb/cards/PID_FAS_PATHWAY	39	46.2	IKBKB|RIPK1|CLTC|EZR|SRC|MAP2K7|IKBKG|PIK3R1|SYK|BIRC2|RFC1|AKT1|MAP2K6|CASP3|FADD|PIK3R2|BID|PDPK1	1	0.0426829	0.0744859	-2.5087
PID_TXA2PATHWAY	http://www.broadinstitute.org/gsea/msigdb/cards/PID_TXA2PATHWAY	58	22.4	GNB5|SRC|ARHGEF1|ROCK1|SYK|GNA13|ARRB2|PRKACA|AKT1|GNA11|SLC9A3R1|EGFR|GNAI2	1	0.00389864	0.010009	-3.3702
PID_SHP2_PATHWAY	http://www.broadinstitute.org/gsea/msigdb/cards/PID_SHP2_PATHWAY	59	25.4	MAP2K2|GAB2|SOS1|RAF1|ARHGAP35|PTPN11|PIK3R1|SDC2|PRKACA|PAG1|GNAI3|EGFR|MAP2K1|STAT1|GAB1	1	0.001	0.00304563	-4.6572
PID_HDAC_CLASSI_PATHWAY	http://www.broadinstitute.org/gsea/msigdb/cards/PID_HDAC_CLASSI_PATHWAY	67	56.7	CHD3|FKBP3|RANGAP1|HDAC7|EP300|RANBP2|SIRT5|SAP18|SIRT3|NCOR2|GATAD2A|NR2C1|MTA2|SIRT1|SIRT6|WDR77|XPO1|PRKACA|YY1|PRMT5|SMG5|CREBBP|TFCP2|SIRT2|MBD3|SIN3B|MBD2|SAP30|SIN3A|NFKB1|NFKBIA|HDAC4|NCOR1|CHD4|HDAC6|RELA|GATAD2B|RBBP4	1	0.001	0.00304563	-4.3807
PID_TELOMERASE_PATHWAY	http://www.broadinstitute.org/gsea/msigdb/cards/PID_TELOMERASE_PATHWAY	69	56.5	WRN|TGFB1|HNRNPC|PINX1|HSP90AA1|NCL|ATM|SAP18|RAD50|PARP2|XRCC6|XRCC5|NBN|SMG6|BLM|TERF2IP|MTOR|POT1|UBE3A|SP3|DKC1|SP1|SMG5|AKT1|ZNFX1|TERF2|MAPK1|SIN3B|CDKN1B|MAPK3|SAP30|SIN3A|EGFR|NFKB1|TERF1|RAD9A|RBBP4|HUS1|RAD1	1	0.0478088	0.0814316	-2.5412
PID_HNF3B_PATHWAY	http://www.broadinstitute.org/gsea/msigdb/cards/PID_HNF3B_PATHWAY	46	28.3	NF1|TFRC|HMGCS1|ACADM|BDH1|CPT1C|INS|SP1|AKT1|ALB|ACADVL|CPT1A|HADH	1	0.492723	0.56221	-0.8782
PID_NETRIN_PATHWAY	http://www.broadinstitute.org/gsea/msigdb/cards/PID_NETRIN_PATHWAY	33	48.5	PITPNA|SRC|MAP2K2|PTK2|PIK3R1|NCK1|PAK1|DCC|WASL|PLCG1|MAPK1|MAPK3|TRIO|BCAR1|MAP2K1|MAP1B	1	0.001	0.00304563	-4.686
PID_IL1_PATHWAY	http://www.broadinstitute.org/gsea/msigdb/cards/PID_IL1_PATHWAY	35	48.6	IKBKB|TAB1|TAB2|PRKCI|ERC1|MYD88|IKBKG|PIK3R1|MAP3K7|IRAK1|MAP2K6|TRAF6|TOLLIP|UBE2V1|NFKB1|RELA|SQSTM1	1	0.00743494	0.0171625	-3.3825
PID_NFAT_3PATHWAY	http://www.broadinstitute.org/gsea/msigdb/cards/PID_NFAT_3PATHWAY	55	38.2	NUP214|KPNA2|EP300|PPP3CB|KPNB1|CABIN1|YWHAH|PPP3CA|NFATC3|BAD|XPO1|PRKACA|CAMK4|CREBBP|FKBP8|CASP3|YWHAQ|MAPK3|BAX|YWHAB|GSK3B	1	0.0925553	0.140411	-2.073
PID_REG_GR_PATHWAY	http://www.broadinstitute.org/gsea/msigdb/cards/PID_REG_GR_PATHWAY	83	38.6	STAT5A|CDK5|HSP90AA1|PCK2|STAT5B|FKBP5|EP300|PPP5C|NCOA2|FKBP4|POU2F1|YWHAH|KRT5|NCOA1|KRT14|SMARCC1|PRKACA|SMARCA4|TP53|SMARCC2|AKT1|CREBBP|TSG101|PRKACB|MAPK1|MAPK3|BAX|NFKB1|SMARCD1|GSK3B|RELA|STAT1	1	0.0639098	0.102885	-2.2314
PID_MTOR_4PATHWAY	http://www.broadinstitute.org/gsea/msigdb/cards/PID_MTOR_4PATHWAY	70	55.7	EEF2K|DEPTOR|RPS6KA1|IKBKB|EIF4EBP1|EEF2|PDCD4|EIF4B|MAP2K2|MLST8|BNIP3|TSC1|RRAGD|TSC2|YWHAH|RAF1|MTOR|AKT1S1|ATG13|POLDIP3|RPTOR|PXN|CLIP1|YY1|RB1CC1|EIF4E|AKT1|CYCS|MAPK1|RICTOR|YWHAQ|RRAGC|MAPK3|RHEB|PML|YWHAB|CDK2|PDPK1|MAP2K1	1	0.0158416	0.0333708	-2.8292
PID_IL2_1PATHWAY	http://www.broadinstitute.org/gsea/msigdb/cards/PID_IL2_1PATHWAY	56	35.7	STAT5A|STAT5B|PPP2R5D|MAP2K2|GAB2|SOS1|RAF1|PTPN11|PIK3R1|SYK|STAM|IRS2|MAPK1|STAM2|MAPK3|CDK2|RASA1|MAP2K1|STAT1|MAPKAPK2	1	0.002	0.00552102	-3.7969
PID_CXCR4_PATHWAY	http://www.broadinstitute.org/gsea/msigdb/cards/PID_CXCR4_PATHWAY	103	37.9	STAT5A|STAT5B|UBQLN1|LIMK1|VPS4A|ITGA4|SRC|CSK|MLST8|ITCH|PTK2|STAT2|MTOR|CXCR4|PTPN11|HGS|PIK3R1|GNA13|BAD|PAK1|GNAO1|PXN|ARRB2|PLCB3|CRK|PAG1|AKT1|RALB|RICTOR|CFL1|VPS4B|ITGAV|GNAI3|PIK3R2|GNAI2|ITGB1|PDPK1|BCAR1|STAT1	1	0.001	0.00304563	-4.5623
PID_IGF1_PATHWAY	http://www.broadinstitute.org/gsea/msigdb/cards/PID_IGF1_PATHWAY	31	51.6	PTPN1|SOS1|PTK2|RAF1|PTPN11|PIK3R1|BAD|PXN|GRB10|CRK|AKT1|IRS2|CRKL|NCK2|PDPK1|BCAR1	1	0.001	0.00304563	-3.8175
PID_ERBB1_RECEPTOR_PROXIMAL_PATHWAY	http://www.broadinstitute.org/gsea/msigdb/cards/PID_ERBB1_RECEPTOR_PROXIMAL_PATHWAY	36	61.1	SRC|PTPN1|SOS1|PTK2|PTPN11|PIK3R1|NCK1|PAK1|GSN|WASL|PLCG1|NCK2|MAPK1|MAPK3|GNAI3|PIK3R2|EGFR|TLN1|RASA1|PIP5K1C|STAT1|GAB1	1	0.001	0.00304563	-6.0091
PID_TNF_PATHWAY	http://www.broadinstitute.org/gsea/msigdb/cards/PID_TNF_PATHWAY	47	59.6	TNIK|MADD|BAG4|IKBKB|RIPK1|TAB1|MAP4K5|CYLD|TAB2|TXN|PRKCI|MAP4K3|TRAF2|MAP2K7|IKBKG|ADAM17|NSMAF|BIRC2|RFFL|MAP3K7|SMPD2|MAP4K4|FADD|NFKB1|RELA|SQSTM1|STAT1|MAP2K3	1	0.157282	0.217963	-1.7077
PID_PLK1_PATHWAY	http://www.broadinstitute.org/gsea/msigdb/cards/PID_PLK1_PATHWAY	47	59.6	CENPE|GORASP1|GOLGA2|ROCK2|PPP2R1A|ODF2|KIF2A|BUB1B|CLSPN|PAK1|PLK1|KIF20A|TPX2|ERCC6L|INCENP|WEE1|TPT1|PRC1|TUBG1|CCNB1|SPC24|NUDC|NDC80|ECT2|CDK1|BUB1|STAG2|PPP1R12A	1	0.001	0.00304563	-3.8254
PID_FOXO_PATHWAY	http://www.broadinstitute.org/gsea/msigdb/cards/PID_FOXO_PATHWAY	50	52	CSNK1D|IKBKB|EP300|USP7|ZFAND5|YWHAH|SOD2|SIRT1|RBL2|PLK1|SKP2|CTNNB1|XPO1|RALA|AKT1|CREBBP|CAT|CCNB1|RALB|FOXO3|YWHAQ|CSNK1E|CDKN1B|YWHAB|CDK2|BCL2L11	1	0.001	0.00304563	-4.1289
PID_MYC_PATHWAY	http://www.broadinstitute.org/gsea/msigdb/cards/PID_MYC_PATHWAY	26	50	PIN1|RUVBL2|KAT2A|SUPT3H|SKP2|PAK2|TAF10|CDKN2A|TRRAP|PML|ACTL6A|GSK3B|HBP1	1	0.001	0.00304563	-3.5273
PID_AJDISS_2PATHWAY	http://www.broadinstitute.org/gsea/msigdb/cards/PID_AJDISS_2PATHWAY	49	40.8	CBLL1|ROBO1|ADAM10|SRC|PTPN1|ZBTB33|HGS|DSP|GNA13|CTNNB1|JUP|IQGAP1|CREBBP|CASP3|DNM2|SNX1|EGFR|CTNNA1|CDH2|CTNND1	1	0.00201613	0.00552102	-4.0295
PID_IL2_PI3K_PATHWAY	http://www.broadinstitute.org/gsea/msigdb/cards/PID_IL2_PI3K_PATHWAY	35	31.4	EIF3A|HSP90AA1|GAB2|SOS1|MTOR|PTPN11|PIK3R1|AKT1|FOXO3|NFKB1|RELA	1	0.310606	0.387532	-1.2464
PID_CERAMIDE_PATHWAY	http://www.broadinstitute.org/gsea/msigdb/cards/PID_CERAMIDE_PATHWAY	49	65.3	MADD|BAG4|CRADD|RIPK1|EIF2AK2|ASAH1|CTSD|MAP2K2|EIF2A|KSR1|RAF1|TRAF2|NSMAF|BAD|SMPD3|AKT1|MAP2K4|MAP4K4|CYCS|MAPK1|AIFM1|RB1|FADD|MAPK3|BID|BAX|PRKRA|NFKB1|NFKBIA|PAWR|RELA|MAP2K1	1	0.001	0.00304563	-4.3606
PID_P53_DOWNSTREAM_PATHWAY	http://www.broadinstitute.org/gsea/msigdb/cards/PID_P53_DOWNSTREAM_PATHWAY	138	35.5	PCBP4|TRIAP1|DDX5|PMS2|CCNK|APC|STEAP3|CARM1|TP53BP2|EP300|RRM2B|DDB2|JMY|CEBPZ|HTT|GPX1|RCHY1|RFWD2|MLH1|CTSD|PPP1R13B|MSH2|TSC2|KAT2A|FDXR|TAP1|DROSHA|BAK1|CSE1L|SMARCA4|TP53|SP1|CREBBP|APAF1|MAP4K4|TP53I3|CCNB1|NFYC|RB1|PRKAB1|CASP6|PCNA|BID|BAX|TRRAP|MCL1|EGFR|PML|NDRG1	1	0.789062	0.826625	-0.2924
PID_AR_TF_PATHWAY	http://www.broadinstitute.org/gsea/msigdb/cards/PID_AR_TF_PATHWAY	54	48.1	REL|SENP1|CARM1|HSP90AA1|HDAC7|EP300|RCHY1|NCOA2|EHMT2|POU2F1|SRC|RXRB|NR2C1|TRIM24|SIRT1|PKN1|NCOA1|SMARCC1|ZMIZ2|MAP2K6|CREBBP|MAP2K4|NR2C2|DNAJA1|SMARCE1|GSK3B	1	0.842324	0.868341	0.2251
PID_P75_NTR_PATHWAY	http://www.broadinstitute.org/gsea/msigdb/cards/PID_P75_NTR_PATHWAY	70	44.3	DIABLO|IKBKB|MAGED1|ARHGDIA|NDN|PRKCI|MYD88|IKBKG|ADAM17|PIK3R1|RTN4|BIRC2|BAD|XIAP|IRAK1|TP53|AKT1|SMPD2|TRAF6|CASP9|NCSTN|APAF1|PRKACB|CYCS|PSEN1|CASP3|CASP6|SORT1|APP|BCL2L11|SQSTM1	1	0.001	0.00304563	-4.6425
PID_ECADHERIN_NASCENT_AJ_PATHWAY	http://www.broadinstitute.org/gsea/msigdb/cards/PID_ECADHERIN_NASCENT_AJ_PATHWAY	40	52.5	ENAH|SRC|PIK3R1|CSNK2A2|CTTN|RAPGEF1|VAV2|CTNNB1|JUP|CRK|IQGAP1|AKT1|DLG1|TJP1|NCKAP1|AP1M1|ABI1|CTNNA1|CTNND1|PIP5K1C|WASF2	1	0.001	0.00304563	-5.2287
PID_AMB2_NEUTROPHILS_PATHWAY	http://www.broadinstitute.org/gsea/msigdb/cards/PID_AMB2_NEUTROPHILS_PATHWAY	42	23.8	JAM3|SRC|ROCK1|THY1|LRP1|HMGB1|AKT1|JAM2|NFKB1|TLN1	1	0.0475207	0.0813334	-2.4471
PID_AVB3_INTEGRIN_PATHWAY	http://www.broadinstitute.org/gsea/msigdb/cards/PID_AVB3_INTEGRIN_PATHWAY	76	27.6	HSP90AA1|EDIL3|SRC|PI4KA|VCL|PTK2|ROCK1|PTPN11|PIK3C2A|PIK3R1|PXN|ILK|AKT1|MAPK1|CDKN1B|MAPK3|ITGAV|CBL|TLN1|FGF2|BCAR1	1	0.001	0.00304563	-4.7973
PID_IFNG_PATHWAY	http://www.broadinstitute.org/gsea/msigdb/cards/PID_IFNG_PATHWAY	41	41.5	PTGES2|CAMK2B|EP300|CAMK2G|PTPN2|MTOR|PTPN11|PIK3R1|RAPGEF1|AKT1|CRKL|CREBBP|MAPK1|MAPK3|CBL|MAP2K1|STAT1	1	0.0391753	0.0694234	-2.6111
PID_LIS1_PATHWAY	http://www.broadinstitute.org/gsea/msigdb/cards/PID_LIS1_PATHWAY	29	55.2	KATNA1|CDK5|PAFAH1B2|PPP2R5D|PAFAH1B1|RELN|LRP8|DYNLT1|LRPAP1|CLIP1|IQGAP1|DCX|DYNC1H1|NUDC|PAFAH1B3|MAP1B	1	0.256674	0.330539	-1.4035
PID_ERBB1_DOWNSTREAM_PATHWAY	http://www.broadinstitute.org/gsea/msigdb/cards/PID_ERBB1_DOWNSTREAM_PATHWAY	106	46.2	PPP5C|ARF4|ATF2|ACTR2|SRC|MAP2K2|MLST8|PPP2R1A|KSR1|EPS8|SOS1|YWHAH|RAF1|MTOR|PIK3R1|BAD|VAV2|RALA|WASL|IQGAP1|AKT1|CHN2|MAP2K4|DIAPH3|MAPK1|RICTOR|YWHAQ|PEBP1|NCKAP1|CAPN2|MAPK3|PIK3R2|ARPC3|BRK1|EGFR|BAIAP2|ABI1|ACTR3|ELK1|RPS6KA5|YWHAB|PDPK1|ARPC5|MAPK7|MAP3K2|WASF2|MAP2K1|STAT1|GAB1	1	0.001	0.00304563	-9.0021
PID_SYNDECAN_4_PATHWAY	http://www.broadinstitute.org/gsea/msigdb/cards/PID_SYNDECAN_4_PATHWAY	33	30.3	LAMA3|PTK2|CXCR4|GIPC1|DNM2|NUDT16L1|SDCBP|ITGB1|ACTN1|FGF2	1	0.00204082	0.00552102	-3.9077
PID_ATF2_PATHWAY	http://www.broadinstitute.org/gsea/msigdb/cards/PID_ATF2_PATHWAY	60	25	NF1|EP300|RUVBL2|ATF2|POU2F1|H2AFY|CBFB|INS|CUL3|CDK4|MAPK1|RB1|BRCA1|CCNA2|MAPK3	1	0.138	0.195989	-1.7841
PID_AP1_PATHWAY	http://www.broadinstitute.org/gsea/msigdb/cards/PID_AP1_PATHWAY	71	21.1	TGFB1|EP300|MAFG|ATF2|BAG1|HLA-A|NFATC3|CBFB|CTNNB1|TP53|SP1|CDKN2A|CDKN1B|CDK1|BCL2L11	1	0.216797	0.287032	-1.5937
PID_ERBB2_ERBB3_PATHWAY	http://www.broadinstitute.org/gsea/msigdb/cards/PID_ERBB2_ERBB3_PATHWAY	45	40	PPP3CB|SRC|MAP2K2|SOS1|RAF1|MTOR|PTPN11|PIK3R1|BAD|PRKACA|NF2|AKT1|USP8|MAPK1|DOCK7|MAPK3|PIK3R2|MAP2K1	1	0.00205761	0.00552102	-3.6442
PID_FOXM1_PATHWAY	http://www.broadinstitute.org/gsea/msigdb/cards/PID_FOXM1_PATHWAY	41	53.7	EP300|BIRC5|CENPB|GSK3A|CHEK2|NFATC3|PLK1|SKP2|SP1|XRCC1|CREBBP|CENPF|AURKB|CDK4|CCNB2|CCNB1|CDKN2A|RB1|CDK1|CCNA2|CDK2|MAP2K1	1	0.001	0.00304563	-5.0376
PID_BMP_PATHWAY	http://www.broadinstitute.org/gsea/msigdb/cards/PID_BMP_PATHWAY	43	27.9	PPM1A|NUP214|TAB1|ZFYVE16|TAB2|XIAP|AHSG|MAP3K7|CTDSP2|MAPK1|SMAD4|GSK3B	1	0.422846	0.501035	-1.0382
PID_IL6_7_PATHWAY	http://www.broadinstitute.org/gsea/msigdb/cards/PID_IL6_7_PATHWAY	48	22.9	HSP90B1|GAB2|SOS1|PTPN11|PIK3R1|AKT1|MAP2K6|MAP2K4|MCL1|STAT1|GAB1	1	0.001	0.00304563	-3.8395
PID_ECADHERIN_KERATINOCYTE_PATHWAY	http://www.broadinstitute.org/gsea/msigdb/cards/PID_ECADHERIN_KERATINOCYTE_PATHWAY	22	54.5	VASP|SRC|PIP5K1A|PIK3R1|CTNNB1|JUP|AKT1|PLCG1|ZYX|EGFR|CTNNA1|CTNND1	1	0.00759013	0.0174704	-3.2354
PID_PDGFRB_PATHWAY	http://www.broadinstitute.org/gsea/msigdb/cards/PID_PDGFRB_PATHWAY	130	48.5	STAT5A|ARAP1|PIN1|STAT5B|EIF2AK2|ACTR2|SRC|ARHGDIA|CSK|MAP2K2|PPP2R1A|PTPN1|KSR1|EPS8|SOS1|YWHAH|PTPN2|RAF1|ARHGAP35|MAP2K7|PTPN11|PIK3R1|CTTN|NCK1|PLA2G4A|RAPGEF1|PAK1|VAV2|GRB10|LRP1|CRK|WASL|PAG1|IQGAP1|PLCG1|MAP2K4|NCK2|DOCK4|MAPK1|YWHAQ|DNM2|NCKAP1|ACTN4|MAPK3|SLC9A3R1|ITGAV|PIK3R2|CBL|ARPC3|BRK1|BAIAP2|ABI1|ACTR3|ELK1|YWHAB|RAB4A|ARPC5|RASA1|WASF2|BCAR1|MAP2K1|STAT1|GAB1	1	0.001	0.00304563	-7.8532
PID_TRKR_PATHWAY	http://www.broadinstitute.org/gsea/msigdb/cards/PID_TRKR_PATHWAY	63	39.7	MATK|DNAJA3|FAIM|ARHGAP32|MAGED1|NEDD4L|GAB2|SOS1|PRKCI|PTPN11|PIK3R1|GIPC1|RAPGEF1|DYNLT1|CRK|PLCG1|CRKL|MAPK1|MCF2L|MAPK3|SH2B1|RASA1|SQSTM1|MAP2K1|GAB1	1	0.001	0.00304563	-4.749
PID_NEPHRIN_NEPH1_PATHWAY	http://www.broadinstitute.org/gsea/msigdb/cards/PID_NEPHRIN_NEPH1_PATHWAY	32	40.6	PRKCI|PIK3R1|NCK1|BAD|CD2AP|ARRB2|WASL|AKT1|PLCG1|MAP2K4|NCK2|TJP1|PIK3R2	1	0.00203252	0.00552102	-3.5686
PID_CMYB_PATHWAY	http://www.broadinstitute.org/gsea/msigdb/cards/PID_CMYB_PATHWAY	85	38.8	SND1|ATP2B1|ADA|PTGS2|EP300|TOM1|TAB1|GSTM1|MAD1L1|PPID|CLTA|MAT2A|YEATS4|TAB2|MCM4|TRIM28|PPP3CA|MAP3K7|CBX4|CDK6|SP1|IQGAP1|COPA|CREBBP|SLC25A3|HSPA8|CCNB1|CDKN2A|CDKN1B|CASP6|SIN3A|LEF1|NCOR1	1	0.26195	0.335179	-1.3609
PID_HIV_NEF_PATHWAY	http://www.broadinstitute.org/gsea/msigdb/cards/PID_HIV_NEF_PATHWAY	36	52.8	BAG4|CRADD|RIPK1|DAXX|TRAF2|MAP2K7|DFFA|CASP9|APAF1|CYCS|CASP3|CASP2|CASP6|FADD|BID|NFKB1|NFKBIA|CASP7|RELA	1	0.00389864	0.010009	-3.6555
PID_ERA_GENOMIC_PATHWAY	http://www.broadinstitute.org/gsea/msigdb/cards/PID_ERA_GENOMIC_PATHWAY	66	50	STAT5A|NDUFV3|DDX54|ABCA3|CALCOCO1|EP300|UBA3|ATP5J|SRA1|LCOR|NCOA2|PDIA2|CTSD|SET|ANP32A|SAFB|NCOR2|NRIP1|NCOA1|DDX17|SOD1|NCOA7|MTA1|MPG|MED1|AP1B1|BRCA1|XBP1|PCNA|SMAD4|HDAC4|NCOR1|APBB1	1	0.280665	0.355717	-1.334
PID_RETINOIC_ACID_PATHWAY	http://www.broadinstitute.org/gsea/msigdb/cards/PID_RETINOIC_ACID_PATHWAY	31	51.6	MNAT1|EP300|CCNH|CDK7|NCOA2|RXRB|NCOR2|NRIP1|NCOA1|PRKACA|AKT1|CREBBP|MAPK1|CDK1|MAPK3|RBP1	1	0.329457	0.406618	-1.2539
PID_AR_NONGENOMIC_PATHWAY	http://www.broadinstitute.org/gsea/msigdb/cards/PID_AR_NONGENOMIC_PATHWAY	32	46.9	SRC|MAP2K2|PTK2|RAF1|PELP1|PIK3R1|GNAO1|PLCB3|AKT1|PLCG1|MAPK1|MAPK3|GNAI3|GNAI2|MAP2K1	1	0.001	0.00304563	-4.1202
PID_ERBB1_INTERNALIZATION_PATHWAY	http://www.broadinstitute.org/gsea/msigdb/cards/PID_ERBB1_INTERNALIZATION_PATHWAY	42	45.2	CBLB|STAMBP|ITSN1|SRC|SYNJ1|SOS1|PTK2|RAF1|HGS|PIK3R1|EPS15|EPN1|USP8|TSG101|AMPH|ARHGEF7|PIK3R2|CBL|EGFR	1	0.0181818	0.0366842	-2.9598
PID_HEDGEHOG_GLI_PATHWAY	http://www.broadinstitute.org/gsea/msigdb/cards/PID_HEDGEHOG_GLI_PATHWAY	49	49	CSNK1D|SAP18|IFT172|IFT88|MTSS1|GNAO1|ARRB2|XPO1|PRKACA|AKT1|CREBBP|CSNK1E|SIN3B|GNAI3|SAP30|KIF3A|SIN3A|GNAI2|GSK3B|RBBP4|RAB23|LGALS3|MAP2K1|GLI2	1	0.001	0.00304563	-5.9191
PID_CASPASE_PATHWAY	http://www.broadinstitute.org/gsea/msigdb/cards/PID_CASPASE_PATHWAY	53	58.5	MADD|DIABLO|SPTAN1|CRADD|RIPK1|LMNA|SLK|LIMK1|PTK2|TRAF2|LMNB1|CFL2|BIRC2|VIM|GSN|TOP1|XIAP|DFFA|LMNB2|CASP9|APAF1|CYCS|CASP3|CASP2|PARP1|CASP6|BID|NUMA1|BAX|CASP7|APP	1	0.0344828	0.0630609	-2.5827
PID_CXCR3_PATHWAY	http://www.broadinstitute.org/gsea/msigdb/cards/PID_CXCR3_PATHWAY	44	43.2	ARRB1|SRC|MAP2K2|MLST8|RAF1|MTOR|PIK3R1|GNAO1|AKT1|MAP2K6|MAPK1|RICTOR|MAPK3|GNAI3|PIK3R2|GNAI2|PDPK1|MAP2K1|MAP2K3	1	0.001	0.00304563	-5.2888
PID_BETA_CATENIN_NUC_PATHWAY	http://www.broadinstitute.org/gsea/msigdb/cards/PID_BETA_CATENIN_NUC_PATHWAY	81	33.3	TNIK|APC|MED12|BCL9|EP300|TLE2|RUVBL2|NCOA2|CHD8|CCND2|YWHAH|KRT1|CTNNB1|XPO1|SMARCA4|INCENP|CAMK4|CTBP1|CDKN2A|YWHAQ|TBL1XR1|TRRAP|TBL1X|LEF1|YWHAB|TCF4|HBP1	1	0.0826446	0.126817	-2.1079
PID_VEGFR1_PATHWAY	http://www.broadinstitute.org/gsea/msigdb/cards/PID_VEGFR1_PATHWAY	27	48.1	HSP90AA1|PTPN11|PIK3R1|NCK1|CD2AP|PRKACA|AKT1|PLCG1|MAPK1|MAPK3|CBL|PDPK1|RASA1	1	0.001	0.00304563	-3.6467
PID_SMAD2_3PATHWAY	http://www.broadinstitute.org/gsea/msigdb/cards/PID_SMAD2_3PATHWAY	18	55.6	PPM1A|NUP214|KPNA2|KPNB1|NUP153|CTDSP2|MAPK1|TGFBRAP1|MAPK3|SMAD4	1	0.721545	0.765506	-0.4927
PID_P38_ALPHA_BETA_DOWNSTREAM_PATHWAY	http://www.broadinstitute.org/gsea/msigdb/cards/PID_P38_ALPHA_BETA_DOWNSTREAM_PATHWAY	39	33.3	MAPKAPK3|PTGS2|EIF4EBP1|ATF2|HSPB1|CSNK2A2|PLA2G4A|TP53|EIF4E|RPS6KA5|HBP1|GDI1|MAPKAPK2	1	0.159329	0.220419	-1.7546
PID_KIT_PATHWAY	http://www.broadinstitute.org/gsea/msigdb/cards/PID_KIT_PATHWAY	53	41.5	STAT5A|MATK|SPRED2|MAP2K2|SOS1|RAF1|PTPN11|PIK3R1|BAD|GRB10|AKT1|CRKL|CREBBP|FOXO3|MAPK3|FER|CBL|GSK3B|PDPK1|MAP2K1|STAT1|GAB1	1	0.001	0.00304563	-4.5698
PID_ECADHERIN_STABILIZATION_PATHWAY	http://www.broadinstitute.org/gsea/msigdb/cards/PID_ECADHERIN_STABILIZATION_PATHWAY	43	53.5	ENAH|CAMSAP3|VASP|VCL|MYO6|LIMA1|ROCK1|EXOC4|EXOC3|NCK1|CTNNB1|DIAPH1|ZYX|NCKAP1|LPP|PLEKHA7|EGFR|ABI1|GIT1|CTNNA1|CTNND1|PIP5K1C|ACTN1	1	0.001	0.00304563	-4.6999
PID_EPO_PATHWAY	http://www.broadinstitute.org/gsea/msigdb/cards/PID_EPO_PATHWAY	35	40	STAT5A|STAT5B|SOS1|PTPN11|PIK3R1|RAPGEF1|VAV2|IRS2|PLCG1|CRKL|CBL|NFKB1|STAT1|GAB1	1	0.0332031	0.0609993	-2.5979
PID_IL2_STAT5_PATHWAY	http://www.broadinstitute.org/gsea/msigdb/cards/PID_IL2_STAT5_PATHWAY	31	32.3	STAT5A|STAT5B|CCND2|GAB2|SOS1|PTPN11|PIK3R1|CDK6|SP1|CCNA2	1	0.654812	0.711773	0.5446
PID_DELTA_NP63_PATHWAY	http://www.broadinstitute.org/gsea/msigdb/cards/PID_DELTA_NP63_PATHWAY	48	31.2	ADA|HELLS|ATM|FASN|STXBP4|SEC14L2|ITCH|KRT5|KRT14|ADRM1|TOP2A|CCNB2|CDKN2A|GSK3B|HBP1	1	0.471954	0.543105	-0.9461
PID_VEGFR1_2_PATHWAY	http://www.broadinstitute.org/gsea/msigdb/cards/PID_VEGFR1_2_PATHWAY	70	54.3	AKAP1|HSP90AA1|CAMKK2|SRC|MAP2K2|VCL|PTPN2|PTK2|PRKAG1|RAF1|ROCK1|PTPN11|HGS|HSP90AB1|PIK3R1|NCK1|PXN|GRB10|CTNNB1|PRKACA|PAK2|IQGAP1|AKT1|MAP2K6|PLCG1|NCK2|MAPK1|PRKAB1|DNM2|MAPK3|ITGAV|CBL|CTNNA1|PDPK1|MAP2K1|GAB1|MAP2K3|MAPKAPK2	1	0.001	0.00304563	-5.3596
PID_THROMBIN_PAR1_PATHWAY	http://www.broadinstitute.org/gsea/msigdb/cards/PID_THROMBIN_PAR1_PATHWAY	44	43.2	VASP|ROCK2|ARRB1|ARHGDIA|ARHGEF1|ROCK1|PIK3R1|PKN1|GNA13|GNAO1|PLCB3|AKAP13|SNX2|ZYX|GNA11|DNM2|SNX1|GNAI3|GNAI2	1	0.0215264	0.0417498	-3.054
PID_A6B1_A6B4_INTEGRIN_PATHWAY	http://www.broadinstitute.org/gsea/msigdb/cards/PID_A6B1_A6B4_INTEGRIN_PATHWAY	47	27.7	LAMA3|CD9|YWHAH|RXRB|PIK3R1|LAMB1|AKT1|YWHAQ|LAMC1|EGFR|YWHAB|CASP7|ITGB1	1	0.00589391	0.0142327	-3.3737
PID_SYNDECAN_2_PATHWAY	http://www.broadinstitute.org/gsea/msigdb/cards/PID_SYNDECAN_2_PATHWAY	34	50	NF1|TGFB1|LAMA3|TRAPPC4|EZR|SRC|SDC2|PRKACA|CASP3|MAPK1|CASK|MAPK3|EPB41|BAX|SDCBP|ITGB1|RASA1	1	0.078	0.121553	-2.1593
PID_RAC1_REG_PATHWAY	http://www.broadinstitute.org/gsea/msigdb/cards/PID_RAC1_REG_PATHWAY	39	43.6	ARHGDIA|EPS8|SOS1|BCR|VAV2|ARHGAP17|CHN2|RALBP1|RACGAP1|ARHGAP1|ARHGEF7|ARHGEF2|CHN1|RAP1GDS1|ABI1|TRIO|PREX1	1	0.001	0.00304563	-5.267
PID_AURORA_A_PATHWAY	http://www.broadinstitute.org/gsea/msigdb/cards/PID_AURORA_A_PATHWAY	32	59.4	TDRD7|PPP2R5D|BIRC5|DLGAP5|PAK1|PRKACA|CKAP5|TPX2|TP53|AKT1|AURKB|ARHGEF7|TACC1|BRCA1|NFKBIA|TACC3|GIT1|GSK3B|RASA1	1	0.001	0.00304563	-4.1473
PID_ARF_3PATHWAY	http://www.broadinstitute.org/gsea/msigdb/cards/PID_ARF_3PATHWAY	20	60	ARFIP2|USO1|GGA3|ASAP1|CLTB|CLTA|PIP5K1A|GBF1|GOSR2|AP2A1|COPA|ARFGAP1	1	0.639676	0.701891	0.6264
PID_INSULIN_GLUCOSE_PATHWAY	http://www.broadinstitute.org/gsea/msigdb/cards/PID_INSULIN_GLUCOSE_PATHWAY	27	44.4	TRIP10|TBC1D4|STXBP4|YWHAH|PRKCI|INS|GYS1|AKT1|YWHAQ|LNPEP|YWHAB|GSK3B	1	0.035124	0.0639416	-2.5268
PID_PI3KCI_AKT_PATHWAY	http://www.broadinstitute.org/gsea/msigdb/cards/PID_PI3KCI_AKT_PATHWAY	36	61.1	PRKDC|HSP90AA1|TBC1D4|SRC|MLST8|KPNA1|YWHAH|RAF1|MTOR|GSK3A|BAD|PRKACA|AKT1|CASP9|RICTOR|FOXO3|YWHAQ|CDKN1B|AKT3|YWHAB|GSK3B|PDPK1	1	0.0059761	0.0142327	-3.3072
PID_MYC_REPRESS_PATHWAY	http://www.broadinstitute.org/gsea/msigdb/cards/PID_MYC_REPRESS_PATHWAY	64	31.2	SFXN3|CSDE1|EP300|TMEM126A|NDRG2|DNMT3A|PPP2R4|TSC2|FTH1|SP1|ALDH9A1|FOXO3|NFYC|BRCA1|CDKN1B|SMAD4|NDRG1|LGALS1|ITGB1|TJP2	1	0.0411523	0.0724461	-2.487
PID_HIF1_TFPATHWAY	http://www.broadinstitute.org/gsea/msigdb/cards/PID_HIF1_TFPATHWAY	67	43.3	HK2|LDHA|ALDOA|EGLN1|TFRC|HDAC7|EP300|NPM1|FECH|SLC2A1|NCOA2|ENO1|BNIP3|CXCR4|NCOA1|PFKL|PLIN2|ARNT|SP1|AKT1|CREBBP|TF|PGK1|HK1|SMAD4|MCL1|PFKFB3|NDRG1|PGM1	1	0.907843	0.92282	-0.1243
PID_TAP63_PATHWAY	http://www.broadinstitute.org/gsea/msigdb/cards/PID_TAP63_PATHWAY	55	30.9	ADA|DST|IKBKB|EP300|NOC2L|DICER1|SSRP1|ITCH|FDXR|PLK1|SP1|TP53I3|CDKN2A|YWHAQ|BAX|PML|HBP1	1	0.352818	0.431462	-1.1949
PID_BARD1_PATHWAY	http://www.broadinstitute.org/gsea/msigdb/cards/PID_BARD1_PATHWAY	30	56.7	PRKDC|FANCE|ATM|NPM1|FANCD2|RAD50|XRCC6|XRCC5|NBN|ATR|CSTF1|TP53|BRCA1|TOPBP1|PCNA|BARD1|CDK2	1	0.742331	0.784442	-0.4084
PID_P53_REGULATION_PATHWAY	http://www.broadinstitute.org/gsea/msigdb/cards/PID_P53_REGULATION_PATHWAY	60	55	PIN1|CSNK1D|RPL5|TTC5|SETD7|MDM4|FBXO11|E4F1|EP300|ATM|PPM1D|DAXX|RCHY1|RFWD2|USP7|CHEK1|PPP2R4|ATR|TRIM28|CHEK2|SKP2|YY1|CSE1L|PRMT5|TP53|AKT1|CREBBP|HUWE1|CDKN2A|CSNK1E|CCNA2|CDK2|GSK3B	1	0.32563	0.403761	1.184
PID_NCADHERIN_PATHWAY	http://www.broadinstitute.org/gsea/msigdb/cards/PID_NCADHERIN_PATHWAY	34	58.8	DAGLB|DCTN1|PTPN1|KIF5B|CAMK2G|ROCK1|PTPN11|PIK3R1|CTTN|GSN|CTNNB1|GAP43|JUP|MAPRE1|PLCG1|FER|CTNNA1|CDH2|CTNND1|PIP5K1C	1	0.001	0.00304563	-4.1531
PID_MAPK_TRK_PATHWAY	http://www.broadinstitute.org/gsea/msigdb/cards/PID_MAPK_TRK_PATHWAY	35	37.1	CDK5|RPS6KA1|RAF1|MAP2K6|MAPK1|MAPK3|ELK1|RPS6KA5|MAPK7|MAP3K2|MAP2K1|MAP2K3|MAPKAPK2	1	0.001	0.00304563	-4.8632
PID_PI3K_PLC_TRK_PATHWAY	http://www.broadinstitute.org/gsea/msigdb/cards/PID_PI3K_PLC_TRK_PATHWAY	37	43.2	STAT5A|SRC|SOS1|YWHAH|PIK3R1|BAD|CAMK4|AKT1|EPB41L1|PLCG1|FOXO3|YWHAQ|YWHAB|GSK3B|PDPK1|GAB1	1	0.00200401	0.00552102	-3.911
PID_CD8_TCR_DOWNSTREAM_PATHWAY	http://www.broadinstitute.org/gsea/msigdb/cards/PID_CD8_TCR_DOWNSTREAM_PATHWAY	66	18.2	PPP3CB|EOMES|MAP2K2|RAF1|HLA-A|PPP3CA|NFATC3|MAPK1|MAPK3|B2M|ELK1|MAP2K1	1	0.018	0.0365013	-3.0915
PID_LYMPH_ANGIOGENESIS_PATHWAY	http://www.broadinstitute.org/gsea/msigdb/cards/PID_LYMPH_ANGIOGENESIS_PATHWAY	26	38.5	RPS6KA1|ITGA4|SOS1|PIK3R1|CRK|AKT1|MAP2K4|MAPK1|MAPK3|ITGB1	1	0.0601202	0.0982327	-2.3021
PID_ALPHA_SYNUCLEIN_PATHWAY	http://www.broadinstitute.org/gsea/msigdb/cards/PID_ALPHA_SYNUCLEIN_PATHWAY	34	41.2	PARK2|PPP2R5D|STUB1|TOR1A|SRC|SLC6A3|SYK|BAD|MAPK1|UCHL1|MAPK3|PARK7|SNCA|MAOB	1	0.0197628	0.0393782	-3.0047
PID_FGF_PATHWAY	http://www.broadinstitute.org/gsea/msigdb/cards/PID_FGF_PATHWAY	56	37.5	RPS6KA1|STAT5B|SRC|SOS1|PTPN11|PIK3R1|CTTN|PAK4|SDC2|AKT1|PLCG1|MAPK1|MAPK3|CBL|NCAM1|PDPK1|CDH2|CTNND1|FGF2|STAT1|GAB1	1	0.001	0.00304563	-5.449
PID_INTEGRIN_A4B1_PATHWAY	http://www.broadinstitute.org/gsea/msigdb/cards/PID_INTEGRIN_A4B1_PATHWAY	34	44.1	ITGA4|SRC|PTK2|PXN|PRKACA|CRK|PRKACB|CD81|PRKAR1A|JAM2|ABI1|GIT1|ITGB1|TLN1|BCAR1	1	0.001	0.00304563	-5.1363
PID_RAC1_PATHWAY	http://www.broadinstitute.org/gsea/msigdb/cards/PID_RAC1_PATHWAY	55	58.2	STAT5A|WASF1|ARHGAP5|LIMK1|ATF2|ACTR2|ARHGDIA|IQGAP3|PIP5K1A|MAP2K7|PAK1|CTNNB1|CRK|PAK2|IQGAP1|MAP2K6|ABI2|MAP2K4|RACGAP1|CFL1|NCKAP1|ARPC3|BRK1|BAIAP2|ABI1|ACTR3|CTNNA1|ARPC5|PIP5K1C|WASF2|BCAR1|MAP2K3	1	0.001	0.00304563	-5.5095
PID_RB_1PATHWAY	http://www.broadinstitute.org/gsea/msigdb/cards/PID_RB_1PATHWAY	66	36.4	AATF|DNMT1|EP300|ATF2|CCND2|UBTF|BRD2|RAF1|SIRT1|SKP2|CBX4|CDK6|SMARCA4|TAF1|CREBBP|CTBP1|CDK4|CDKN2A|PPP2R3B|RB1|CDKN1B|CCNA2|CDK2|RBBP4	1	0.0118343	0.0256891	-3.2502
PID_FAK_PATHWAY	http://www.broadinstitute.org/gsea/msigdb/cards/PID_FAK_PATHWAY	60	53.3	ROCK2|ASAP1|ARHGEF11|SRC|SOS1|VCL|PTK2|RAF1|ARHGAP35|PIK3R1|NCK1|RAPGEF1|PAK1|PXN|CRK|WASL|PLCG1|MAP2K4|NCK2|ARHGEF7|MAPK1|GIT2|SH3GL1|CAPN2|ITGAV|MAPK8IP3|ITGB1|TLN1|RASA1|ACTN1|BCAR1|MAP2K1	1	0.001	0.00304563	-6.816
PID_HNF3A_PATHWAY	http://www.broadinstitute.org/gsea/msigdb/cards/PID_HNF3A_PATHWAY	45	35.6	PISD|NDUFV3|EP300|ATP5J|POU2F1|NRIP1|INS|SP1|NFIB|SOD1|CREBBP|NFIC|AP1B1|BRCA1|XBP1|CDKN1B	1	0.288845	0.36321	-1.344
PID_TGFBR_PATHWAY	http://www.broadinstitute.org/gsea/msigdb/cards/PID_TGFBR_PATHWAY	56	39.3	TGFB1|STRAP|DAXX|TAB1|ZFYVE16|NEDD4L|EIF2A|SOS1|TAB2|TGFB3|ITCH|XIAP|MAP3K7|CTNNB1|ARRB2|SPTBN1|ZFYVE9|TGFBRAP1|DYNLRB1|SMAD4|PML|PDPK1	1	0.141454	0.200156	-1.8721
PID_HES_HEY_PATHWAY	http://www.broadinstitute.org/gsea/msigdb/cards/PID_HES_HEY_PATHWAY	49	32.7	GAA|SPEN|EP300|RBPJ|NCOR2|KDM1A|NCOA1|YY1|ARNT|CREBBP|CTBP1|TCF3|RB1|CDKN1B|PARP1|NCOR1	1	0.0712788	0.11241	-2.1762
REACTOME_TRANSLATION	http://www.broadinstitute.org/gsea/msigdb/cards/REACTOME_TRANSLATION	223	30.9	SEC11C|EIF5|EIF3A|EIF3D|EIF2B3|EIF3H|RPS3A|RPL9|RPS10|EIF3B|EIF3F|EIF3K|SRP19|RPL5|SRP72|EIF5B|SRP68|RPL29|RPS21|SSR4|RPLP0|RPS19|RPL6|RPL18A|RPL27A|RPL13A|RPL3|RPL7|RPL21|RPL26L1|RPS27A|EIF3I|RPS2|RPLP1|EIF4EBP1|RPLP2|EIF3J|EIF3G|RPL4|EIF2S1|RPL13|RPL28|RPS3|EEF2|EIF2B2|EIF4B|EEF1B2|RPL12|RPL14|SRP14|RPL18|EIF2B4|EIF2B5|EIF2B1|EIF4H|SRP9|EIF2S2|RPS4Y1|SRPRB|GSPT2|EEF1G|DDOST|SPCS1|SPCS2|EIF4E|RP…	1	0.001	0.00304563	9.6128
REACTOME_RNA_POL_III_TRANSCRIPTION_INITIATION_FROM_TYPE_2_PROMOTER	http://www.broadinstitute.org/gsea/msigdb/cards/REACTOME_RNA_POL_III_TRANSCRIPTION_INITIATION_FROM_TYPE_2_PROMOTER	24	62.5	POLR3H|LZTS1|POLR3D|POLR1C|POLR3F|POLR3A|POLR1D|POLR3E|POLR3C|GTF3C4|GTF3C3|BRF1|GTF3C2|GTF3C5|POLR2E	1	0.001	0.00304563	5.6666
REACTOME_INHIBITION_OF_THE_PROTEOLYTIC_ACTIVITY_OF_APC_C_REQUIRED_FOR_THE_ONSET_OF_ANAPHASE_BY_MITOTIC_SPINDLE_CHECKPOINT_COMPONENTS	http://www.broadinstitute.org/gsea/msigdb/cards/REACTOME_INHIBITION_OF_THE_PROTEOLYTIC_ACTIVITY_OF_APC_C_REQUIRED_FOR_THE_ONSET_OF_ANAPHASE_BY_MITOTIC_SPINDLE_CHECKPOINT_COMPONENTS	25	48	CDC27|CDC26|ANAPC7|CDC23|CDC16|ANAPC5|ANAPC4|ANAPC1|UBE2C|BUB1B|MAD2L1|ANAPC2	1	0.0021097	0.00552246	3.7265
REACTOME_PYRUVATE_METABOLISM_AND_CITRIC_ACID_TCA_CYCLE	http://www.broadinstitute.org/gsea/msigdb/cards/REACTOME_PYRUVATE_METABOLISM_AND_CITRIC_ACID_TCA_CYCLE	49	67.3	LDHA|PDHB|PDHA1|D2HGDH|SDHA|DLST|SDHB|DLAT|SLC16A1|PDHX|IDH3B|PDK1|SDHC|PDP2|BSG|MDH2|FH|IDH3A|DLD|CS|IDH1|ACO2|SUCLG1|SUCLG2|SUCLA2|LDHB|L2HGDH|PDK2|OGDH|PDPR|PDK3|NNT|IDH2	1	0.0717213	0.112866	2.1588
REACTOME_APOPTOTIC_CLEAVAGE_OF_CELLULAR_PROTEINS	http://www.broadinstitute.org/gsea/msigdb/cards/REACTOME_APOPTOTIC_CLEAVAGE_OF_CELLULAR_PROTEINS	41	61	ACIN1|FNTA|APC|SPTAN1|LMNA|BCAP31|PLEC|DSG2|PTK2|LMNB1|ROCK1|DBNL|DSP|BIRC2|VIM|GSN|CTNNB1|ADD1|TJP1|STK24|CASP3|CASP6|MAPT|CASP7|TJP2	1	0.217923	0.288046	-1.5103
REACTOME_RNA_POL_I_TRANSCRIPTION_TERMINATION	http://www.broadinstitute.org/gsea/msigdb/cards/REACTOME_RNA_POL_I_TRANSCRIPTION_TERMINATION	23	56.5	POLR1A|POLR1B|POLR1C|ERCC2|MNAT1|ERCC3|POLR1D|CCNH|GTF2H3|CDK7|TAF1C|GTF2H1|UBTF	1	0.001	0.00304563	5.1436
REACTOME_FORMATION_OF_THE_TERNARY_COMPLEX_AND_SUBSEQUENTLY_THE_43S_COMPLEX	http://www.broadinstitute.org/gsea/msigdb/cards/REACTOME_FORMATION_OF_THE_TERNARY_COMPLEX_AND_SUBSEQUENTLY_THE_43S_COMPLEX	75	25.3	EIF3A|EIF3D|EIF3H|RPS3A|RPS10|EIF3B|EIF3F|EIF3K|RPS21|RPS19|RPS27A|EIF3I|RPS2|EIF3J|EIF3G|EIF2S1|RPS3|EIF2S2|RPS4Y1	1	0.001	0.00304563	6.3943
REACTOME_ACTIVATION_OF_THE_PRE_REPLICATIVE_COMPLEX	http://www.broadinstitute.org/gsea/msigdb/cards/REACTOME_ACTIVATION_OF_THE_PRE_REPLICATIVE_COMPLEX	32	81.2	CDC45|DBF4|PRIM1|POLE2|POLA1|PRIM2|POLA2|POLE|CDC7|ORC6|ORC1|ORC5|ORC2|MCM10|ORC4|MCM4|MCM6|MCM3|MCM7|MCM5|ORC3|MCM2|RPA1|CDK2|RPA2|RPA3	1	0.675944	0.727319	-0.5003
REACTOME_PROCESSING_OF_INTRONLESS_PRE_MRNAS	http://www.broadinstitute.org/gsea/msigdb/cards/REACTOME_PROCESSING_OF_INTRONLESS_PRE_MRNAS	15	80	CPSF3|CPSF2|CPSF1|CSTF3|PAPOLA|CSTF2|NCBP2|NCBP1|PCF11|CPSF7|CSTF1|NUDT21	1	0.0722892	0.113536	2.2663
REACTOME_BASE_EXCISION_REPAIR	http://www.broadinstitute.org/gsea/msigdb/cards/REACTOME_BASE_EXCISION_REPAIR	20	75	SMUG1|POLB|NTHL1|POLD3|FEN1|LIG1|POLD1|POLD2|LIG3|MBD4|MUTYH|XRCC1|MPG|APEX1|PCNA	1	0.910714	0.924565	0.1099
REACTOME_SIGNALING_BY_RHO_GTPASES	http://www.broadinstitute.org/gsea/msigdb/cards/REACTOME_SIGNALING_BY_RHO_GTPASES	114	36	FGD4|ARHGAP4|ARHGAP28|ARAP1|ARHGEF17|ARHGAP18|G3BP2|RHOT1|ARHGAP10|SRGAP3|FGD1|ITSN1|ARHGEF11|ARHGEF12|ARHGDIA|SOS1|ARHGAP35|RHOT2|BCR|ARHGAP17|AKAP13|CHN2|RALBP1|ARHGEF18|RACGAP1|ARHGAP1|MYO9B|OPHN1|ARHGEF2|ECT2|GDI2|PIK3R2|CHN1|ARHGAP12|OCRL|TRIO|SRGAP1|PREX1|ARHGEF9|GDI1|SRGAP2	1	0.0165631	0.0341056	-3.1518
REACTOME_SIGNALING_BY_WNT	http://www.broadinstitute.org/gsea/msigdb/cards/REACTOME_SIGNALING_BY_WNT	66	59.1	PSMD5|PSMB5|APC|PSMB1|PPP2R5E|PSMD3|PSME4|PSMD8|RPS27A|PSMA1|PSMA2|PSMB3|PSMD6|PSMB6|PSMB2|PSMB7|PSMD4|PSMC3|PSMD1|PPP2R5D|PSMD13|PSMD12|PSMB4|PSMA6|PSMF1|PSMC4|PPP2R1A|PSMA7|PSMA4|PSMD9|PPP2R1B|PSMD11|PSME2|PSME1|CTNNB1|PSMB9|PPP2R5C|PSMD2|PSMD10	1	0.001	0.00304563	4.5399
REACTOME_METABOLISM_OF_NON_CODING_RNA	http://www.broadinstitute.org/gsea/msigdb/cards/REACTOME_METABOLISM_OF_NON_CODING_RNA	50	76	TPR|NUP88|GEMIN5|NUP188|PHAX|NUP214|AAAS|NUP35|NUPL2|RANBP2|NUP93|NUP210|RAE1|NUP205|NUP155|NUP50|NUP85|NUP133|GEMIN4|NUP54|NUP62|NUP107|NUP37|TGS1|NCBP2|DDX20|NCBP1|SEH1L|CLNS1A|NUP153|GEMIN2|GEMIN6|WDR77|PRMT5|NUP43|GEMIN7|SNUPN|SMN1	1	0.00204499	0.00552102	3.983
REACTOME_SIGNALLING_BY_NGF	http://www.broadinstitute.org/gsea/msigdb/cards/REACTOME_SIGNALLING_BY_NGF	218	40.4	MAPKAPK3|FGD4|MAPK12|ARHGAP4|PRKAR2A|AATF|ARHGEF17|DUSP3|RPS6KA1|RPS27A|IKBKB|PPP2R5D|FGD1|CLTA|CLTC|ITSN1|MAGED1|ARHGEF11|ARHGEF12|SRC|ARHGDIA|MAP2K2|MLST8|PPP2R1A|KIDINS220|SOS1|PPP2R1B|TSC2|ARHGEF1|PRKCI|RAF1|MTOR|AKT1S1|MYD88|GSK3A|ADAM17|PIK3R1|RTN4|AP2A1|RAPGEF1|BAD|PRKACA|IRAK1|RALA|CAMK4|AKAP13|CRK|AKT1|IRS2|SMPD2|PLCG1|TRAF6|CASP9|NCSTN|ARHGEF18|PRKACB|PRKAR1A|PSEN1|AP2A2|CASP3|MAPK1|PRK…	1	0.001	0.00304563	-6.0238
REACTOME_INSULIN_RECEPTOR_RECYCLING	http://www.broadinstitute.org/gsea/msigdb/cards/REACTOME_INSULIN_RECEPTOR_RECYCLING	24	50	ATP6V1G1|ATP6V1B2|ATP6V1C1|ATP6V1H|ATP6V1F|ATP6V1A|ATP6V0A2|ATP6V1D|INS|ATP6V0D1|ATP6V0C|ATP6V1G2	1	0.122449	0.178234	1.9581
REACTOME_SIGNALING_BY_SCF_KIT	http://www.broadinstitute.org/gsea/msigdb/cards/REACTOME_SIGNALING_BY_SCF_KIT	79	40.5	STAT5A|STAT5B|CHEK1|SRC|MAP2K2|MLST8|GAB2|SOS1|TSC2|RAF1|MTOR|AKT1S1|GSK3A|PIK3R1|BAD|GRB10|AKT1|CASP9|MAPK1|RICTOR|FOXO3|CDKN1B|CDK1|MAPK3|FER|PIK3R2|CBL|AKT3|YWHAB|PDPK1|MAP2K1|STAT1	1	0.001	0.00304563	-5.1602
REACTOME_DEVELOPMENTAL_BIOLOGY	http://www.broadinstitute.org/gsea/msigdb/cards/REACTOME_DEVELOPMENTAL_BIOLOGY	397	35.8	SPTBN2|MAPK12|TGFB1|ENAH|MED6|ANK1|MED12|CDK8|SPTAN1|CDK5|RPS6KA1|PRNP|HSP90AA1|MED17|EVL|EP300|CNTN1|MED13L|VASP|MED8|MED16|ROCK2|ROBO1|MED22|LIMK1|DRAP1|RANBP9|SRGAP3|NCOA2|L1CAM|CAP2|CLTA|CLTC|MED11|PITPNA|ARHGEF11|ARHGEF12|EZR|SRC|MED15|MAP2K2|MED27|MED19|MED29|RBPJ|ANK3|SOS1|DPYSL3|FARP2|PTK2|NCOR2|MED25|TGS1|RAF1|ARHGAP35|ROCK1|MED24|MED7|MED23|HSP90AB1|MED14|CSNK2A2|MED20|NCK1|NCOA1|AP2A1|…	1	0.001	0.00304563	-8.014
REACTOME_CROSS_PRESENTATION_OF_SOLUBLE_EXOGENOUS_ANTIGENS_ENDOSOMES	http://www.broadinstitute.org/gsea/msigdb/cards/REACTOME_CROSS_PRESENTATION_OF_SOLUBLE_EXOGENOUS_ANTIGENS_ENDOSOMES	49	63.3	PSMD5|PSMB5|PSMB1|PSMD3|PSME4|PSMD8|PSMA1|PSMA2|PSMB3|PSMD6|PSMB6|PSMB2|PSMB7|PSMD4|PSMC3|PSMD1|PSMD13|PSMD12|PSMB4|PSMA6|PSMF1|PSMC4|PSMA7|PSMA4|PSMD9|PSMD11|PSME2|PSME1|PSMB9|PSMD2|PSMD10	1	0.0020284	0.00552102	3.9645
REACTOME_TCA_CYCLE_AND_RESPIRATORY_ELECTRON_TRANSPORT	http://www.broadinstitute.org/gsea/msigdb/cards/REACTOME_TCA_CYCLE_AND_RESPIRATORY_ELECTRON_TRANSPORT	142	69.7	LDHA|NDUFA8|NDUFA1|NDUFA13|NDUFA2|NDUFS1|NDUFB4|NDUFB9|NDUFC2|NDUFA3|NDUFB3|NDUFA11|NDUFC1|NDUFB2|NDUFB8|NDUFB7|NDUFV1|NDUFV2|NDUFA9|PDHB|NDUFA7|NDUFB6|NDUFS6|NDUFB10|NDUFA6|NDUFS4|PDHA1|NDUFB1|NDUFA10|NDUFS5|NDUFB5|NDUFS7|D2HGDH|UQCRC2|NDUFA12|NDUFS8|UQCRQ|ATP5I|SDHA|UQCRB|ETFA|NDUFV3|UQCRC1|ATP5A1|NDUFA5|ATP5O|NDUFS3|NDUFS2|ATP5B|COX7C|ATP5L|UQCRH|ETFB|ATP5H|ATP5D|ATP5F1|DLST|COX7A2L|ATP5J|SDHB…	1	0.001	0.00304563	12.5423
REACTOME_BMAL1_CLOCK_NPAS2_ACTIVATES_CIRCADIAN_EXPRESSION	http://www.broadinstitute.org/gsea/msigdb/cards/REACTOME_BMAL1_CLOCK_NPAS2_ACTIVATES_CIRCADIAN_EXPRESSION	37	32.4	EP300|NCOA2|CRY1|TGS1|NCOA1|NAMPT|NCOA6|CREBBP|MED1|TBL1XR1|TBL1X|NCOR1	1	0.0321285	0.059434	-2.7704
REACTOME_ANTIGEN_PROCESSING_CROSS_PRESENTATION	http://www.broadinstitute.org/gsea/msigdb/cards/REACTOME_ANTIGEN_PROCESSING_CROSS_PRESENTATION	77	51.9	PSMD5|PSMB5|PSMB1|PSMD3|PSME4|PSMD8|RPS27A|PSMA1|PSMA2|PSMB3|PSMD6|CALR|PSMB6|PSMB2|PSMB7|PSMD4|PSMC3|PSMD1|PSMD13|PSMD12|PSMB4|PSMA6|PSMF1|PSMC4|PSMA7|PSMA4|PSMD9|HLA-A|TAP1|PSMD11|PSME2|PSME1|PSMB9|HLA-B|PDIA3|PSMD2|B2M|ITGAV|PSMD10|LNPEP	1	0.062753	0.101546	2.3746
REACTOME_TRIF_MEDIATED_TLR3_SIGNALING	http://www.broadinstitute.org/gsea/msigdb/cards/REACTOME_TRIF_MEDIATED_TLR3_SIGNALING	75	48	MAPKAPK3|DUSP3|RPS6KA1|RPS27A|IKBKB|RIPK1|TAB1|PPP2R5D|ATF2|MAP2K2|PPP2R1A|TAB2|PPP2R1B|MAP2K7|IKBKG|MAP3K7|NFKBIB|IRAK1|IRF3|HMGB1|MAP2K6|TRAF6|MAP2K4|TBK1|MAPK1|CDK1|MAPK3|NFKBIA|ELK1|RPS6KA5|APP|MAPK7|RELA|MAP2K1|MAP2K3|MAPKAPK2	1	0.001	0.00304563	-4.0128
REACTOME_CELL_CELL_COMMUNICATION	http://www.broadinstitute.org/gsea/msigdb/cards/REACTOME_CELL_CELL_COMMUNICATION	121	31.4	MAPK12|PARD6B|LAMA3|SPTAN1|PARVB|VASP|MAGI2|SRC|PVR|PLEC|PRKCI|PTK2|PIK3R1|NCK1|CADM1|PAK1|CD2AP|CTNNB1|ILK|JUP|DCC|SPTBN1|WASL|IQGAP1|FLNC|MPP5|NCK2|CD47|PARD3|ACTN4|LIMS1|PIK3R2|FERMT2|CTNNA1|ITGB1|CDH2|CTNND1|ACTN1	1	0.00798403	0.0181597	-3.4206
REACTOME_ER_PHAGOSOME_PATHWAY	http://www.broadinstitute.org/gsea/msigdb/cards/REACTOME_ER_PHAGOSOME_PATHWAY	62	61.3	PSMD5|PSMB5|PSMB1|PSMD3|PSME4|PSMD8|RPS27A|PSMA1|PSMA2|PSMB3|PSMD6|CALR|PSMB6|PSMB2|PSMB7|PSMD4|PSMC3|PSMD1|PSMD13|PSMD12|PSMB4|PSMA6|PSMF1|PSMC4|PSMA7|PSMA4|PSMD9|HLA-A|TAP1|PSMD11|PSME2|PSME1|PSMB9|HLA-B|PDIA3|PSMD2|B2M|PSMD10	1	0.0039604	0.010027	3.4362
REACTOME_MEIOSIS	http://www.broadinstitute.org/gsea/msigdb/cards/REACTOME_MEIOSIS	117	28.2	SYNE1|DIDO1|ATM|LMNA|MND1|RAD51C|RAD50|MLH3|MLH1|REC8|NBN|BLM|ATR|TERF2IP|LMNB1|SMC1A|POT1|STAG1|CDK4|TERF2|SYNE2|RAD21|TOP3A|BRCA1|H2AFX|HSPA2|STAG2|TERF1|RPA1|CDK2|SUN2|RPA2|RPA3	1	0.00204918	0.00552102	-4.0251
REACTOME_MEMBRANE_TRAFFICKING	http://www.broadinstitute.org/gsea/msigdb/cards/REACTOME_MEMBRANE_TRAFFICKING	130	58.5	CPD|CHMP7|TFRC|NECAP1|RPS27A|VPS36|CLTCL1|VPS37A|CLTB|ARRB1|IGF2R|SEC24C|M6PR|CHMP6|CLTA|CLTC|COPB1|VPS4A|SEC13|DNASE2|SRC|SEC31A|FTL|PREB|MYO6|SNX9|VAMP7|ARCN1|PUM1|SEC23A|AP4B1|GBF1|DNAJC6|HGS|PIK3C2A|TXNDC5|CHMP2A|BLOC1S1|DTNBP1|STAM|TPD52|COPB2|YIPF6|TGOLN2|FTH1|RAB5C|COPE|COPA|VPS28|TSG101|PICALM|CHMP4A|CTSZ|SNX2|TJP1|HSPA8|NAPA|VPS37B|AP3B1|AP1G1|VPS4B|AP1B1|DNM2|BLOC1S3|STAM2|SORT1|HIP1R|G…	1	0.001	0.00304563	-5.2254
REACTOME_METABOLISM_OF_VITAMINS_AND_COFACTORS	http://www.broadinstitute.org/gsea/msigdb/cards/REACTOME_METABOLISM_OF_VITAMINS_AND_COFACTORS	52	59.6	DHFR|PDXK|RFK|THTPA|FPGS|COASY|SLC25A32|FLAD1|SLC2A1|QPRT|FASN|AASDHPPT|SLC19A1|NFS1|MOCS3|MTHFD1|GSTO1|MOCS2|NADSYN1|MTHFR|PNPO|PPCDC|NAMPT|NMNAT1|PANK2|PANK4|PPCS|SHMT1|CYB5A|CYB5R3|NMNAT3	1	0.549898	0.618664	0.7964
REACTOME_TRANS_GOLGI_NETWORK_VESICLE_BUDDING	http://www.broadinstitute.org/gsea/msigdb/cards/REACTOME_TRANS_GOLGI_NETWORK_VESICLE_BUDDING	61	68.9	CPD|TFRC|NECAP1|ARRB1|IGF2R|M6PR|CLTA|CLTC|DNASE2|FTL|SNX9|VAMP7|PUM1|AP4B1|GBF1|DNAJC6|PIK3C2A|TXNDC5|BLOC1S1|DTNBP1|TPD52|YIPF6|TGOLN2|FTH1|RAB5C|PICALM|CTSZ|SNX2|HSPA8|NAPA|AP3B1|AP1G1|AP1B1|DNM2|BLOC1S3|SORT1|HIP1R|GNS|SNX5|AP1M1|OCRL|GAK	1	0.001	0.00304563	-4.4644
REACTOME_RESOLUTION_OF_AP_SITES_VIA_THE_MULTIPLE_NUCLEOTIDE_PATCH_REPLACEMENT_PATHWAY	http://www.broadinstitute.org/gsea/msigdb/cards/REACTOME_RESOLUTION_OF_AP_SITES_VIA_THE_MULTIPLE_NUCLEOTIDE_PATCH_REPLACEMENT_PATHWAY	18	72.2	SMUG1|POLB|NTHL1|POLD3|FEN1|LIG1|POLD1|POLD2|MBD4|MUTYH|MPG|APEX1|PCNA	1	0.770161	0.810643	0.3866
REACTOME_CELL_CYCLE	http://www.broadinstitute.org/gsea/msigdb/cards/REACTOME_CELL_CYCLE	422	57.8	PKMYT1|DHFR|PSMD5|SSNA1|AHCTF1|AKAP9|CDC27|PSMB5|RRM2|CSNK1D|CDC26|CDC45|PSMB1|PPP2R5E|MNAT1|ANAPC7|CDC23|PSMD3|GORASP1|CEP72|DBF4|CDC16|SDCCAG8|PSME4|HSP90AA1|PSMD8|PRIM1|RPS27A|RANGAP1|SYNE1|ANAPC5|DIDO1|MIS18BP1|PCM1|ATM|CCNH|POLE2|PSMA1|NPM1|PSMA2|GMNN|TYMS|RANBP2|LMNA|PSMB3|PSMD6|PSMB6|CDK7|RUVBL2|PSMB2|DNA2|POLA1|PRIM2|CNTRL|PSMB7|PSMD4|PSMC3|POLA2|ANAPC4|PSMD1|POLD3|POLE|RFWD2|PPP2R5D|NUP8…	1	0.0163934	0.0338432	-2.9073
REACTOME_SIGNALING_BY_ERBB4	http://www.broadinstitute.org/gsea/msigdb/cards/REACTOME_SIGNALING_BY_ERBB4	91	36.3	STAT5A|RPS27A|STAT5B|MAP2K2|MLST8|SOS1|TAB2|TSC2|RAF1|MTOR|AKT1S1|GSK3A|WWOX|ADAM17|PIK3R1|BAD|AKT1|CASP9|NCSTN|PSEN1|MAPK1|RICTOR|FOXO3|CDKN1B|CDK1|MAPK3|SH2B1|EGFR|AKT3|YWHAB|NCOR1|PDPK1|MAP2K1	1	0.001	0.00304563	-5.2873
REACTOME_ORC1_REMOVAL_FROM_CHROMATIN	http://www.broadinstitute.org/gsea/msigdb/cards/REACTOME_ORC1_REMOVAL_FROM_CHROMATIN	68	70.6	PSMD5|PSMB5|PSMB1|PSMD3|PSME4|PSMD8|RPS27A|PSMA1|PSMA2|PSMB3|PSMD6|PSMB6|PSMB2|PSMB7|PSMD4|PSMC3|PSMD1|PSMD13|PSMD12|PSMB4|PSMA6|PSMF1|ORC6|PSMC4|ORC1|PSMA7|PSMA4|ORC5|PSMD9|ORC2|ORC4|MCM4|MCM6|PSMD11|MCM3|PSME2|MCM7|MCM5|PSME1|ORC3|MCM2|PSMB9|PSMD2|RB1|CDKN1B|CCNA2|PSMD10|CDK2	1	0.119284	0.174674	1.9756
REACTOME_SULFUR_AMINO_ACID_METABOLISM	http://www.broadinstitute.org/gsea/msigdb/cards/REACTOME_SULFUR_AMINO_ACID_METABOLISM	25	72	SLC25A10|CNDP2|ADI1|MTR|TST|MRI1|MAT2A|ENOPH1|AHCY|ETHE1|GCLC|APIP|MAT2B|GOT1|CTH|SUOX|GCLM|MTAP	1	0.873267	0.891066	-0.1898
REACTOME_ANTIVIRAL_MECHANISM_BY_IFN_STIMULATED_GENES	http://www.broadinstitute.org/gsea/msigdb/cards/REACTOME_ANTIVIRAL_MECHANISM_BY_IFN_STIMULATED_GENES	67	64.2	TPR|NUP88|PIN1|NUP188|NUP214|AAAS|KPNA2|RPS27A|NUP35|NUPL2|RANBP2|NUP93|PPM1B|KPNB1|NUP210|EIF2AK2|RAE1|NUP205|NUP155|NUP50|NUP85|NUP133|NUP54|NUP62|NUP107|NUP37|KPNA1|SEH1L|NUP153|FLNB|IRF3|NUP43|EIF4E|EIF4G1|EIF4G3|PLCG1|TRIM25|EIF4E2|UBE2L6|EIF4G2|MAPK3|KPNA4|STAT1	1	0.180294	0.244571	1.711
REACTOME_SIGNALING_BY_ERBB2	http://www.broadinstitute.org/gsea/msigdb/cards/REACTOME_SIGNALING_BY_ERBB2	102	38.2	PRKAR2A|HSP90AA1|RPS27A|MATK|STUB1|SRC|MAP2K2|MLST8|SOS1|TSC2|RAF1|MTOR|AKT1S1|GSK3A|PIK3R1|CDC37|BAD|CUL5|PRKACA|CAMK4|AKT1|PLCG1|USP8|CASP9|PRKACB|PRKAR1A|MAPK1|PRKAR2B|RICTOR|FOXO3|CDKN1B|CDK1|MAPK3|EGFR|AKT3|YWHAB|PDPK1|MAP2K1|GAB1	1	0.001	0.00304563	-4.8137
REACTOME_SPHINGOLIPID_DE_NOVO_BIOSYNTHESIS	http://www.broadinstitute.org/gsea/msigdb/cards/REACTOME_SPHINGOLIPID_DE_NOVO_BIOSYNTHESIS	32	37.5	CERS4|CERS6|SPTLC1|KDSR|OSBP|SPTLC2|COL4A3BP|SGPP1|DEGS1|SGPL1|VAPB|VAPA	1	0.25	0.322984	-1.4453
REACTOME_SIGNALING_BY_EGFR_IN_CANCER	http://www.broadinstitute.org/gsea/msigdb/cards/REACTOME_SIGNALING_BY_EGFR_IN_CANCER	110	45.5	PRKAR2A|HSP90AA1|RPS27A|CLTA|CLTC|ADAM10|SRC|CSK|MAP2K2|MLST8|SOS1|TSC2|RAF1|MTOR|AKT1S1|GSK3A|ADAM17|HGS|PIK3R1|CDC37|EPS15L1|AP2A1|EPS15|BAD|STAM|PRKACA|CAMK4|PAG1|AKT1|EPN1|PLCG1|CASP9|PRKACB|PRKAR1A|AP2A2|MAPK1|PRKAR2B|RICTOR|FOXO3|CDKN1B|STAM2|CDK1|MAPK3|CBL|EGFR|AKT3|YWHAB|PDPK1|MAP2K1|GAB1	1	0.001	0.00304563	-5.8822
REACTOME_SRP_DEPENDENT_COTRANSLATIONAL_PROTEIN_TARGETING_TO_MEMBRANE	http://www.broadinstitute.org/gsea/msigdb/cards/REACTOME_SRP_DEPENDENT_COTRANSLATIONAL_PROTEIN_TARGETING_TO_MEMBRANE	180	22.8	SEC11C|RPS3A|RPL9|RPS10|SRP19|RPL5|SRP72|SRP68|RPL29|RPS21|SSR4|RPLP0|RPS19|RPL6|RPL18A|RPL27A|RPL13A|RPL3|RPL7|RPL21|RPL26L1|RPS27A|RPS2|RPLP1|RPLP2|RPL4|RPL13|RPL28|RPS3|RPL12|RPL14|SRP14|RPL18|SRP9|RPS4Y1|SRPRB|DDOST|SPCS1|SPCS2|RPN2|RPN1	1	0.001	0.00304563	7.4627
REACTOME_PI3K_EVENTS_IN_ERBB4_SIGNALING	http://www.broadinstitute.org/gsea/msigdb/cards/REACTOME_PI3K_EVENTS_IN_ERBB4_SIGNALING	39	35.9	MLST8|TSC2|MTOR|AKT1S1|GSK3A|PIK3R1|BAD|AKT1|CASP9|RICTOR|FOXO3|CDKN1B|AKT3|PDPK1	1	0.001	0.00304563	-4.019
REACTOME_PI3K_EVENTS_IN_ERBB2_SIGNALING	http://www.broadinstitute.org/gsea/msigdb/cards/REACTOME_PI3K_EVENTS_IN_ERBB2_SIGNALING	45	35.6	MLST8|TSC2|MTOR|AKT1S1|GSK3A|PIK3R1|BAD|AKT1|CASP9|RICTOR|FOXO3|CDKN1B|EGFR|AKT3|PDPK1|GAB1	1	0.001	0.00304563	-4.6422
REACTOME_GLYCOSPHINGOLIPID_METABOLISM	http://www.broadinstitute.org/gsea/msigdb/cards/REACTOME_GLYCOSPHINGOLIPID_METABOLISM	39	48.7	ASAH1|HEXA|PSAP|SUMF2|SMPD4|ARSA|ARSG|SMPD3|GM2A|HEXB|GALC|GBA|CERK|SMPD2|GLB1|GBA2|ARSB|GLA|CTSA	1	0.001	0.00304563	-3.9695
REACTOME_PPARA_ACTIVATES_GENE_EXPRESSION	http://www.broadinstitute.org/gsea/msigdb/cards/REACTOME_PPARA_ACTIVATES_GENE_EXPRESSION	105	47.6	SREBF2|MED6|MED12|CDK8|MED17|EP300|FDFT1|MED13L|FADS1|MED8|MED16|HMGCS1|MED22|ACOX1|NCOA2|ACADM|MED11|MED15|MED27|MED19|MED29|HMGCR|ACSL1|CPT2|MED25|TGS1|ABCB4|MED24|MED7|MED23|MED14|MED20|NCOA1|NCOA6|PLIN2|MED26|MED21|CREBBP|MED1|MED4|TXNRD1|CPT1A|TBL1XR1|MED30|TBL1X|CDK19|NCOR1|TEAD2|MED9|FHL2	1	0.233209	0.30623	-1.4664
REACTOME_PRE_NOTCH_TRANSCRIPTION_AND_TRANSLATION	http://www.broadinstitute.org/gsea/msigdb/cards/REACTOME_PRE_NOTCH_TRANSCRIPTION_AND_TRANSLATION	30	33.3	SNW1|EP300|TNRC6C|RBPJ|KAT2A|TNRC6A|TNRC6B|MOV10|TP53|CREBBP	1	0.484314	0.554986	0.8222
REACTOME_MITOCHONDRIAL_PROTEIN_IMPORT	http://www.broadinstitute.org/gsea/msigdb/cards/REACTOME_MITOCHONDRIAL_PROTEIN_IMPORT	59	62.7	MTX2|FXN|CHCHD4|TIMM17A|SAMM50|PMPCB|PMPCA|ATP5A1|TIMM17B|ATP5B|MTX1|CYC1|TOMM22|TOMM40|COX17|TIMM50|TIMM9|VDAC1|CS|ACO2|HSPD1|TIMM8B|SLC25A4|TOMM5|GRPEL1|GRPEL2|BCS1L|HSCB|SLC25A13|SLC25A6|TIMM13|HSPA9|GFER|TIMM8A|SLC25A12|TIMM44|DNAJC19	1	0.00201207	0.00552102	3.8735
REACTOME_SIGNALING_BY_HIPPO	http://www.broadinstitute.org/gsea/msigdb/cards/REACTOME_SIGNALING_BY_HIPPO	23	43.5	AMOTL2|LATS1|DVL2|TJP1|STK3|CASP3|AMOTL1|YWHAB|STK4|TJP2	1	0.0020284	0.00552102	-3.817
REACTOME_ACTIVATED_NOTCH1_TRANSMITS_SIGNAL_TO_THE_NUCLEUS	http://www.broadinstitute.org/gsea/msigdb/cards/REACTOME_ACTIVATED_NOTCH1_TRANSMITS_SIGNAL_TO_THE_NUCLEUS	28	39.3	JAG2|RPS27A|CNTN1|ARRB1|ADAM10|MIB1|ADAM17|ARRB2|MIB2|NCSTN|PSEN1	1	0.521415	0.591577	0.8003
REACTOME_DOWNSTREAM_SIGNALING_EVENTS_OF_B_CELL_RECEPTOR_BCR	http://www.broadinstitute.org/gsea/msigdb/cards/REACTOME_DOWNSTREAM_SIGNALING_EVENTS_OF_B_CELL_RECEPTOR_BCR	98	55.1	REL|PSMD5|PSMB5|PSMB1|PSMD3|PSME4|PSMD8|RPS27A|IKBKB|PSMA1|PSMA2|PSMB3|PSMD6|PSMB6|PSMB2|PSMB7|PSMD4|PSMC3|PSMD1|PSMD13|PSMD12|PSMB4|PSMA6|PSMF1|PSMC4|MLST8|PSMA7|PSMA4|PSMD9|TSC2|MTOR|AKT1S1|IKBKG|GSK3A|PSMD11|PSME2|BAD|PSME1|MAP3K7|NFKBIB|PSMB9|AKT1|CASP9|BCL10|PSMD2|RICTOR|FOXO3|NFKBIE|CDKN1B|PSMD10|NFKBIA|AKT3|PDPK1|RELA	1	0.7	0.746605	0.5304
REACTOME_ACTIVATION_OF_NF_KAPPAB_IN_B_CELLS	http://www.broadinstitute.org/gsea/msigdb/cards/REACTOME_ACTIVATION_OF_NF_KAPPAB_IN_B_CELLS	65	63.1	REL|PSMD5|PSMB5|PSMB1|PSMD3|PSME4|PSMD8|RPS27A|IKBKB|PSMA1|PSMA2|PSMB3|PSMD6|PSMB6|PSMB2|PSMB7|PSMD4|PSMC3|PSMD1|PSMD13|PSMD12|PSMB4|PSMA6|PSMF1|PSMC4|PSMA7|PSMA4|PSMD9|IKBKG|PSMD11|PSME2|PSME1|MAP3K7|NFKBIB|PSMB9|BCL10|PSMD2|NFKBIE|PSMD10|NFKBIA|RELA	1	0.0177165	0.0361093	2.849
REACTOME_RORA_ACTIVATES_CIRCADIAN_EXPRESSION	http://www.broadinstitute.org/gsea/msigdb/cards/REACTOME_RORA_ACTIVATES_CIRCADIAN_EXPRESSION	25	44	EP300|NCOA2|TGS1|NCOA1|NCOA6|CREBBP|MED1|CPT1A|TBL1XR1|TBL1X|NCOR1	1	0.00612245	0.0143269	-3.0933
REACTOME_PRE_NOTCH_EXPRESSION_AND_PROCESSING	http://www.broadinstitute.org/gsea/msigdb/cards/REACTOME_PRE_NOTCH_EXPRESSION_AND_PROCESSING	45	35.6	SNW1|SEL1L|EP300|TNRC6C|RBPJ|KAT2A|TNRC6A|TNRC6B|ATP2A2|MOV10|TP53|CREBBP|ATP2A3|RAB6A|POGLUT1|POFUT1	1	0.102564	0.152702	-2.0083
REACTOME_SIGNALING_BY_THE_B_CELL_RECEPTOR_BCR	http://www.broadinstitute.org/gsea/msigdb/cards/REACTOME_SIGNALING_BY_THE_B_CELL_RECEPTOR_BCR	127	48.8	REL|PSMD5|PSMB5|PSMB1|PSMD3|PSME4|PSMD8|RPS27A|IKBKB|PSMA1|PSMA2|CBLB|PSMB3|PSMD6|PSMB6|PSMB2|PSMB7|PSMD4|PSMC3|PSMD1|PSMD13|PSMD12|PSMB4|PSMA6|PSMF1|PSMC4|MLST8|PSMA7|PSMA4|PSMD9|SOS1|TSC2|MTOR|AKT1S1|IKBKG|GSK3A|PIK3R1|PSMD11|SYK|NCK1|PSME2|BAD|PSME1|MAP3K7|NFKBIB|STIM1|PSMB9|AKT1|PLCG1|CASP9|BCL10|PSMD2|RICTOR|FOXO3|NFKBIE|CDKN1B|CBL|PSMD10|NFKBIA|AKT3|PDPK1|RELA	1	0.967245	0.9749	0.0654
REACTOME_NOTCH1_INTRACELLULAR_DOMAIN_REGULATES_TRANSCRIPTION	http://www.broadinstitute.org/gsea/msigdb/cards/REACTOME_NOTCH1_INTRACELLULAR_DOMAIN_REGULATES_TRANSCRIPTION	47	34	CDK8|SNW1|RPS27A|HDAC7|EP300|TLE2|RBPJ|NCOR2|KAT2A|CREBBP|TLE3|TBL1XR1|TBL1X|HDAC4|NCOR1|HDAC6	1	0.32197	0.399841	-1.2397
REACTOME_CIRCADIAN_REPRESSION_OF_EXPRESSION_BY_REV_ERBA	http://www.broadinstitute.org/gsea/msigdb/cards/REACTOME_CIRCADIAN_REPRESSION_OF_EXPRESSION_BY_REV_ERBA	24	41.7	EP300|NCOA2|TGS1|NCOA1|NCOA6|CREBBP|MED1|TBL1XR1|TBL1X|NCOR1	1	0.0302419	0.0565976	-2.5524
REACTOME_SIGNALING_BY_NOTCH1	http://www.broadinstitute.org/gsea/msigdb/cards/REACTOME_SIGNALING_BY_NOTCH1	71	36.6	JAG2|CDK8|SNW1|RPS27A|HDAC7|EP300|CNTN1|TLE2|ARRB1|ADAM10|RBPJ|NCOR2|KAT2A|MIB1|ADAM17|ARRB2|MIB2|CREBBP|NCSTN|PSEN1|TLE3|TBL1XR1|TBL1X|HDAC4|NCOR1|HDAC6	1	0.461988	0.53245	-0.9003
REACTOME_TRIGLYCERIDE_BIOSYNTHESIS	http://www.broadinstitute.org/gsea/msigdb/cards/REACTOME_TRIGLYCERIDE_BIOSYNTHESIS	39	59	ELOVL2|GPD1L|ACLY|ACSL3|LPCAT1|ACACA|AGPAT5|DGAT1|SLC25A1|ACSL6|FASN|ACSL4|AGPAT3|HSD17B12|LCLAT1|AGPAT1|ACSL1|ELOVL5|GPD1|TECR|LPIN1|GK|AGPAT4	1	0.0493097	0.0833271	2.4052
REACTOME_INSULIN_RECEPTOR_SIGNALLING_CASCADE	http://www.broadinstitute.org/gsea/msigdb/cards/REACTOME_INSULIN_RECEPTOR_SIGNALLING_CASCADE	88	38.6	EEF2K|PPM1A|EIF4EBP1|EIF4B|MAP2K2|MLST8|TSC1|SOS1|TSC2|PRKAG1|RAF1|MTOR|PIK3R1|PIK3R4|PIK3C3|PDE3B|RPTOR|GRB10|INS|CRK|EIF4E|EIF4G1|IRS2|MAPK1|PRKAB1|CDK1|MAPK3|PIK3R2|RHEB|YWHAB|PDPK1|FGF2|MAP2K1|GAB1	1	0.001	0.00304563	-4.1986
REACTOME_ARMS_MEDIATED_ACTIVATION	http://www.broadinstitute.org/gsea/msigdb/cards/REACTOME_ARMS_MEDIATED_ACTIVATION	18	55.6	MAP2K2|KIDINS220|RAF1|RAPGEF1|CRK|MAPK1|CDK1|MAPK3|YWHAB|MAP2K1	1	0.001	0.00304563	-3.8305
REACTOME_PROLONGED_ERK_ACTIVATION_EVENTS	http://www.broadinstitute.org/gsea/msigdb/cards/REACTOME_PROLONGED_ERK_ACTIVATION_EVENTS	20	55	MAP2K2|KIDINS220|RAF1|RAPGEF1|CRK|PLCG1|MAPK1|CDK1|MAPK3|YWHAB|MAP2K1	1	0.001	0.00304563	-4.1444
REACTOME_SIGNALLING_TO_RAS	http://www.broadinstitute.org/gsea/msigdb/cards/REACTOME_SIGNALLING_TO_RAS	28	50	MAPKAPK3|MAPK12|SRC|MAP2K2|SOS1|RAF1|RALA|MAPK1|RALB|CDK1|MAPK3|YWHAB|MAP2K1|MAPKAPK2	1	0.0522088	0.087488	-2.4471
REACTOME_CELL_SURFACE_INTERACTIONS_AT_THE_VASCULAR_WALL	http://www.broadinstitute.org/gsea/msigdb/cards/REACTOME_CELL_SURFACE_INTERACTIONS_AT_THE_VASCULAR_WALL	92	22.8	JAM3|PPIL2|SLC16A1|BSG|L1CAM|SLC7A6|SRC|SOS1|SLC7A5|ATP1B1|SLC3A2|PIK3R1|PLCG1|CD47|PPIA|ATP1B3|CXADR|JAM2|ITGAV|PIK3R2|ITGB1	1	0.0677291	0.107641	-2.34
REACTOME_NGF_SIGNALLING_VIA_TRKA_FROM_THE_PLASMA_MEMBRANE	http://www.broadinstitute.org/gsea/msigdb/cards/REACTOME_NGF_SIGNALLING_VIA_TRKA_FROM_THE_PLASMA_MEMBRANE	138	38.4	MAPKAPK3|MAPK12|PRKAR2A|DUSP3|RPS6KA1|PPP2R5D|CLTA|CLTC|SRC|MAP2K2|MLST8|PPP2R1A|KIDINS220|SOS1|PPP2R1B|TSC2|RAF1|MTOR|AKT1S1|GSK3A|PIK3R1|AP2A1|RAPGEF1|BAD|PRKACA|RALA|CAMK4|CRK|AKT1|IRS2|PLCG1|CASP9|PRKACB|PRKAR1A|AP2A2|MAPK1|PRKAR2B|RALB|RICTOR|FOXO3|CDKN1B|DNM2|CDK1|MAPK3|PIK3R2|AKT3|ELK1|RPS6KA5|YWHAB|PDPK1|MAPK7|MAP2K1|MAPKAPK2	1	0.001	0.00304563	-5.3227
REACTOME_SIGNALLING_TO_ERKS	http://www.broadinstitute.org/gsea/msigdb/cards/REACTOME_SIGNALLING_TO_ERKS	37	48.6	MAPKAPK3|MAPK12|SRC|MAP2K2|KIDINS220|SOS1|RAF1|RAPGEF1|RALA|CRK|PLCG1|MAPK1|RALB|CDK1|MAPK3|YWHAB|MAP2K1|MAPKAPK2	1	0.0283019	0.0534665	-2.8455
REACTOME_SIGNALING_BY_FGFR_IN_DISEASE	http://www.broadinstitute.org/gsea/msigdb/cards/REACTOME_SIGNALING_BY_FGFR_IN_DISEASE	128	36.7	STAT5A|PRKAR2A|RPS27A|STAT5B|CNTRL|SRC|MAP2K2|MLST8|GAB2|PPP2R1A|SOS1|TSC2|RAF1|ZMYM2|MYO18A|MTOR|AKT1S1|GSK3A|BCR|TRIM24|PIK3R1|BAD|CPSF6|PRKACA|CAMK4|AKT1|PLCG1|CASP9|PRKACB|FGFR1OP|PRKAR1A|MAPK1|PRKAR2B|RICTOR|FOXO3|CUX1|CDKN1B|CDK1|MAPK3|CBL|AKT3|YWHAB|PDPK1|FGF2|MAP2K1|STAT1|GAB1	1	0.001	0.00304563	-5.4267
REACTOME_P53_INDEPENDENT_G1_S_DNA_DAMAGE_CHECKPOINT	http://www.broadinstitute.org/gsea/msigdb/cards/REACTOME_P53_INDEPENDENT_G1_S_DNA_DAMAGE_CHECKPOINT	52	67.3	PSMD5|PSMB5|PSMB1|PSMD3|PSME4|PSMD8|RPS27A|ATM|PSMA1|PSMA2|PSMB3|PSMD6|PSMB6|PSMB2|PSMB7|PSMD4|PSMC3|PSMD1|PSMD13|PSMD12|PSMB4|CHEK1|PSMA6|PSMF1|PSMC4|PSMA7|PSMA4|PSMD9|PSMD11|CHEK2|PSME2|PSME1|PSMB9|PSMD2|PSMD10	1	0.001	0.00304563	4.4785
REACTOME_SYNTHESIS_OF_PIPS_AT_THE_GOLGI_MEMBRANE	http://www.broadinstitute.org/gsea/msigdb/cards/REACTOME_SYNTHESIS_OF_PIPS_AT_THE_GOLGI_MEMBRANE	18	55.6	PIKFYVE|SACM1L|PI4KA|PIK3C2A|PIK3R4|PIK3C3|PI4K2A|FIG4|VAC14|OCRL	1	0.0313725	0.0583049	-2.6761
REACTOME_PHOSPHOLIPID_METABOLISM	http://www.broadinstitute.org/gsea/msigdb/cards/REACTOME_PHOSPHOLIPID_METABOLISM	199	42.7	CERS4|GPD1L|PTDSS2|MTMR14|LPCAT1|CERS6|AGPAT5|PITPNB|DGAT1|PIKFYVE|ASAH1|AGPAT3|HEXA|SACM1L|SPTLC1|PLA2G6|CHKB|PSAP|MBOAT2|PLD3|LPGAT1|PTDSS1|LCLAT1|SYNJ1|PI4KA|LPCAT3|AGPAT1|SUMF2|SMPD4|ARSA|PCYT2|MBOAT7|ARSG|PIK3C2A|PIK3R1|KDSR|PNPLA8|PIK3R4|PIK3C3|OSBP|PLD6|PLA2G4A|INPP5K|SPTLC2|PCYT1A|MTMR2|MGLL|SMPD3|COL4A3BP|SGPP1|GM2A|GPD1|ETNK1|PI4K2A|HEXB|GALC|PGS1|GBA|CERK|SMPD2|HADHA|HADHB|MTMR6|GNPAT|…	1	0.001	0.00304563	-5.4347
REACTOME_SYNTHESIS_OF_PA	http://www.broadinstitute.org/gsea/msigdb/cards/REACTOME_SYNTHESIS_OF_PA	28	35.7	GPD1L|LPCAT1|AGPAT5|AGPAT3|LCLAT1|AGPAT1|PLA2G4A|GPD1|GNPAT|AGPAT4	1	0.823529	0.855573	0.2946
REACTOME_GASTRIN_CREB_SIGNALLING_PATHWAY_VIA_PKC_AND_MAPK	http://www.broadinstitute.org/gsea/msigdb/cards/REACTOME_GASTRIN_CREB_SIGNALLING_PATHWAY_VIA_PKC_AND_MAPK	206	13.6	GNB3|RPS6KA1|DAGLB|GNB5|DGKB|MAP2K2|SOS1|RAF1|DGKE|GNG12|PIK3R1|MGLL|PLCB3|LPAR2|MAPK1|GNA11|CDK1|PLCB4|MAPK3|PIK3R2|GNB4|EGFR|GNG4|YWHAB|TRIO|APP|MAPK7|MAP2K1	1	0.001	0.00304563	-5.0252
REACTOME_SIGNALING_BY_FGFR1_MUTANTS	http://www.broadinstitute.org/gsea/msigdb/cards/REACTOME_SIGNALING_BY_FGFR1_MUTANTS	31	48.4	STAT5A|STAT5B|CNTRL|GAB2|ZMYM2|MYO18A|BCR|TRIM24|PIK3R1|CPSF6|PLCG1|FGFR1OP|CUX1|FGF2|STAT1	1	0.208984	0.278994	-1.6104
REACTOME_SYNTHESIS_OF_PIPS_AT_THE_PLASMA_MEMBRANE	http://www.broadinstitute.org/gsea/msigdb/cards/REACTOME_SYNTHESIS_OF_PIPS_AT_THE_PLASMA_MEMBRANE	32	34.4	MTMR14|SYNJ1|PIK3C2A|PIK3R1|INPP5K|PI4K2A|MTMR6|MTMR3|PIK3R2|MTMR1|PIP5K1C	1	0.0194553	0.038862	-2.8587
REACTOME_TRANSCRIPTIONAL_ACTIVITY_OF_SMAD2_SMAD3_SMAD4_HETEROTRIMER	http://www.broadinstitute.org/gsea/msigdb/cards/REACTOME_TRANSCRIPTIONAL_ACTIVITY_OF_SMAD2_SMAD3_SMAD4_HETEROTRIMER	39	35.9	CDK9|PPM1A|CCNT1|CDK8|RPS27A|CCNT2|NCOR2|TRIM33|SP1|PARP1|USP9X|SMAD4|NCOR1|MEN1	1	0.839357	0.868341	-0.2209
REACTOME_SIGNALING_BY_FGFR1_FUSION_MUTANTS	http://www.broadinstitute.org/gsea/msigdb/cards/REACTOME_SIGNALING_BY_FGFR1_FUSION_MUTANTS	20	70	STAT5A|STAT5B|CNTRL|GAB2|ZMYM2|MYO18A|BCR|TRIM24|PIK3R1|CPSF6|PLCG1|FGFR1OP|CUX1|STAT1	1	0.544148	0.615625	-0.7337
REACTOME_ALPHA_LINOLENIC_ACID_ALA_METABOLISM	http://www.broadinstitute.org/gsea/msigdb/cards/REACTOME_ALPHA_LINOLENIC_ACID_ALA_METABOLISM	13	84.6	ELOVL2|ABCD1|FADS1|FADS2|ACAA1|ACOX1|ACSL1|ELOVL5|SCP2|ACOT8|HSD17B4	1	0.231084	0.303938	1.5579
REACTOME_PI_METABOLISM	http://www.broadinstitute.org/gsea/msigdb/cards/REACTOME_PI_METABOLISM	49	42.9	MTMR14|PITPNB|PIKFYVE|SACM1L|SYNJ1|PI4KA|PIK3C2A|PIK3R1|PIK3R4|PIK3C3|INPP5K|MTMR2|PI4K2A|MTMR6|MTMR3|PIK3R2|FIG4|VAC14|OCRL|MTMR1|PIP5K1C	1	0.00408163	0.0101219	-3.4654
REACTOME_CHONDROITIN_SULFATE_DERMATAN_SULFATE_METABOLISM	http://www.broadinstitute.org/gsea/msigdb/cards/REACTOME_CHONDROITIN_SULFATE_DERMATAN_SULFATE_METABOLISM	50	24	B3GALT6|HEXA|GPC2|CHST14|SDC2|HEXB|CHPF2|CHSY1|B3GAT3|GXYLT1|ARSB|IDUA	1	0.0059761	0.0142327	-3.0536
REACTOME_LATENT_INFECTION_OF_HOMO_SAPIENS_WITH_MYCOBACTERIUM_TUBERCULOSIS	http://www.broadinstitute.org/gsea/msigdb/cards/REACTOME_LATENT_INFECTION_OF_HOMO_SAPIENS_WITH_MYCOBACTERIUM_TUBERCULOSIS	34	35.3	ATP6V1G1|ATP6V1B2|ATP6V1C1|ATP6V1H|ATP6V1F|ATP6V1A|ATP6V0A2|LTF|ATP6V1D|ATP6V0D1|ATP6V0C|ATP6V1G2	1	0.0740741	0.11566	2.2036
REACTOME_HEPARAN_SULFATE_HEPARIN_HS_GAG_METABOLISM	http://www.broadinstitute.org/gsea/msigdb/cards/REACTOME_HEPARAN_SULFATE_HEPARIN_HS_GAG_METABOLISM	53	20.8	NAGLU|B3GALT6|GPC2|HS2ST1|GUSB|SDC2|B3GAT3|GXYLT1|GLB1|GLCE|IDUA	1	0.0388548	0.0690082	-2.5501
REACTOME_GLYCOSAMINOGLYCAN_METABOLISM	http://www.broadinstitute.org/gsea/msigdb/cards/REACTOME_GLYCOSAMINOGLYCAN_METABOLISM	112	19.6	NAGLU|B3GALT6|HEXA|B4GALT4|CD44|HMMR|PRELP|GPC2|HS2ST1|GUSB|CHST14|SDC2|HEXB|CHPF2|CHSY1|B3GAT3|GXYLT1|GLB1|ARSB|GNS|GLCE|IDUA	1	0.001	0.00304563	-3.5356
REACTOME_SIGNALING_BY_FGFR_MUTANTS	http://www.broadinstitute.org/gsea/msigdb/cards/REACTOME_SIGNALING_BY_FGFR_MUTANTS	45	37.8	STAT5A|STAT5B|CNTRL|GAB2|SOS1|ZMYM2|MYO18A|BCR|TRIM24|PIK3R1|CPSF6|PLCG1|FGFR1OP|CUX1|FGF2|STAT1|GAB1	1	0.0816327	0.125504	-2.2041
REACTOME_MHC_CLASS_II_ANTIGEN_PRESENTATION	http://www.broadinstitute.org/gsea/msigdb/cards/REACTOME_MHC_CLASS_II_ANTIGEN_PRESENTATION	92	54.3	SPTBN2|LGMN|CTSB|KIF15|CANX|SEC24C|CTSD|CLTA|CLTC|DCTN5|SEC13|DCTN1|SEC31A|DCTN4|DCTN2|KIF5B|DCTN3|SEC23A|KIF2A|ACTR1B|OSBPL1A|KIF11|AP2A1|DYNC2LI1|KIF22|KIF20A|KLC4|DYNC2H1|KIF2C|RACGAP1|DYNC1I2|DYNC1H1|AP2A2|KIF5A|KIF23|AP1G1|AP1B1|CTSC|DNM2|KLC1|DYNC1LI2|KLC2|AP1M1|SEC24B|CTSA|KIF3B|KIFAP3|KIF4A|SEC24D|KIF26A	1	0.001	0.00304563	-5.112
REACTOME_GLYCEROPHOSPHOLIPID_BIOSYNTHESIS	http://www.broadinstitute.org/gsea/msigdb/cards/REACTOME_GLYCEROPHOSPHOLIPID_BIOSYNTHESIS	83	41	GPD1L|PTDSS2|LPCAT1|AGPAT5|PITPNB|DGAT1|AGPAT3|PLA2G6|CHKB|MBOAT2|PLD3|LPGAT1|PTDSS1|LCLAT1|LPCAT3|AGPAT1|PCYT2|MBOAT7|PNPLA8|PLD6|PLA2G4A|PCYT1A|MGLL|GPD1|ETNK1|PGS1|HADHA|HADHB|GNPAT|LPIN1|CDS2|CDIPT|AGPAT4|CHKA	1	0.22973	0.302654	-1.4903
REACTOME_CDK_MEDIATED_PHOSPHORYLATION_AND_REMOVAL_OF_CDC6	http://www.broadinstitute.org/gsea/msigdb/cards/REACTOME_CDK_MEDIATED_PHOSPHORYLATION_AND_REMOVAL_OF_CDC6	49	67.3	PSMD5|PSMB5|PSMB1|PSMD3|PSME4|PSMD8|RPS27A|PSMA1|PSMA2|PSMB3|PSMD6|PSMB6|PSMB2|PSMB7|PSMD4|PSMC3|PSMD1|PSMD13|PSMD12|PSMB4|PSMA6|PSMF1|PSMC4|PSMA7|PSMA4|PSMD9|PSMD11|PSME2|PSME1|PSMB9|PSMD2|PSMD10|CDK2	1	0.00199203	0.00552102	3.7593
REACTOME_NUCLEAR_EVENTS_KINASE_AND_TRANSCRIPTION_FACTOR_ACTIVATION	http://www.broadinstitute.org/gsea/msigdb/cards/REACTOME_NUCLEAR_EVENTS_KINASE_AND_TRANSCRIPTION_FACTOR_ACTIVATION	25	44	DUSP3|RPS6KA1|PPP2R5D|PPP2R1A|PPP2R1B|MAPK1|MAPK3|ELK1|RPS6KA5|MAPK7|MAPKAPK2	1	0.0190114	0.0380703	-2.6383
REACTOME_PI3K_AKT_ACTIVATION	http://www.broadinstitute.org/gsea/msigdb/cards/REACTOME_PI3K_AKT_ACTIVATION	39	41	MLST8|TSC2|MTOR|AKT1S1|GSK3A|PIK3R1|BAD|AKT1|IRS2|CASP9|RICTOR|FOXO3|CDKN1B|PIK3R2|AKT3|PDPK1	1	0.001	0.00304563	-4.3998
REACTOME_REGULATORY_RNA_PATHWAYS	http://www.broadinstitute.org/gsea/msigdb/cards/REACTOME_REGULATORY_RNA_PATHWAYS	27	37	XPO5|TNRC6C|POLR2E|DICER1|POLR2A|TNRC6A|TARBP2|POLR2C|TNRC6B|DROSHA	1	0.17451	0.239353	1.6918
REACTOME_EGFR_DOWNREGULATION	http://www.broadinstitute.org/gsea/msigdb/cards/REACTOME_EGFR_DOWNREGULATION	26	50	RPS27A|CLTA|CLTC|HGS|EPS15L1|AP2A1|EPS15|STAM|EPN1|AP2A2|STAM2|CBL|EGFR	1	0.0206612	0.0406624	-2.6519
REACTOME_PROCESSING_OF_CAPPED_INTRON_CONTAINING_PRE_MRNA	http://www.broadinstitute.org/gsea/msigdb/cards/REACTOME_PROCESSING_OF_CAPPED_INTRON_CONTAINING_PRE_MRNA	141	64.5	HNRNPC|CPSF3|CPSF2|YBX1|TPR|GTF2F1|NUP88|GTF2F2|CDC40|NUP188|NUP214|AAAS|HNRNPM|CPSF1|SRSF6|NUP35|HNRNPA1|SNRPB2|NUPL2|SNRPA1|HNRNPF|RANBP2|CSTF3|SRSF9|CCAR1|NUP93|METTL3|SRRM1|NUP210|NXF1|RAE1|NUP205|PAPOLA|NUP155|NUP50|POLR2E|NUP85|NUP133|NUP54|CSTF2|NUP62|HNRNPR|CD2BP2|NUP107|HNRNPA0|SNRNP70|NUP37|PCBP2|SF3A1|SF3B5|HNRNPU|NCBP2|SF3B3|POLR2A|PRPF4|SF3B2|NCBP1|SEH1L|HNRNPH1|SMC1A|HNRNPL|DHX38|PC…	1	0.00209644	0.00552246	3.5375
REACTOME_TCR_SIGNALING	http://www.broadinstitute.org/gsea/msigdb/cards/REACTOME_TCR_SIGNALING	55	36.4	ENAH|EVL|IKBKB|VASP|CSK|TAB2|IKBKG|PIK3R1|NCK1|PAK1|MAP3K7|PAK2|PAG1|PLCG1|TRAF6|BCL10|PIK3R2|NFKBIA|PDPK1|RELA	1	0.0619835	0.100504	-2.3661
REACTOME_REGULATION_OF_PYRUVATE_DEHYDROGENASE_PDH_COMPLEX	http://www.broadinstitute.org/gsea/msigdb/cards/REACTOME_REGULATION_OF_PYRUVATE_DEHYDROGENASE_PDH_COMPLEX	14	71.4	PDHB|PDHA1|DLAT|PDHX|PDK1|PDP2|DLD|PDK2|PDPR|PDK3	1	0.286807	0.361783	1.3526
REACTOME_DOWNSTREAM_TCR_SIGNALING	http://www.broadinstitute.org/gsea/msigdb/cards/REACTOME_DOWNSTREAM_TCR_SIGNALING	38	28.9	IKBKB|TAB2|IKBKG|PIK3R1|MAP3K7|TRAF6|BCL10|PIK3R2|NFKBIA|PDPK1|RELA	1	0.00210526	0.00552246	-3.4244
REACTOME_BASIGIN_INTERACTIONS	http://www.broadinstitute.org/gsea/msigdb/cards/REACTOME_BASIGIN_INTERACTIONS	31	35.5	PPIL2|SLC16A1|BSG|L1CAM|SLC7A6|SLC7A5|ATP1B1|SLC3A2|PPIA|ATP1B3|ITGB1	1	0.629779	0.693883	-0.5995
REACTOME_GAB1_SIGNALOSOME	http://www.broadinstitute.org/gsea/msigdb/cards/REACTOME_GAB1_SIGNALOSOME	39	48.7	SRC|CSK|MLST8|TSC2|MTOR|AKT1S1|GSK3A|PIK3R1|BAD|PAG1|AKT1|CASP9|RICTOR|FOXO3|CDKN1B|EGFR|AKT3|PDPK1|GAB1	1	0.001	0.00304563	-4.7279
REACTOME_ACTIVATION_OF_THE_MRNA_UPON_BINDING_OF_THE_CAP_BINDING_COMPLEX_AND_EIFS_AND_SUBSEQUENT_BINDING_TO_43S	http://www.broadinstitute.org/gsea/msigdb/cards/REACTOME_ACTIVATION_OF_THE_MRNA_UPON_BINDING_OF_THE_CAP_BINDING_COMPLEX_AND_EIFS_AND_SUBSEQUENT_BINDING_TO_43S	85	28.2	EIF3A|EIF3D|EIF3H|RPS3A|RPS10|EIF3B|EIF3F|EIF3K|RPS21|RPS19|RPS27A|EIF3I|RPS2|EIF4EBP1|EIF3J|EIF3G|EIF2S1|RPS3|EIF4B|EIF4H|EIF2S2|RPS4Y1|EIF4E|EIF4G1	1	0.001	0.00304563	6.5961
REACTOME_ERK_MAPK_TARGETS	http://www.broadinstitute.org/gsea/msigdb/cards/REACTOME_ERK_MAPK_TARGETS	22	45.5	DUSP3|RPS6KA1|PPP2R5D|PPP2R1A|PPP2R1B|MAPK1|MAPK3|ELK1|RPS6KA5|MAPK7	1	0.128655	0.185346	-1.8829
REACTOME_GENERIC_TRANSCRIPTION_PATHWAY	http://www.broadinstitute.org/gsea/msigdb/cards/REACTOME_GENERIC_TRANSCRIPTION_PATHWAY	353	20.4	CDK9|PPM1A|ZNF500|MED6|CCNT1|MED12|CDK8|SNW1|ZNF589|MED17|RPS27A|MED8|MED16|ZNF417|CCNT2|ZNF33A|ZNF331|NCOA2|ZNF485|ZNF184|ZNF354C|MED15|MED27|ZNF627|ZKSCAN1|ZNF655|RBPJ|ZKSCAN4|ZNF320|ZNF154|RXRB|NCOR2|MED25|TGS1|KAT2A|ZNF460|ZNF3|MED24|ZNF649|ZNF282|MED7|MED23|MED14|TRIM28|MED20|TRIM33|NCOA1|NCOA6|ZFP1|ZNF189|NRBF2|NR2C2AP|SP1|MED26|ZNF565|ZNF264|CREBBP|ZNF14|ZFP90|MED1|MED4|PARP1|TBL1XR1|USP9X…	1	0.263889	0.336584	-1.3793
REACTOME_RESPONSE_TO_ELEVATED_PLATELET_CYTOSOLIC_CA2_	http://www.broadinstitute.org/gsea/msigdb/cards/REACTOME_RESPONSE_TO_ELEVATED_PLATELET_CYTOSOLIC_CA2_	90	28.9	ALDOA|TGFB1|CD9|HSPA5|BRPF3|PSAP|TGFB3|VCL|ALB|SOD1|TF|CALU|PPIA|CFL1|PFN1|SCG3|ACTN4|HABP4|CAP1|APP|TLN1|STXBP3|CD63|ACTN1|LAMP2|WDR1	1	0.001	0.00304563	-5.1616
REACTOME_TRANSPORT_OF_MATURE_TRANSCRIPT_TO_CYTOPLASM	http://www.broadinstitute.org/gsea/msigdb/cards/REACTOME_TRANSPORT_OF_MATURE_TRANSCRIPT_TO_CYTOPLASM	55	72.7	CPSF3|CPSF2|TPR|NUP88|CDC40|NUP188|NUP214|AAAS|CPSF1|SRSF6|NUP35|NUPL2|RANBP2|SRSF9|NUP93|SRRM1|NUP210|NXF1|RAE1|NUP205|NUP155|NUP50|NUP85|NUP133|NUP54|NUP62|NUP107|NUP37|NCBP2|NCBP1|SEH1L|DHX38|NUP153|SLBP|NUP43|EIF4E|SRSF11|UPF3B|SRSF4|NFX1	1	0.001	0.00304563	4.5175
REACTOME_METABOLISM_OF_AMINO_ACIDS_AND_DERIVATIVES	http://www.broadinstitute.org/gsea/msigdb/cards/REACTOME_METABOLISM_OF_AMINO_ACIDS_AND_DERIVATIVES	201	48.8	GSTZ1|PSMD5|SLC25A10|PSMB5|CKMT1A|PSMB1|ASS1|PSMD3|PSME4|PSMD8|ACADSB|GAMT|DLST|PSMA1|PSMA2|ACAD8|PSMB3|CKB|CNDP2|PSMD6|PSMB6|ADI1|PSMB2|IVD|PSMB7|PSMD4|PSMC3|PSMD1|MTR|GOT2|ALDH18A1|TMLHE|PSMD13|PSMD12|TST|PSMB4|ALDH4A1|GLUD1|PSMA6|MRI1|ACAT1|PSMF1|SRM|MAT2A|PSMC4|DLD|GATM|PSMA7|PSMA4|MCCC1|ENOPH1|PSMD9|AHCY|PYCR1|ETHE1|GCLC|MCCC2|APIP|PSMD11|MAT2B|SMS|PSME2|GOT1|OAT|PSME1|GCDH|CTH|ASNS|PSMB9|AA…	1	0.456979	0.528145	-0.9167
REACTOME_RNA_POL_I_TRANSCRIPTION	http://www.broadinstitute.org/gsea/msigdb/cards/REACTOME_RNA_POL_I_TRANSCRIPTION	90	20	POLR1A|POLR1B|POLR1C|ERCC2|MNAT1|ERCC3|POLR1D|CCNH|GTF2H3|CDK7|TAF1C|GTF2H1|EHMT2|UBTF|ERCC6|MAPK3|H2AFX|MBD2	1	0.00956023	0.0213308	3.1673
REACTOME_FATTY_ACYL_COA_BIOSYNTHESIS	http://www.broadinstitute.org/gsea/msigdb/cards/REACTOME_FATTY_ACYL_COA_BIOSYNTHESIS	19	63.2	ELOVL2|ACLY|ACSL3|ACACA|SLC25A1|ACSL6|FASN|ACSL4|HSD17B12|ACSL1|ELOVL5|TECR	1	0.00585938	0.0142223	3.569
REACTOME_BIOLOGICAL_OXIDATIONS	http://www.broadinstitute.org/gsea/msigdb/cards/REACTOME_BIOLOGICAL_OXIDATIONS	140	24.3	CYP51A1|PTGS2|MAOA|CNDP2|GSS|GSTA4|MTR|GSTM1|MGST1|UGDH|CYP1B1|GSTP1|MAT2A|GGT7|AHCY|TPMT|GSTO1|OPLAH|GGCT|ACSS2|MGST3|GCLC|MAT2B|CYP27A1|ACSS1|CYP7B1|ALDH2|UGP2|COMT|MGST2|PAPSS1|GCLM|BPNT1|MAOB	1	0.38809	0.46536	-1.0802
REACTOME_TRANSMISSION_ACROSS_CHEMICAL_SYNAPSES	http://www.broadinstitute.org/gsea/msigdb/cards/REACTOME_TRANSMISSION_ACROSS_CHEMICAL_SYNAPSES	187	21.4	GNB3|NSF|CACNA1B|SYN2|AKAP9|ALDH5A1|CAMK2B|RPS6KA1|CAMKK1|NEFL|MAOA|GNB5|SLC6A3|MYO6|RAF1|STX1A|UNC13B|GNG12|AP2A1|SLC1A3|PLCB3|CAMK4|ALDH2|EPB41L1|DLG1|GLS|PRKACB|AP2A2|HSPA8|MAPK1|GLUL|COMT|SYN1|GNAI3|GNB4|GNAI2|GNG4|PDPK1|ABAT|ARHGEF9	1	0.285714	0.360973	-1.3587
REACTOME_CASPASE_MEDIATED_CLEAVAGE_OF_CYTOSKELETAL_PROTEINS	http://www.broadinstitute.org/gsea/msigdb/cards/REACTOME_CASPASE_MEDIATED_CLEAVAGE_OF_CYTOSKELETAL_PROTEINS	14	71.4	SPTAN1|PLEC|DBNL|VIM|GSN|ADD1|CASP3|CASP6|MAPT|CASP7	1	0.0163934	0.0338432	-2.8492
REACTOME_INTEGRIN_CELL_SURFACE_INTERACTIONS	http://www.broadinstitute.org/gsea/msigdb/cards/REACTOME_INTEGRIN_CELL_SURFACE_INTERACTIONS	80	22.5	JAM3|BSG|SRC|CSK|PTPN1|SOS1|PTK2|SYK|LAMB1|CRK|AKT1|JAM2|LAMC1|ITGAV|ITGB1|PDPK1|TLN1|BCAR1	1	0.001	0.00304563	-4.0664
REACTOME_REGULATION_OF_ORNITHINE_DECARBOXYLASE_ODC	http://www.broadinstitute.org/gsea/msigdb/cards/REACTOME_REGULATION_OF_ORNITHINE_DECARBOXYLASE_ODC	50	62	PSMD5|PSMB5|PSMB1|PSMD3|PSME4|PSMD8|PSMA1|PSMA2|PSMB3|PSMD6|PSMB6|PSMB2|PSMB7|PSMD4|PSMC3|PSMD1|PSMD13|PSMD12|PSMB4|PSMA6|PSMF1|PSMC4|PSMA7|PSMA4|PSMD9|PSMD11|PSME2|PSME1|PSMB9|PSMD2|PSMD10	1	0.001	0.00304563	4.1486
REACTOME_NRAGE_SIGNALS_DEATH_THROUGH_JNK	http://www.broadinstitute.org/gsea/msigdb/cards/REACTOME_NRAGE_SIGNALS_DEATH_THROUGH_JNK	44	43.2	FGD4|ARHGAP4|AATF|ARHGEF17|FGD1|ITSN1|MAGED1|ARHGEF11|ARHGEF12|SOS1|BAD|AKAP13|ARHGEF18|ARHGEF2|ECT2|TRIO|BCL2L11|PREX1|ARHGEF9	1	0.386905	0.465331	-1.0865
REACTOME_REGULATION_OF_APOPTOSIS	http://www.broadinstitute.org/gsea/msigdb/cards/REACTOME_REGULATION_OF_APOPTOSIS	59	67.8	PSMD5|PSMB5|PSMB1|PSMD3|PSME4|PSMD8|RPS27A|PSMA1|PSMA2|PSMB3|PSMD6|PSMB6|PSMB2|PSMB7|PSMD4|PSMC3|PSMD1|ARHGAP10|PSMD13|PSMD12|PSMB4|PSMA6|MAGED1|PSMF1|PSMC4|PSMA7|PSMA4|PSMD9|DAPK3|APPL1|PSMD11|PSME2|PSME1|DCC|PSMB9|PAK2|CASP9|CASP3|PSMD2|PSMD10	1	0.00407332	0.0101219	3.43
REACTOME_RNA_POL_II_TRANSCRIPTION	http://www.broadinstitute.org/gsea/msigdb/cards/REACTOME_RNA_POL_II_TRANSCRIPTION	106	50	CPSF3|CDK9|CPSF2|GTF2F1|GTF2A2|GTF2F2|CDC40|ERCC2|MNAT1|ERCC3|CCNT1|CPSF1|SRSF6|RNGTT|CCNH|GTF2H3|RNMT|CSTF3|SRSF9|CDK7|CCNT2|SRRM1|GTF2H1|GTF2E2|SUPT16H|PAPOLA|POLR2E|SSRP1|GTF2E1|CSTF2|CTDP1|TCEA1|NCBP2|POLR2A|NCBP1|DHX38|PCF11|POLR2C|SLBP|CPSF7|CSTF1|ELL|TAF1|GTF2B|TAF11|TAF4|NUDT21|SRSF11|SUPT5H|TAF10|UPF3B|SRSF4|NFX1	1	0.001	0.00304563	3.7966
REACTOME_NEURONAL_SYSTEM	http://www.broadinstitute.org/gsea/msigdb/cards/REACTOME_NEURONAL_SYSTEM	280	17.9	GNB3|NSF|KCNB2|CACNA1B|SYN2|AKAP9|ALDH5A1|CAMK2B|RPS6KA1|CAMKK1|NEFL|MAOA|STX7|PANX1|GNB5|KCNA5|STX16|STX2|SLC6A3|MYO6|RAF1|STX1A|UNC13B|GNG12|STX5|AP2A1|SLC1A3|PLCB3|CAMK4|ALDH2|EPB41L1|DLG1|GLS|PRKACB|STX10|AP2A2|HSPA8|STX6|MAPK1|GLUL|COMT|SYN1|STX12|GNAI3|GNB4|GNAI2|GNG4|PDPK1|ABAT|ARHGEF9	1	0.299029	0.374254	-1.3066
REACTOME_PHASE1_FUNCTIONALIZATION_OF_COMPOUNDS	http://www.broadinstitute.org/gsea/msigdb/cards/REACTOME_PHASE1_FUNCTIONALIZATION_OF_COMPOUNDS	71	14.1	CYP51A1|PTGS2|MAOA|CYP1B1|ACSS2|CYP27A1|ACSS1|CYP7B1|ALDH2|MAOB	1	0.79249	0.82762	0.3184
REACTOME_RNA_POL_III_TRANSCRIPTION	http://www.broadinstitute.org/gsea/msigdb/cards/REACTOME_RNA_POL_III_TRANSCRIPTION	34	67.6	POLR3H|LZTS1|POLR3D|POLR1C|BRF2|POLR3F|POLR3A|POLR1D|POLR3E|SNAPC2|POLR3C|GTF3C4|GTF3C3|BRF1|GTF3C2|SSB|SNAPC1|GTF3C5|POLR2E|POU2F1|SNAPC3|ZNF143|NFIB	1	0.001	0.00304563	5.8005
REACTOME_CELL_DEATH_SIGNALLING_VIA_NRAGE_NRIF_AND_NADE	http://www.broadinstitute.org/gsea/msigdb/cards/REACTOME_CELL_DEATH_SIGNALLING_VIA_NRAGE_NRIF_AND_NADE	61	42.6	FGD4|ARHGAP4|AATF|ARHGEF17|RPS27A|FGD1|ITSN1|MAGED1|ARHGEF11|ARHGEF12|SOS1|BAD|AKAP13|TRAF6|NCSTN|ARHGEF18|PSEN1|CASP3|ARHGEF2|CASP2|ECT2|TRIO|BCL2L11|PREX1|ARHGEF9|SQSTM1	1	0.0639175	0.102885	-2.331
REACTOME_P75_NTR_RECEPTOR_MEDIATED_SIGNALLING	http://www.broadinstitute.org/gsea/msigdb/cards/REACTOME_P75_NTR_RECEPTOR_MEDIATED_SIGNALLING	82	45.1	FGD4|ARHGAP4|AATF|ARHGEF17|RPS27A|IKBKB|FGD1|ITSN1|MAGED1|ARHGEF11|ARHGEF12|ARHGDIA|SOS1|ARHGEF1|PRKCI|MYD88|ADAM17|RTN4|BAD|IRAK1|AKAP13|SMPD2|TRAF6|NCSTN|ARHGEF18|PSEN1|CASP3|ARHGEF2|CASP2|ECT2|NFKBIA|TRIO|RELA|BCL2L11|PREX1|ARHGEF9|SQSTM1	1	0.00998004	0.0220661	-3.0516
REACTOME_AMINO_ACID_TRANSPORT_ACROSS_THE_PLASMA_MEMBRANE	http://www.broadinstitute.org/gsea/msigdb/cards/REACTOME_AMINO_ACID_TRANSPORT_ACROSS_THE_PLASMA_MEMBRANE	32	31.2	SLC6A6|SLC38A5|SLC6A15|SLC7A6|SLC7A5|SLC1A5|SLC3A2|SLC7A1|SLC16A10|SLC1A4	1	0.21611	0.286596	1.6022
REACTOME_GLYCOLYSIS	http://www.broadinstitute.org/gsea/msigdb/cards/REACTOME_GLYCOLYSIS	30	63.3	ALDOA|PPP2R5D|ENO3|TPI1|GAPDHS|ENO1|PPP2R1A|PPP2R1B|ALDOC|PFKM|PFKL|ENO2|PFKP|GPI|PFKFB2|PGK1|GAPDH|PFKFB3|PGAM2	1	0.0892495	0.135652	-2.171
REACTOME_PROCESSIVE_SYNTHESIS_ON_THE_LAGGING_STRAND	http://www.broadinstitute.org/gsea/msigdb/cards/REACTOME_PROCESSIVE_SYNTHESIS_ON_THE_LAGGING_STRAND	16	87.5	PRIM1|DNA2|POLA1|PRIM2|POLA2|POLD3|FEN1|LIG1|POLD1|POLD2|PCNA|RPA1|RPA2|RPA3	1	0.438272	0.51249	-0.9571
REACTOME_PEPTIDE_CHAIN_ELONGATION	http://www.broadinstitute.org/gsea/msigdb/cards/REACTOME_PEPTIDE_CHAIN_ELONGATION	154	18.8	RPS3A|RPL9|RPS10|RPL5|RPL29|RPS21|RPLP0|RPS19|RPL6|RPL18A|RPL27A|RPL13A|RPL3|RPL7|RPL21|RPL26L1|RPS27A|RPS2|RPLP1|RPLP2|RPL4|RPL13|RPL28|RPS3|EEF2|RPL12|RPL14|RPL18|RPS4Y1	1	0.001	0.00304563	8.2106
REACTOME_MRNA_CAPPING	http://www.broadinstitute.org/gsea/msigdb/cards/REACTOME_MRNA_CAPPING	31	54.8	GTF2F1|GTF2F2|ERCC2|MNAT1|ERCC3|RNGTT|CCNH|GTF2H3|RNMT|CDK7|GTF2H1|POLR2E|NCBP2|POLR2A|NCBP1|POLR2C|SUPT5H	1	0.001	0.00304563	4.3943
REACTOME_MITOCHONDRIAL_FATTY_ACID_BETA_OXIDATION	http://www.broadinstitute.org/gsea/msigdb/cards/REACTOME_MITOCHONDRIAL_FATTY_ACID_BETA_OXIDATION	15	86.7	MCEE|ACADS|ECHS1|ACADM|PCCB|PCCA|DECR1|HADHA|HADHB|ECI1|MUT|ACADVL|HADH	1	0.154472	0.215186	-1.738
REACTOME_SIGNALING_BY_GPCR	http://www.broadinstitute.org/gsea/msigdb/cards/REACTOME_SIGNALING_BY_GPCR	921	7.9	NPW|FGD4|GNB3|ARHGAP4|PRKAR2A|HEBP1|ARHGEF17|CDK5|RPS6KA1|PPP3CB|ROCK2|HTR1A|DAGLB|GNB5|PPP2R5D|FGD1|DGKB|ITSN1|OR10P1|ARHGEF11|ARHGEF12|MAP2K2|PPP2R1A|SOS1|PDE2A|PPP2R1B|ARHGEF1|RAF1|CXCR4|ROCK1|DGKE|GNG12|PIK3R1|PLA2G4A|PPP3CA|GNA13|PDE3B|GNAO1|GNAS|MGLL|PRKACA|PLCB3|RGS12|CAMK4|AKAP13|AKT1|LPAR2|ARHGEF18|PRKACB|PRKAR1A|MAPK1|GNA11|PRKAR2B|ARHGEF2|ECT2|CDK1|PLCB4|MAPK3|GNAI3|PIK3R2|GNB4|EGFR|GN…	1	0.00592885	0.0142327	-4.1327
REACTOME_INTEGRATION_OF_ENERGY_METABOLISM	http://www.broadinstitute.org/gsea/msigdb/cards/REACTOME_INTEGRATION_OF_ENERGY_METABOLISM	121	28.9	SEC11C|GNB3|PRKAR2A|TKT|ACLY|ACACA|SLC2A1|FASN|GNB5|PPP2R5D|PPP2R1A|AGPAT1|PPP2R1B|SLC25A4|STX1A|GNG12|SPCS1|GNAO1|SLC25A6|CTNNB1|GNAS|PRKACA|PLCB3|INS|SPCS2|IQGAP1|TALDO1|PRKACB|PRKAR1A|GNA11|PRKAR2B|MARCKS|GNB4|GNAI2|GNG4	1	0.69697	0.744364	-0.5067
REACTOME_CELL_CYCLE_MITOTIC	http://www.broadinstitute.org/gsea/msigdb/cards/REACTOME_CELL_CYCLE_MITOTIC	326	64.7	PKMYT1|DHFR|PSMD5|SSNA1|AHCTF1|AKAP9|CDC27|PSMB5|RRM2|CSNK1D|CDC26|CDC45|PSMB1|PPP2R5E|MNAT1|ANAPC7|CDC23|PSMD3|GORASP1|CEP72|DBF4|CDC16|SDCCAG8|PSME4|HSP90AA1|PSMD8|PRIM1|RPS27A|RANGAP1|ANAPC5|PCM1|CCNH|POLE2|PSMA1|PSMA2|GMNN|TYMS|RANBP2|PSMB3|PSMD6|PSMB6|CDK7|PSMB2|DNA2|POLA1|PRIM2|CNTRL|PSMB7|PSMD4|PSMC3|POLA2|ANAPC4|PSMD1|POLD3|POLE|PPP2R5D|NUP85|PSMD13|NUP133|CDK5RAP2|PSMD12|MAD1L1|ANAPC1|FE…	1	0.178782	0.24396	-1.7006
REACTOME_GLUCONEOGENESIS	http://www.broadinstitute.org/gsea/msigdb/cards/REACTOME_GLUCONEOGENESIS	35	68.6	ALDOA|SLC25A10|PCK2|SLC25A1|GOT2|ENO3|MDH2|TPI1|GAPDHS|MDH1|ENO1|ALDOC|GOT1|SLC25A13|ENO2|PRKACA|SLC25A11|SLC25A12|GPI|PC|PRKACB|PGK1|GAPDH|PGAM2	1	0.671343	0.724194	-0.5539
REACTOME_OPIOID_SIGNALLING	http://www.broadinstitute.org/gsea/msigdb/cards/REACTOME_OPIOID_SIGNALLING	79	30.4	GNB3|PRKAR2A|CDK5|PPP3CB|GNB5|PPP2R5D|PPP2R1A|PPP2R1B|GNG12|PLA2G4A|PPP3CA|GNAO1|PRKACA|PLCB3|CAMK4|PRKACB|PRKAR1A|MAPK1|PRKAR2B|PLCB4|GNAI3|GNB4|GNAI2|GNG4	1	0.130785	0.187069	-1.8894
REACTOME_RECRUITMENT_OF_MITOTIC_CENTROSOME_PROTEINS_AND_COMPLEXES	http://www.broadinstitute.org/gsea/msigdb/cards/REACTOME_RECRUITMENT_OF_MITOTIC_CENTROSOME_PROTEINS_AND_COMPLEXES	67	65.7	SSNA1|AKAP9|CSNK1D|CEP72|SDCCAG8|HSP90AA1|PCM1|CNTRL|CDK5RAP2|CEP192|DCTN1|PPP2R1A|OFD1|DCTN2|DCTN3|PAFAH1B1|TUBGCP5|CEP290|CEP164|PLK1|PRKACA|ALMS1|CKAP5|TUBGCP6|TUBGCP2|CEP250|CETN2|MAPRE1|CEP135|FGFR1OP|TUBG1|DYNC1I2|DYNC1H1|TUBGCP3|CCNB1|PRKAR2B|HAUS2|CSNK1E|CDK1|CEP41|CLASP1|NUMA1|NEDD1|PCNT	1	0.0253906	0.0481941	-3.0335
REACTOME_MITOCHONDRIAL_TRNA_AMINOACYLATION	http://www.broadinstitute.org/gsea/msigdb/cards/REACTOME_MITOCHONDRIAL_TRNA_AMINOACYLATION	22	95.5	RARS2|EARS2|FARS2|SARS2|NARS2|YARS2|LARS2|DARS2|HARS2|KARS|MARS2|VARS2|QARS|PPA2|TARS2|AARS2|IARS2|CARS2|PARS2|WARS2|GARS	1	0.717308	0.763032	-0.4258
REACTOME_CYTOSOLIC_TRNA_AMINOACYLATION	http://www.broadinstitute.org/gsea/msigdb/cards/REACTOME_CYTOSOLIC_TRNA_AMINOACYLATION	25	96	PPA1|HARS|LARS|IARS|FARSB|VARS|EEF1E1|FARSA|RARS|AIMP1|WARS|DARS|KARS|MARS|QARS|AIMP2|EPRS|YARS|NARS|CARS|SARS|AARS|TARS|GARS	1	0.648438	0.707627	-0.5694
REACTOME_DARPP_32_EVENTS	http://www.broadinstitute.org/gsea/msigdb/cards/REACTOME_DARPP_32_EVENTS	26	42.3	PRKAR2A|CDK5|PPP3CB|PPP2R5D|PPP2R1A|PPP2R1B|PPP3CA|PRKACA|PRKACB|PRKAR1A|PRKAR2B	1	0.5625	0.629277	0.7472
REACTOME_LOSS_OF_NLP_FROM_MITOTIC_CENTROSOMES	http://www.broadinstitute.org/gsea/msigdb/cards/REACTOME_LOSS_OF_NLP_FROM_MITOTIC_CENTROSOMES	60	63.3	SSNA1|AKAP9|CSNK1D|CEP72|SDCCAG8|HSP90AA1|PCM1|CNTRL|CDK5RAP2|CEP192|DCTN1|PPP2R1A|OFD1|DCTN2|DCTN3|PAFAH1B1|CEP290|CEP164|PLK1|PRKACA|ALMS1|CKAP5|CEP250|CETN2|MAPRE1|CEP135|FGFR1OP|TUBG1|DYNC1I2|DYNC1H1|PRKAR2B|HAUS2|CSNK1E|CDK1|CEP41|CLASP1|NEDD1|PCNT	1	0.111732	0.165124	-1.9439
REACTOME_NEUROTRANSMITTER_RECEPTOR_BINDING_AND_DOWNSTREAM_TRANSMISSION_IN_THE_POSTSYNAPTIC_CELL	http://www.broadinstitute.org/gsea/msigdb/cards/REACTOME_NEUROTRANSMITTER_RECEPTOR_BINDING_AND_DOWNSTREAM_TRANSMISSION_IN_THE_POSTSYNAPTIC_CELL	138	18.1	GNB3|NSF|AKAP9|CAMK2B|RPS6KA1|CAMKK1|NEFL|GNB5|MYO6|RAF1|GNG12|AP2A1|PLCB3|CAMK4|EPB41L1|DLG1|PRKACB|AP2A2|MAPK1|GNAI3|GNB4|GNAI2|GNG4|PDPK1|ARHGEF9	1	0.280603	0.355717	-1.3555
REACTOME_CELL_CYCLE_CHECKPOINTS	http://www.broadinstitute.org/gsea/msigdb/cards/REACTOME_CELL_CYCLE_CHECKPOINTS	125	67.2	PSMD5|CDC27|PSMB5|CDC26|CDC45|PSMB1|ANAPC7|CDC23|PSMD3|DBF4|CDC16|PSME4|PSMD8|RPS27A|ANAPC5|ATM|PSMA1|PSMA2|PSMB3|PSMD6|PSMB6|PSMB2|PSMB7|PSMD4|PSMC3|ANAPC4|PSMD1|RFWD2|PSMD13|PSMD12|MAD1L1|ANAPC1|CDC7|PSMB4|CHEK1|PSMA6|RFC2|PSMF1|ORC6|PSMC4|ORC1|RFC5|PSMA7|PSMA4|ORC5|PSMD9|ATR|ORC2|RFC4|MCM10|RFC3|ORC4|UBE2C|BUB1B|MCM4|MCM6|PSMD11|MAD2L1|CHEK2|MCM3|PSME2|MCM7|MCM5|PSME1|ORC3|MCM2|ANAPC2|TP53|PSM…	1	0.343254	0.421697	1.1289
REACTOME_DIABETES_PATHWAYS	http://www.broadinstitute.org/gsea/msigdb/cards/REACTOME_DIABETES_PATHWAYS	134	50.7	SEC11C|EXOC6|TATDN2|EXOSC6|ERN1|EXOSC2|IGFBP2|SLC30A5|EXOSC4|EXOSC9|EXOSC7|PARN|EXOSC5|EXOSC3|EXOSC8|EIF2S1|LMNA|EXOSC1|CALR|EIF2AK3|CUL7|HSPA5|EXTL3|DNAJC3|HERPUD1|IGF2BP3|FKBP14|DCTN1|SEC31A|EXOC5|PDIA6|HSP90B1|PDIA5|HDGF|KIF5B|PREB|STX1A|SRPRB|EXOC4|GSK3A|EXOC2|EXOC3|DIS3|GOSR2|SLC30A7|TPP1|SPCS1|IGF2BP2|EXOC8|KHSRP|INS|DCP2|ASNS|MYO5A|SPCS2|ADD1|HYOU1|EXOC1|ATP6V0D1|CXXC1|CTDSP2|DNAJB11|ACADV…	1	0.0542797	0.0902035	2.3667
REACTOME_PLC_BETA_MEDIATED_EVENTS	http://www.broadinstitute.org/gsea/msigdb/cards/REACTOME_PLC_BETA_MEDIATED_EVENTS	44	29.5	PRKAR2A|PLA2G4A|GNAO1|PRKACA|PLCB3|CAMK4|PRKACB|PRKAR1A|MAPK1|PRKAR2B|PLCB4|GNAI3|GNAI2	1	0.0115385	0.025115	-3.2908
REACTOME_TRNA_AMINOACYLATION	http://www.broadinstitute.org/gsea/msigdb/cards/REACTOME_TRNA_AMINOACYLATION	43	97.7	PPA1|HARS|RARS2|LARS|EARS2|IARS|FARSB|VARS|FARS2|SARS2|NARS2|YARS2|EEF1E1|FARSA|RARS|LARS2|DARS2|AIMP1|WARS|DARS|HARS2|KARS|MARS|MARS2|VARS2|QARS|PPA2|AIMP2|TARS2|EPRS|AARS2|YARS|IARS2|CARS2|NARS|PARS2|CARS|SARS|WARS2|AARS|TARS|GARS	1	0.884774	0.901659	-0.2005
REACTOME_TRANSMEMBRANE_TRANSPORT_OF_SMALL_MOLECULES	http://www.broadinstitute.org/gsea/msigdb/cards/REACTOME_TRANSMEMBRANE_TRANSPORT_OF_SMALL_MOLECULES	414	27.5	HK2|ATP6V1G1|SLC12A2|GNB3|PRKAR2A|SLC6A6|ATP6V1B2|TPR|SLC25A10|SLC38A5|TFRC|NUP88|HMOX2|ATP6V1C1|ABCD1|STEAP3|SLC30A5|NUP188|NUP214|SLC27A4|AAAS|SLC15A4|ATP6V1H|NUP35|ABCA3|G6PC3|NUPL2|SLC37A4|SLC6A15|ABCB6|RANBP2|ATP6V1F|SLC16A1|NUP93|SLC2A1|ATP6V1A|ATP6V0A2|NUP210|ATP2C1|SLC30A1|RAE1|NUP205|GNB5|NUP155|ATP1A3|NUP50|NUP85|NUP133|NUP54|NUP62|SLC4A2|ABCB10|SLC7A6|NUP107|ATP2B2|FTL|NUP37|ATP6V1D|AB…	1	0.0556701	0.0919418	2.4529
REACTOME_INTEGRIN_ALPHAIIB_BETA3_SIGNALING	http://www.broadinstitute.org/gsea/msigdb/cards/REACTOME_INTEGRIN_ALPHAIIB_BETA3_SIGNALING	28	39.3	SRC|CSK|PTPN1|SOS1|PTK2|SYK|CRK|AKT1|PDPK1|TLN1|BCAR1	1	0.001	0.00304563	-3.4189
REACTOME_INSULIN_SYNTHESIS_AND_PROCESSING	http://www.broadinstitute.org/gsea/msigdb/cards/REACTOME_INSULIN_SYNTHESIS_AND_PROCESSING	22	63.6	EXOC6|SLC30A5|EXOC5|KIF5B|STX1A|EXOC4|EXOC2|EXOC3|SLC30A7|EXOC8|INS|MYO5A|EXOC1|CPE	1	0.841785	0.868341	0.198
REACTOME_CYCLIN_E_ASSOCIATED_EVENTS_DURING_G1_S_TRANSITION_	http://www.broadinstitute.org/gsea/msigdb/cards/REACTOME_CYCLIN_E_ASSOCIATED_EVENTS_DURING_G1_S_TRANSITION_	66	62.1	PKMYT1|PSMD5|PSMB5|PSMB1|MNAT1|PSMD3|PSMD8|RPS27A|CCNH|PSMA1|PSMA2|PSMB3|PSMD6|PSMB6|CDK7|PSMB2|PSMB7|PSMD4|PSMC3|PSMD1|PSMD13|PSMD12|PSMB4|PSMA6|PSMF1|PSMC4|PSMA7|PSMA4|PSMD9|PSMD11|PSME2|PSME1|SKP2|PSMB9|WEE1|PSMD2|RB1|CDKN1B|CCNA2|PSMD10|CDK2	1	0.0301811	0.0565976	2.7967
REACTOME_HOMOLOGOUS_RECOMBINATION_REPAIR_OF_REPLICATION_INDEPENDENT_DOUBLE_STRAND_BREAKS	http://www.broadinstitute.org/gsea/msigdb/cards/REACTOME_HOMOLOGOUS_RECOMBINATION_REPAIR_OF_REPLICATION_INDEPENDENT_DOUBLE_STRAND_BREAKS	18	66.7	ATM|RAD50|LIG1|NBN|BRIP1|MDC1|TP53BP1|BRCA1|H2AFX|RPA1|RPA2|RPA3	1	0.00826446	0.0184912	-2.9921
REACTOME_G1_PHASE	http://www.broadinstitute.org/gsea/msigdb/cards/REACTOME_G1_PHASE	39	43.6	MNAT1|RPS27A|CCNH|CDK7|CCND2|PPP2R1A|PPP2R1B|RBL2|SKP2|CDK6|CDK4|CDKN2A|PPP2R3B|CDKN2D|RB1|CDKN1B|CDKN2C	1	0.189516	0.255991	-1.6775
REACTOME_P53_DEPENDENT_G1_DNA_DAMAGE_RESPONSE	http://www.broadinstitute.org/gsea/msigdb/cards/REACTOME_P53_DEPENDENT_G1_DNA_DAMAGE_RESPONSE	58	63.8	PSMD5|PSMB5|PSMB1|PSMD3|PSME4|PSMD8|RPS27A|ATM|PSMA1|PSMA2|PSMB3|PSMD6|PSMB6|PSMB2|PSMB7|PSMD4|PSMC3|PSMD1|RFWD2|PSMD13|PSMD12|PSMB4|PSMA6|PSMF1|PSMC4|PSMA7|PSMA4|PSMD9|PSMD11|PSME2|PSME1|TP53|PSMB9|PSMD2|CDKN1B|PSMD10|CDK2	1	0.00823045	0.0184912	3.3096
REACTOME_TRANSCRIPTION_COUPLED_NER_TC_NER	http://www.broadinstitute.org/gsea/msigdb/cards/REACTOME_TRANSCRIPTION_COUPLED_NER_TC_NER	46	67.4	ERCC4|ERCC1|ERCC2|MNAT1|ERCC3|CCNH|POLE2|GTF2H3|ERCC5|CDK7|GTF2H1|POLD3|POLE|ERCC8|POLR2E|LIG1|POLD1|RFC2|TCEA1|POLD2|RFC5|RFC4|POLR2A|RFC3|ERCC6|POLR2C|XAB2|PCNA|RPA1|RPA2|RPA3	1	0.0540541	0.0900152	2.3229
REACTOME_RNA_POL_II_TRANSCRIPTION_PRE_INITIATION_AND_PROMOTER_OPENING	http://www.broadinstitute.org/gsea/msigdb/cards/REACTOME_RNA_POL_II_TRANSCRIPTION_PRE_INITIATION_AND_PROMOTER_OPENING	42	47.6	GTF2F1|GTF2A2|GTF2F2|ERCC2|MNAT1|ERCC3|CCNH|GTF2H3|CDK7|GTF2H1|GTF2E2|POLR2E|GTF2E1|POLR2A|POLR2C|TAF1|GTF2B|TAF11|TAF4|TAF10	1	0.0103734	0.0227647	3.2356
REACTOME_GLUCAGON_SIGNALING_IN_METABOLIC_REGULATION	http://www.broadinstitute.org/gsea/msigdb/cards/REACTOME_GLUCAGON_SIGNALING_IN_METABOLIC_REGULATION	35	28.6	GNB3|PRKAR2A|GNG12|GNAS|PRKACA|PRKACB|PRKAR1A|PRKAR2B|GNB4|GNG4	1	0.331288	0.408249	-1.1934
REACTOME_MRNA_PROCESSING	http://www.broadinstitute.org/gsea/msigdb/cards/REACTOME_MRNA_PROCESSING	162	63.6	HNRNPC|CPSF3|CPSF2|YBX1|TPR|GTF2F1|ADAR|NUP88|GTF2F2|CDC40|ERCC2|MNAT1|NUP188|NUP214|ERCC3|AAAS|HNRNPM|CPSF1|SRSF6|NUP35|HNRNPA1|SNRPB2|RNGTT|NUPL2|CCNH|GTF2H3|RNMT|SNRPA1|HNRNPF|RANBP2|CSTF3|SRSF9|CCAR1|CDK7|NUP93|METTL3|SRRM1|NUP210|GTF2H1|NXF1|RAE1|NUP205|PAPOLA|NUP155|NUP50|POLR2E|NUP85|NUP133|NUP54|CSTF2|NUP62|HNRNPR|CD2BP2|NUP107|HNRNPA0|SNRNP70|NUP37|PCBP2|SF3A1|SF3B5|HNRNPU|NCBP2|SF3B3|PO…	1	0.001	0.00304563	5.0109
REACTOME_SIGNALING_BY_PDGF	http://www.broadinstitute.org/gsea/msigdb/cards/REACTOME_SIGNALING_BY_PDGF	123	34.1	STAT5A|PRKAR2A|STAT5B|SRC|MAP2K2|MLST8|SOS1|TSC2|RAF1|MTOR|AKT1S1|GSK3A|PIK3R1|NCK1|RAPGEF1|BAD|PRKACA|CAMK4|CRK|AKT1|PLCG1|CRKL|CASP9|NCK2|PRKACB|PRKAR1A|MAPK1|PRKAR2B|RICTOR|FOXO3|THBS3|CDKN1B|CDK1|MAPK3|PIK3R2|AKT3|YWHAB|PDPK1|RASA1|BCAR1|MAP2K1|STAT1	1	0.001	0.00304563	-6.1239
REACTOME_ASSOCIATION_OF_TRIC_CCT_WITH_TARGET_PROTEINS_DURING_BIOSYNTHESIS	http://www.broadinstitute.org/gsea/msigdb/cards/REACTOME_ASSOCIATION_OF_TRIC_CCT_WITH_TARGET_PROTEINS_DURING_BIOSYNTHESIS	28	57.1	FBXO4|FKBP9|ARFGEF2|CCT2|CCT5|CCT4|CCT6A|CCT7|CCT3|TCP1|CCT8|NOP56|XRN2|USP11|KIF13A|AP3M1	1	0.349146	0.428279	1.1829
REACTOME_PREFOLDIN_MEDIATED_TRANSFER_OF_SUBSTRATE_TO_CCT_TRIC	http://www.broadinstitute.org/gsea/msigdb/cards/REACTOME_PREFOLDIN_MEDIATED_TRANSFER_OF_SUBSTRATE_TO_CCT_TRIC	29	48.3	CCT2|CCT5|PFDN1|CCT4|CCT6A|CCT7|CCT3|TCP1|CCT8|TUBA1C|PFDN2|PFDN5|PFDN4|TUBB6	1	0.492095	0.56221	-0.9123
REACTOME_PROTEIN_FOLDING	http://www.broadinstitute.org/gsea/msigdb/cards/REACTOME_PROTEIN_FOLDING	54	50	TBCD|FBXO4|TBCC|FKBP9|TBCA|ARFGEF2|TBCE|CCT2|CCT5|PFDN1|CCT4|CCT6A|CCT7|CCT3|TCP1|CCT8|NOP56|TUBA1C|PFDN2|PFDN5|XRN2|USP11|PFDN4|KIF13A|AP3M1|TBCB|TUBB6	1	0.598848	0.662538	0.6889
REACTOME_FORMATION_OF_TUBULIN_FOLDING_INTERMEDIATES_BY_CCT_TRIC	http://www.broadinstitute.org/gsea/msigdb/cards/REACTOME_FORMATION_OF_TUBULIN_FOLDING_INTERMEDIATES_BY_CCT_TRIC	23	43.5	CCT2|CCT5|CCT4|CCT6A|CCT7|CCT3|TCP1|CCT8|TUBA1C|TUBB6	1	0.570577	0.635649	-0.7033
REACTOME_PEROXISOMAL_LIPID_METABOLISM	http://www.broadinstitute.org/gsea/msigdb/cards/REACTOME_PEROXISOMAL_LIPID_METABOLISM	22	68.2	SLC25A17|ABCD1|CRAT|ACOX3|SLC27A2|ACAA1|ACOX1|HACL1|IDH1|AGPS|SCP2|ACOT8|GNPAT|HSD17B4|PHYH	1	0.784615	0.823692	0.3427
REACTOME_METABOLISM_OF_NUCLEOTIDES	http://www.broadinstitute.org/gsea/msigdb/cards/REACTOME_METABOLISM_OF_NUCLEOTIDES	73	61.6	RRM2|ADA|GMPR2|RRM1|AK1|NT5C|IMPDH2|RRM2B|TYMS|GPX1|IMPDH1|ADSL|AK2|PFAS|ADAL|ADSS|GLRX|GSR|PNP|PPAT|PAICS|TXN|GART|ATIC|TK1|APRT|CAD|DGUOK|NT5C2|ADK|NME4|DHODH|AMPD2|GUK1|CAT|DCK|TXNRD1|DUT|DTYMK|UMPS|CTPS2|DPYD|GMPS|DCTD|HPRT1	1	0.491935	0.56221	-0.8837
REACTOME_METABOLISM_OF_PROTEINS	http://www.broadinstitute.org/gsea/msigdb/cards/REACTOME_METABOLISM_OF_PROTEINS	519	38.3	SEC11C|EIF5|ALG8|MTX2|FXN|MAN1B1|CHCHD4|EIF3A|EIF3D|TIMM17A|EIF2B3|EIF3H|RPS3A|RPL9|SAMM50|RPS10|MGAT2|EIF3B|EIF3F|EIF3K|SRP19|RPL5|SRP72|TBCD|EIF5B|SRP68|RPL29|PMPCB|RPS21|SSR4|RPLP0|ALG13|FBXO4|RPS19|RPL6|RPL18A|RPL27A|RPL13A|RPL3|MPI|PMPCA|ATP5A1|RPL7|RPL21|RPL26L1|RPS27A|EIF3I|RPS2|DPM1|TIMM17B|RPLP1|ATP5B|EIF4EBP1|DOLPP1|RPLP2|EIF3J|TBCC|EIF3G|CANX|MGAT1|RPL4|FKBP9|EIF2S1|MTX1|RPL13|TBCA|RPL…	1	0.001	0.00304563	7.2343
REACTOME_DOWNSTREAM_SIGNAL_TRANSDUCTION	http://www.broadinstitute.org/gsea/msigdb/cards/REACTOME_DOWNSTREAM_SIGNAL_TRANSDUCTION	96	42.7	STAT5A|PRKAR2A|STAT5B|SRC|MAP2K2|MLST8|SOS1|TSC2|RAF1|MTOR|AKT1S1|GSK3A|PIK3R1|NCK1|RAPGEF1|BAD|PRKACA|CAMK4|CRK|AKT1|PLCG1|CRKL|CASP9|NCK2|PRKACB|PRKAR1A|MAPK1|PRKAR2B|RICTOR|FOXO3|CDKN1B|CDK1|MAPK3|PIK3R2|AKT3|YWHAB|PDPK1|RASA1|BCAR1|MAP2K1|STAT1	1	0.001	0.00304563	-5.8372
REACTOME_MUSCLE_CONTRACTION	http://www.broadinstitute.org/gsea/msigdb/cards/REACTOME_MUSCLE_CONTRACTION	49	20.4	MYL6B|VCL|DMD|VIM|DES|TPM1|TPM4|CALD1|TLN1|SORBS1	1	0.001	0.00304563	-4.2645
REACTOME_M_G1_TRANSITION	http://www.broadinstitute.org/gsea/msigdb/cards/REACTOME_M_G1_TRANSITION	82	72	PSMD5|PSMB5|CDC45|PSMB1|PSMD3|DBF4|PSME4|PSMD8|PRIM1|RPS27A|POLE2|PSMA1|PSMA2|GMNN|PSMB3|PSMD6|PSMB6|PSMB2|POLA1|PRIM2|PSMB7|PSMD4|PSMC3|POLA2|PSMD1|POLE|PSMD13|PSMD12|CDC7|PSMB4|PSMA6|PSMF1|ORC6|PSMC4|ORC1|PSMA7|PSMA4|ORC5|PSMD9|ORC2|MCM10|ORC4|MCM4|MCM6|PSMD11|MCM3|PSME2|MCM7|MCM5|PSME1|ORC3|MCM2|PSMB9|PSMD2|PSMD10|RPA1|CDK2|RPA2|RPA3	1	0.0210728	0.0412697	2.9556
REACTOME_MRNA_SPLICING	http://www.broadinstitute.org/gsea/msigdb/cards/REACTOME_MRNA_SPLICING	112	57.1	HNRNPC|CPSF3|CPSF2|YBX1|GTF2F1|GTF2F2|CDC40|HNRNPM|CPSF1|SRSF6|HNRNPA1|SNRPB2|SNRPA1|HNRNPF|CSTF3|SRSF9|CCAR1|SRRM1|PAPOLA|POLR2E|CSTF2|HNRNPR|CD2BP2|HNRNPA0|SNRNP70|PCBP2|SF3A1|SF3B5|HNRNPU|NCBP2|SF3B3|POLR2A|PRPF4|SF3B2|NCBP1|HNRNPH1|SMC1A|HNRNPL|DHX38|PCF11|POLR2C|SF3A2|HNRNPD|SF3A3|CPSF7|DHX9|DDX23|CSTF1|SNRPA|HNRNPH2|DNAJC8|EFTUD2|SNRNP40|PRPF8|NUDT21|SRSF11|SNRNP200|SUGP1|UPF3B|SRSF4|PRPF6|…	1	0.358382	0.436931	1.197
REACTOME_MRNA_SPLICING_MINOR_PATHWAY	http://www.broadinstitute.org/gsea/msigdb/cards/REACTOME_MRNA_SPLICING_MINOR_PATHWAY	46	37	GTF2F1|GTF2F2|SRSF6|POLR2E|SF3B5|NCBP2|SF3B3|POLR2A|SF3B2|NCBP1|POLR2C|DDX23|EFTUD2|SNRNP40|PRPF8|SNRNP200|PRPF6	1	0.957916	0.96758	0.0834
REACTOME_3_UTR_MEDIATED_TRANSLATIONAL_REGULATION	http://www.broadinstitute.org/gsea/msigdb/cards/REACTOME_3_UTR_MEDIATED_TRANSLATIONAL_REGULATION	177	24.3	EIF3A|EIF3D|EIF3H|RPS3A|RPL9|RPS10|EIF3B|EIF3F|EIF3K|RPL5|RPL29|RPS21|RPLP0|RPS19|RPL6|RPL18A|RPL27A|RPL13A|RPL3|RPL7|RPL21|RPL26L1|RPS27A|EIF3I|RPS2|RPLP1|RPLP2|EIF3J|EIF3G|RPL4|EIF2S1|RPL13|RPL28|RPS3|EIF4B|RPL12|RPL14|RPL18|EIF4H|EIF2S2|RPS4Y1|EIF4E|EIF4G1	1	0.001	0.00304563	8.8544
REACTOME_PROCESSING_OF_CAPPED_INTRONLESS_PRE_MRNA	http://www.broadinstitute.org/gsea/msigdb/cards/REACTOME_PROCESSING_OF_CAPPED_INTRONLESS_PRE_MRNA	24	54.2	CPSF3|CPSF2|CPSF1|CSTF3|PAPOLA|CSTF2|NCBP2|NCBP1|PCF11|SLBP|CPSF7|CSTF1|NUDT21	1	0.0804124	0.124344	2.3681
REACTOME_PURINE_RIBONUCLEOSIDE_MONOPHOSPHATE_BIOSYNTHESIS	http://www.broadinstitute.org/gsea/msigdb/cards/REACTOME_PURINE_RIBONUCLEOSIDE_MONOPHOSPHATE_BIOSYNTHESIS	12	83.3	IMPDH2|IMPDH1|ADSL|PFAS|ADSS|PPAT|PAICS|GART|ATIC|GMPS	1	0.550388	0.618664	0.7317
REACTOME_G1_S_TRANSITION	http://www.broadinstitute.org/gsea/msigdb/cards/REACTOME_G1_S_TRANSITION	113	66.4	PKMYT1|DHFR|PSMD5|PSMB5|RRM2|CDC45|PSMB1|MNAT1|PSMD3|DBF4|PSMD8|PRIM1|RPS27A|CCNH|POLE2|PSMA1|PSMA2|TYMS|PSMB3|PSMD6|PSMB6|CDK7|PSMB2|POLA1|PRIM2|PSMB7|PSMD4|PSMC3|POLA2|PSMD1|POLE|PSMD13|PSMD12|CDC7|PSMB4|PSMA6|PSMF1|ORC6|PSMC4|ORC1|PPP2R1A|PSMA7|PSMA4|ORC5|PSMD9|ORC2|PPP2R1B|MCM10|ORC4|MCM4|MCM6|PSMD11|MCM3|PSME2|MCM7|MCM5|PSME1|ORC3|SKP2|MCM2|PSMB9|WEE1|CCNB1|PSMD2|PPP2R3B|RB1|CDKN1B|CDK1|PCNA…	1	0.072549	0.113722	2.1835
REACTOME_CITRIC_ACID_CYCLE_TCA_CYCLE	http://www.broadinstitute.org/gsea/msigdb/cards/REACTOME_CITRIC_ACID_CYCLE_TCA_CYCLE	27	63	SDHA|DLST|SDHB|IDH3B|SDHC|MDH2|FH|IDH3A|DLD|CS|ACO2|SUCLG1|SUCLG2|SUCLA2|OGDH|NNT|IDH2	1	0.835644	0.866918	0.2853
REACTOME_TRANSCRIPTION	http://www.broadinstitute.org/gsea/msigdb/cards/REACTOME_TRANSCRIPTION	211	41.2	CPSF3|CDK9|CPSF2|POLR1A|GTF2F1|POLR3H|POLR1B|LZTS1|GTF2A2|POLR3D|GTF2F2|POLR1C|CDC40|BRF2|ERCC2|MNAT1|POLR3F|POLR3A|ERCC3|POLR1D|POLR3E|CCNT1|SNAPC2|CPSF1|SRSF6|RNGTT|CCNH|GTF2H3|RNMT|CSTF3|SRSF9|CDK7|POLR3C|CCNT2|POLRMT|GTF3C4|TAF1C|SRRM1|GTF3C3|BRF1|GTF3C2|GTF2H1|SSB|SNAPC1|GTF2E2|SUPT16H|GTF3C5|PAPOLA|POLR2E|SSRP1|GTF2E1|CSTF2|EHMT2|CTDP1|POU2F1|TCEA1|TFB2M|UBTF|TFAM|NCBP2|POLR2A|NCBP1|ERCC6|S…	1	0.001	0.00304563	6.1585
REACTOME_POL_SWITCHING	http://www.broadinstitute.org/gsea/msigdb/cards/REACTOME_POL_SWITCHING	14	85.7	PRIM1|POLA1|PRIM2|POLA2|POLD3|POLD1|RFC2|POLD2|RFC5|RFC4|RFC3|PCNA	1	0.211577	0.281517	1.5743
REACTOME_NUCLEOTIDE_EXCISION_REPAIR	http://www.broadinstitute.org/gsea/msigdb/cards/REACTOME_NUCLEOTIDE_EXCISION_REPAIR	52	69.2	XPA|ERCC4|ERCC1|ERCC2|MNAT1|ERCC3|XPC|RAD23B|DDB2|CCNH|POLE2|GTF2H3|ERCC5|CDK7|GTF2H1|POLD3|POLE|ERCC8|POLR2E|LIG1|POLD1|RFC2|TCEA1|POLD2|RFC5|RFC4|POLR2A|RFC3|ERCC6|POLR2C|XAB2|DDB1|PCNA|RPA1|RPA2|RPA3	1	0.00607287	0.014307	3.6546
REACTOME_AXON_GUIDANCE	http://www.broadinstitute.org/gsea/msigdb/cards/REACTOME_AXON_GUIDANCE	252	34.5	SPTBN2|ENAH|ANK1|SPTAN1|CDK5|RPS6KA1|PRNP|HSP90AA1|EVL|CNTN1|VASP|ROCK2|ROBO1|LIMK1|RANBP9|SRGAP3|L1CAM|CAP2|CLTA|CLTC|PITPNA|ARHGEF11|ARHGEF12|EZR|SRC|MAP2K2|ANK3|SOS1|DPYSL3|FARP2|PTK2|RAF1|ARHGAP35|ROCK1|HSP90AB1|CSNK2A2|NCK1|AP2A1|PAK1|PAK4|STIP1|NRCAM|DCC|SPTBN1|LAMB1|PAK2|WASL|ABLIM1|PLCG1|DCX|DLG1|NCK2|RDX|AP2A2|MAPK1|MYH10|CFL1|SEMA7A|MYH9|DPYSL2|DNM2|PLXNA3|PFN1|DPYSL4|CDK1|MAPK3|LAMC1|I…	1	0.001	0.00304563	-7.1242
REACTOME_ACTIVATION_OF_CHAPERONE_GENES_BY_XBP1S	http://www.broadinstitute.org/gsea/msigdb/cards/REACTOME_ACTIVATION_OF_CHAPERONE_GENES_BY_XBP1S	47	57.4	TATDN2|LMNA|CUL7|EXTL3|DNAJC3|FKBP14|DCTN1|SEC31A|PDIA6|PDIA5|HDGF|PREB|SRPRB|GSK3A|GOSR2|TPP1|ADD1|HYOU1|ATP6V0D1|CXXC1|CTDSP2|DNAJB11|ACADVL|XBP1|WFS1|TLN1|ARFGAP1	1	0.028	0.0530213	-2.6791
REACTOME_REGULATION_OF_INSULIN_SECRETION_BY_GLUCAGON_LIKE_PEPTIDE1	http://www.broadinstitute.org/gsea/msigdb/cards/REACTOME_REGULATION_OF_INSULIN_SECRETION_BY_GLUCAGON_LIKE_PEPTIDE1	44	27.3	GNB3|PRKAR2A|GNB5|GNG12|GNAS|PRKACA|IQGAP1|PRKACB|PRKAR1A|PRKAR2B|GNB4|GNG4	1	0.32636	0.404041	-1.2551
REACTOME_PERK_REGULATED_GENE_EXPRESSION	http://www.broadinstitute.org/gsea/msigdb/cards/REACTOME_PERK_REGULATED_GENE_EXPRESSION	30	60	EXOSC6|EXOSC2|EXOSC4|EXOSC9|EXOSC7|PARN|EXOSC5|EXOSC3|EXOSC8|EIF2S1|EXOSC1|EIF2AK3|HSPA5|HERPUD1|DIS3|KHSRP|DCP2|ASNS	1	0.001	0.00304563	4.7362
REACTOME_G_ALPHA_Q_SIGNALLING_EVENTS	http://www.broadinstitute.org/gsea/msigdb/cards/REACTOME_G_ALPHA_Q_SIGNALLING_EVENTS	185	9.2	GNB3|DAGLB|GNB5|DGKB|DGKE|GNG12|PIK3R1|MGLL|PLCB3|LPAR2|GNA11|PLCB4|PIK3R2|GNB4|GNG4|TRIO|APP	1	0.0181087	0.0366289	-3.2142
REACTOME_REGULATION_OF_INSULIN_SECRETION	http://www.broadinstitute.org/gsea/msigdb/cards/REACTOME_REGULATION_OF_INSULIN_SECRETION	94	27.7	SEC11C|GNB3|PRKAR2A|SLC2A1|GNB5|SLC25A4|STX1A|GNG12|SPCS1|GNAO1|SLC25A6|CTNNB1|GNAS|PRKACA|PLCB3|INS|SPCS2|IQGAP1|PRKACB|PRKAR1A|GNA11|PRKAR2B|MARCKS|GNB4|GNAI2|GNG4	1	0.126033	0.182554	-1.9682
REACTOME_NCAM_SIGNALING_FOR_NEURITE_OUT_GROWTH	http://www.broadinstitute.org/gsea/msigdb/cards/REACTOME_NCAM_SIGNALING_FOR_NEURITE_OUT_GROWTH	65	24.6	SPTBN2|SPTAN1|PRNP|SRC|MAP2K2|SOS1|PTK2|RAF1|SPTBN1|MAPK1|CDK1|MAPK3|NCAM1|RPS6KA5|YWHAB|MAP2K1	1	0.0674603	0.107427	-2.4553
REACTOME_TRANSPORT_OF_MATURE_MRNA_DERIVED_FROM_AN_INTRONLESS_TRANSCRIPT	http://www.broadinstitute.org/gsea/msigdb/cards/REACTOME_TRANSPORT_OF_MATURE_MRNA_DERIVED_FROM_AN_INTRONLESS_TRANSCRIPT	34	88.2	CPSF3|CPSF2|TPR|NUP88|NUP188|NUP214|AAAS|CPSF1|NUP35|NUPL2|RANBP2|NUP93|NUP210|NXF1|RAE1|NUP205|NUP155|NUP50|NUP85|NUP133|NUP54|NUP62|NUP107|NUP37|NCBP2|NCBP1|SEH1L|NUP153|NUP43|EIF4E	1	0.001	0.00304563	5.878
REACTOME_ACTIVATION_OF_GENES_BY_ATF4	http://www.broadinstitute.org/gsea/msigdb/cards/REACTOME_ACTIVATION_OF_GENES_BY_ATF4	27	55.6	EXOSC6|EXOSC2|EXOSC4|EXOSC9|EXOSC7|PARN|EXOSC5|EXOSC3|EXOSC8|EXOSC1|HERPUD1|DIS3|KHSRP|DCP2|ASNS	1	0.001	0.00304563	4.3187
REACTOME_UNFOLDED_PROTEIN_RESPONSE	http://www.broadinstitute.org/gsea/msigdb/cards/REACTOME_UNFOLDED_PROTEIN_RESPONSE	81	59.3	TATDN2|EXOSC6|ERN1|EXOSC2|EXOSC4|EXOSC9|EXOSC7|PARN|EXOSC5|EXOSC3|EXOSC8|EIF2S1|LMNA|EXOSC1|CALR|EIF2AK3|CUL7|HSPA5|EXTL3|DNAJC3|HERPUD1|FKBP14|DCTN1|SEC31A|PDIA6|HSP90B1|PDIA5|HDGF|PREB|SRPRB|GSK3A|DIS3|GOSR2|TPP1|KHSRP|DCP2|ASNS|ADD1|HYOU1|ATP6V0D1|CXXC1|CTDSP2|DNAJB11|ACADVL|XBP1|WFS1|TLN1|ARFGAP1	1	0.135827	0.193246	1.9187
REACTOME_G_ALPHA1213_SIGNALLING_EVENTS	http://www.broadinstitute.org/gsea/msigdb/cards/REACTOME_G_ALPHA1213_SIGNALLING_EVENTS	75	34.7	FGD4|GNB3|ARHGAP4|ARHGEF17|ROCK2|GNB5|FGD1|ITSN1|ARHGEF11|ARHGEF12|SOS1|ARHGEF1|ROCK1|GNG12|PIK3R1|GNA13|AKAP13|ARHGEF18|ARHGEF2|ECT2|PIK3R2|GNB4|GNG4|TRIO|PREX1|ARHGEF9	1	0.24375	0.316954	-1.4904
REACTOME_FORMATION_OF_RNA_POL_II_ELONGATION_COMPLEX_	http://www.broadinstitute.org/gsea/msigdb/cards/REACTOME_FORMATION_OF_RNA_POL_II_ELONGATION_COMPLEX_	46	50	CDK9|GTF2F1|GTF2F2|ERCC2|MNAT1|ERCC3|CCNT1|CCNH|GTF2H3|CDK7|CCNT2|GTF2H1|SUPT16H|POLR2E|SSRP1|CTDP1|TCEA1|NCBP2|POLR2A|NCBP1|POLR2C|ELL|SUPT5H	1	0.001	0.00304563	4.9362
REACTOME_MRNA_3_END_PROCESSING	http://www.broadinstitute.org/gsea/msigdb/cards/REACTOME_MRNA_3_END_PROCESSING	36	58.3	CPSF3|CPSF2|CDC40|CPSF1|SRSF6|CSTF3|SRSF9|SRRM1|PAPOLA|CSTF2|NCBP2|NCBP1|DHX38|PCF11|CPSF7|CSTF1|NUDT21|SRSF11|UPF3B|SRSF4|NFX1	1	0.392857	0.468272	1.0472
REACTOME_POST_TRANSLATIONAL_MODIFICATION_SYNTHESIS_OF_GPI_ANCHORED_PROTEINS	http://www.broadinstitute.org/gsea/msigdb/cards/REACTOME_POST_TRANSLATIONAL_MODIFICATION_SYNTHESIS_OF_GPI_ANCHORED_PROTEINS	27	48.1	DPM1|DPM3|PIGN|PIGQ|PIGW|PIGT|PIGO|PIGS|GPAA1|PIGK|PGAP1|PIGM|PIGX	1	0.457594	0.528145	-0.9315
REACTOME_CYCLIN_A_B1_ASSOCIATED_EVENTS_DURING_G2_M_TRANSITION	http://www.broadinstitute.org/gsea/msigdb/cards/REACTOME_CYCLIN_A_B1_ASSOCIATED_EVENTS_DURING_G2_M_TRANSITION	16	68.8	PKMYT1|MNAT1|CCNH|CDK7|PLK1|XPO1|WEE1|CCNB2|CCNB1|CDK1|CCNA2	1	0.811741	0.84662	-0.3049
REACTOME_ELONGATION_ARREST_AND_RECOVERY	http://www.broadinstitute.org/gsea/msigdb/cards/REACTOME_ELONGATION_ARREST_AND_RECOVERY	33	42.4	CDK9|GTF2F1|GTF2F2|CCNT1|CCNT2|SUPT16H|POLR2E|SSRP1|CTDP1|TCEA1|POLR2A|POLR2C|ELL|SUPT5H	1	0.00192308	0.00552102	3.2721
REACTOME_SLC_MEDIATED_TRANSMEMBRANE_TRANSPORT	http://www.broadinstitute.org/gsea/msigdb/cards/REACTOME_SLC_MEDIATED_TRANSMEMBRANE_TRANSPORT	242	26.4	HK2|SLC12A2|SLC6A6|TPR|SLC25A10|SLC38A5|NUP88|SLC30A5|NUP188|NUP214|SLC27A4|AAAS|SLC15A4|NUP35|G6PC3|NUPL2|SLC37A4|SLC6A15|RANBP2|SLC16A1|NUP93|SLC2A1|NUP210|SLC30A1|RAE1|NUP205|NUP155|NUP50|NUP85|NUP133|NUP54|NUP62|SLC4A2|SLC7A6|NUP107|NUP37|SLC39A7|SLC6A3|SLC7A5|SLC12A7|SEH1L|SLC1A5|SLC3A2|SLC30A7|SLC7A1|SLC39A6|NUP153|SLC9A6|SLC1A3|SLC29A1|SLC39A1|SLC33A1|SLC16A10|NUP43|SLC39A10|ALB|SLC35B2|SL…	1	0.00200803	0.00552102	4.1146
REACTOME_CD28_CO_STIMULATION	http://www.broadinstitute.org/gsea/msigdb/cards/REACTOME_CD28_CO_STIMULATION	33	33.3	SRC|MLST8|MTOR|PIK3R1|PAK1|PAK2|AKT1|RICTOR|PIK3R2|AKT3|PDPK1	1	0.001	0.00304563	-3.7969
REACTOME_GPCR_DOWNSTREAM_SIGNALING	http://www.broadinstitute.org/gsea/msigdb/cards/REACTOME_GPCR_DOWNSTREAM_SIGNALING	806	6.1	NPW|FGD4|GNB3|ARHGAP4|HEBP1|ARHGEF17|ROCK2|HTR1A|DAGLB|GNB5|FGD1|DGKB|ITSN1|OR10P1|ARHGEF11|ARHGEF12|SOS1|PDE2A|ARHGEF1|CXCR4|ROCK1|DGKE|GNG12|PIK3R1|GNA13|PDE3B|GNAS|MGLL|PLCB3|RGS12|AKAP13|AKT1|LPAR2|ARHGEF18|GNA11|ARHGEF2|ECT2|PLCB4|GNAI3|PIK3R2|GNB4|GNAI2|AKT3|GNG4|TRIO|APP|PDPK1|PREX1|ARHGEF9	1	0.0059761	0.0142327	-3.1826
REACTOME_PURINE_SALVAGE	http://www.broadinstitute.org/gsea/msigdb/cards/REACTOME_PURINE_SALVAGE	14	71.4	ADA|GMPR2|ADAL|PNP|APRT|DGUOK|ADK|AMPD2|DCK|HPRT1	1	0.950199	0.962212	-0.1381
REACTOME_G_ALPHA_I_SIGNALLING_EVENTS	http://www.broadinstitute.org/gsea/msigdb/cards/REACTOME_G_ALPHA_I_SIGNALLING_EVENTS	196	7.7	NPW|GNB3|HEBP1|HTR1A|GNB5|CXCR4|GNG12|GNAS|RGS12|LPAR2|GNAI3|GNB4|GNAI2|GNG4|APP	1	0.384321	0.462919	-1.0674
REACTOME_SEMAPHORIN_INTERACTIONS	http://www.broadinstitute.org/gsea/msigdb/cards/REACTOME_SEMAPHORIN_INTERACTIONS	69	36.2	CDK5|HSP90AA1|ROCK2|LIMK1|ARHGEF11|ARHGEF12|DPYSL3|FARP2|ARHGAP35|ROCK1|HSP90AB1|PAK1|PAK2|MYH10|CFL1|SEMA7A|MYH9|DPYSL2|PLXNA3|DPYSL4|CRMP1|ITGB1|TLN1|DPYSL5|PIP5K1C	1	0.001	0.00304563	-4.281
REACTOME_LYSOSOME_VESICLE_BIOGENESIS	http://www.broadinstitute.org/gsea/msigdb/cards/REACTOME_LYSOSOME_VESICLE_BIOGENESIS	24	66.7	ARRB1|M6PR|CLTA|CLTC|DNASE2|VAMP7|DNAJC6|TXNDC5|BLOC1S1|CTSZ|HSPA8|AP1G1|AP1B1|DNM2|GNS|AP1M1	1	0.00391389	0.0100161	-3.3509
REACTOME_TRANSPORT_OF_GLUCOSE_AND_OTHER_SUGARS_BILE_SALTS_AND_ORGANIC_ACIDS_METAL_IONS_AND_AMINE_COMPOUNDS	http://www.broadinstitute.org/gsea/msigdb/cards/REACTOME_TRANSPORT_OF_GLUCOSE_AND_OTHER_SUGARS_BILE_SALTS_AND_ORGANIC_ACIDS_METAL_IONS_AND_AMINE_COMPOUNDS	90	14.4	SLC6A6|SLC30A5|SLC6A15|SLC16A1|SLC2A1|SLC30A1|SLC39A7|SLC6A3|SLC30A7|SLC39A6|SLC39A1|SLC39A10|SLC16A7	1	0.21881	0.288743	1.592
REACTOME_SPHINGOLIPID_METABOLISM	http://www.broadinstitute.org/gsea/msigdb/cards/REACTOME_SPHINGOLIPID_METABOLISM	70	44.3	CERS4|CERS6|ASAH1|HEXA|SPTLC1|PSAP|SUMF2|SMPD4|ARSA|ARSG|KDSR|OSBP|SPTLC2|SMPD3|COL4A3BP|SGPP1|GM2A|HEXB|GALC|GBA|CERK|SMPD2|DEGS1|GLB1|SGPL1|GBA2|ARSB|VAPB|GLA|CTSA|VAPA	1	0.001	0.00304563	-3.8549
REACTOME_G_ALPHA_S_SIGNALLING_EVENTS	http://www.broadinstitute.org/gsea/msigdb/cards/REACTOME_G_ALPHA_S_SIGNALLING_EVENTS	122	8.2	GNB3|GNB5|PDE2A|GNG12|PDE3B|GNAS|GNAI3|GNB4|GNAI2|GNG4	1	0.0979167	0.146875	-2.1526
REACTOME_CELL_CELL_JUNCTION_ORGANIZATION	http://www.broadinstitute.org/gsea/msigdb/cards/REACTOME_CELL_CELL_JUNCTION_ORGANIZATION	57	19.3	PARD6B|PVR|PRKCI|CADM1|CTNNB1|JUP|MPP5|PARD3|CTNNA1|CDH2|CTNND1	1	0.022541	0.0435068	-2.8574
REACTOME_COSTIMULATION_BY_THE_CD28_FAMILY	http://www.broadinstitute.org/gsea/msigdb/cards/REACTOME_COSTIMULATION_BY_THE_CD28_FAMILY	64	26.6	PPP2R5E|PPP2R5D|SRC|CSK|MLST8|PPP2R1A|PPP2R1B|MTOR|PIK3R1|PAK1|PPP2R5C|PAK2|AKT1|RICTOR|PIK3R2|AKT3|PDPK1	1	0.0329218	0.0607612	-2.6499
REACTOME_SIGNALING_BY_ROBO_RECEPTOR	http://www.broadinstitute.org/gsea/msigdb/cards/REACTOME_SIGNALING_BY_ROBO_RECEPTOR	31	58.1	ENAH|EVL|VASP|ROBO1|SRGAP3|CAP2|SOS1|NCK1|PAK1|PAK4|PAK2|NCK2|PFN1|CLASP1|PFN2|CAP1|SRGAP1|SRGAP2	1	0.0550847	0.0913517	-2.4612
REACTOME_TRANSPORT_OF_INORGANIC_CATIONS_ANIONS_AND_AMINO_ACIDS_OLIGOPEPTIDES	http://www.broadinstitute.org/gsea/msigdb/cards/REACTOME_TRANSPORT_OF_INORGANIC_CATIONS_ANIONS_AND_AMINO_ACIDS_OLIGOPEPTIDES	95	21.1	SLC12A2|SLC6A6|SLC25A10|SLC38A5|SLC15A4|SLC6A15|SLC4A2|SLC7A6|SLC7A5|SLC12A7|SLC1A5|SLC3A2|SLC7A1|SLC9A6|SLC1A3|SLC16A10|SLC17A5|SLC4A7|SLC1A4|SLC8A2	1	0.14881	0.209117	1.7345
REACTOME_GOLGI_ASSOCIATED_VESICLE_BIOGENESIS	http://www.broadinstitute.org/gsea/msigdb/cards/REACTOME_GOLGI_ASSOCIATED_VESICLE_BIOGENESIS	54	68.5	CPD|TFRC|NECAP1|ARRB1|IGF2R|CLTA|CLTC|FTL|SNX9|VAMP7|PUM1|AP4B1|DNAJC6|PIK3C2A|TXNDC5|BLOC1S1|DTNBP1|TPD52|YIPF6|TGOLN2|FTH1|RAB5C|PICALM|SNX2|HSPA8|NAPA|AP3B1|AP1G1|AP1B1|DNM2|BLOC1S3|SORT1|HIP1R|SNX5|AP1M1|OCRL|GAK	1	0.001	0.00304563	-4.227
REACTOME_FORMATION_OF_TRANSCRIPTION_COUPLED_NER_TC_NER_REPAIR_COMPLEX	http://www.broadinstitute.org/gsea/msigdb/cards/REACTOME_FORMATION_OF_TRANSCRIPTION_COUPLED_NER_TC_NER_REPAIR_COMPLEX	31	54.8	ERCC4|ERCC1|ERCC2|MNAT1|ERCC3|CCNH|GTF2H3|ERCC5|CDK7|GTF2H1|ERCC8|POLR2E|TCEA1|POLR2A|ERCC6|POLR2C|XAB2	1	0.001	0.00304563	4.7518
REACTOME_AMINO_ACID_AND_OLIGOPEPTIDE_SLC_TRANSPORTERS	http://www.broadinstitute.org/gsea/msigdb/cards/REACTOME_AMINO_ACID_AND_OLIGOPEPTIDE_SLC_TRANSPORTERS	50	28	SLC6A6|SLC25A10|SLC38A5|SLC15A4|SLC6A15|SLC7A6|SLC7A5|SLC1A5|SLC3A2|SLC7A1|SLC1A3|SLC16A10|SLC17A5|SLC1A4	1	0.0673469	0.107427	2.2651
REACTOME_CDT1_ASSOCIATION_WITH_THE_CDC6_ORC_ORIGIN_COMPLEX	http://www.broadinstitute.org/gsea/msigdb/cards/REACTOME_CDT1_ASSOCIATION_WITH_THE_CDC6_ORC_ORIGIN_COMPLEX	57	68.4	PSMD5|PSMB5|PSMB1|PSMD3|PSME4|PSMD8|RPS27A|PSMA1|PSMA2|GMNN|PSMB3|PSMD6|PSMB6|PSMB2|PSMB7|PSMD4|PSMC3|PSMD1|PSMD13|PSMD12|PSMB4|PSMA6|PSMF1|ORC6|PSMC4|ORC1|PSMA7|PSMA4|ORC5|PSMD9|ORC2|ORC4|PSMD11|PSME2|PSME1|ORC3|PSMB9|PSMD2|PSMD10	1	0.00197628	0.00552102	4.3586
REACTOME_BRANCHED_CHAIN_AMINO_ACID_CATABOLISM	http://www.broadinstitute.org/gsea/msigdb/cards/REACTOME_BRANCHED_CHAIN_AMINO_ACID_CATABOLISM	18	88.9	ACADSB|ACAD8|IVD|ACAT1|DLD|MCCC1|MCCC2|BCAT1|BCAT2|ALDH6A1|BCKDHA|BCKDHB|DBT|HIBCH|HIBADH|HSD17B10	1	0.00607287	0.014307	-3.2943
REACTOME_REPAIR_SYNTHESIS_FOR_GAP_FILLING_BY_DNA_POL_IN_TC_NER	http://www.broadinstitute.org/gsea/msigdb/cards/REACTOME_REPAIR_SYNTHESIS_FOR_GAP_FILLING_BY_DNA_POL_IN_TC_NER	15	86.7	POLE2|POLD3|POLE|POLD1|RFC2|POLD2|RFC5|RFC4|RFC3|PCNA|RPA1|RPA2|RPA3	1	0.0828283	0.126856	-2.2411
REACTOME_SYNTHESIS_OF_DNA	http://www.broadinstitute.org/gsea/msigdb/cards/REACTOME_SYNTHESIS_OF_DNA	93	77.4	PSMD5|PSMB5|CDC45|PSMB1|PSMD3|PSME4|PSMD8|PRIM1|RPS27A|POLE2|PSMA1|PSMA2|PSMB3|PSMD6|PSMB6|PSMB2|DNA2|POLA1|PRIM2|PSMB7|PSMD4|PSMC3|POLA2|PSMD1|POLD3|POLE|PSMD13|PSMD12|FEN1|PSMB4|LIG1|PSMA6|POLD1|RFC2|PSMF1|ORC6|PSMC4|ORC1|POLD2|RFC5|PSMA7|PSMA4|ORC5|PSMD9|ORC2|RFC4|RFC3|ORC4|GINS4|MCM4|MCM6|PSMD11|MCM3|GINS2|PSME2|MCM7|MCM5|PSME1|ORC3|MCM2|GINS1|PSMB9|PSMD2|RB1|CDKN1B|PCNA|CCNA2|PSMD10|RPA1|CDK…	1	0.168357	0.232507	1.7375
REACTOME_DEADENYLATION_OF_MRNA	http://www.broadinstitute.org/gsea/msigdb/cards/REACTOME_DEADENYLATION_OF_MRNA	23	47.8	PARN|EIF4B|CNOT6|PAIP1|CNOT3|CNOT10|EIF4E|EIF4G1|RQCD1|TNKS1BP1|CNOT8	1	0.180451	0.244571	-1.6698
REACTOME_MRNA_DECAY_BY_5_TO_3_EXORIBONUCLEASE	http://www.broadinstitute.org/gsea/msigdb/cards/REACTOME_MRNA_DECAY_BY_5_TO_3_EXORIBONUCLEASE	16	62.5	DCP1B|LSM1|XRN1|DCP1A|DCP2|EDC4|PATL1|EDC3|DDX6|LSM4	1	0.08061	0.12441	-2.1625
REACTOME_SIGNAL_AMPLIFICATION	http://www.broadinstitute.org/gsea/msigdb/cards/REACTOME_SIGNAL_AMPLIFICATION	32	34.4	GNB3|GNB5|SRC|GNG12|PLA2G4A|GNA13|GNA11|GNAI3|GNB4|GNAI2|GNG4	1	0.0478088	0.0814316	-2.2977
REACTOME_DOUBLE_STRAND_BREAK_REPAIR	http://www.broadinstitute.org/gsea/msigdb/cards/REACTOME_DOUBLE_STRAND_BREAK_REPAIR	25	72	PRKDC|ATM|RAD50|XRCC6|TDP1|XRCC5|LIG1|NBN|XRCC4|BRIP1|MDC1|LIG4|TP53BP1|BRCA1|H2AFX|RPA1|RPA2|RPA3	1	0.173038	0.237742	-1.7014
REACTOME_AUTODEGRADATION_OF_THE_E3_UBIQUITIN_LIGASE_COP1	http://www.broadinstitute.org/gsea/msigdb/cards/REACTOME_AUTODEGRADATION_OF_THE_E3_UBIQUITIN_LIGASE_COP1	52	67.3	PSMD5|PSMB5|PSMB1|PSMD3|PSME4|PSMD8|RPS27A|ATM|PSMA1|PSMA2|PSMB3|PSMD6|PSMB6|PSMB2|PSMB7|PSMD4|PSMC3|PSMD1|RFWD2|PSMD13|PSMD12|PSMB4|PSMA6|PSMF1|PSMC4|PSMA7|PSMA4|PSMD9|PSMD11|PSME2|PSME1|TP53|PSMB9|PSMD2|PSMD10	1	0.001	0.00304563	4.2075
REACTOME_ACTIVATION_OF_NMDA_RECEPTOR_UPON_GLUTAMATE_BINDING_AND_POSTSYNAPTIC_EVENTS	http://www.broadinstitute.org/gsea/msigdb/cards/REACTOME_ACTIVATION_OF_NMDA_RECEPTOR_UPON_GLUTAMATE_BINDING_AND_POSTSYNAPTIC_EVENTS	38	26.3	AKAP9|CAMK2B|RPS6KA1|CAMKK1|NEFL|RAF1|CAMK4|PRKACB|MAPK1|PDPK1	1	0.419802	0.498165	1.0017
REACTOME_POST_NMDA_RECEPTOR_ACTIVATION_EVENTS	http://www.broadinstitute.org/gsea/msigdb/cards/REACTOME_POST_NMDA_RECEPTOR_ACTIVATION_EVENTS	34	29.4	AKAP9|CAMK2B|RPS6KA1|CAMKK1|NEFL|RAF1|CAMK4|PRKACB|MAPK1|PDPK1	1	0.440748	0.513919	1.0057
REACTOME_METABOLISM_OF_MRNA	http://www.broadinstitute.org/gsea/msigdb/cards/REACTOME_METABOLISM_OF_MRNA	285	41.1	ELAVL1|PSMD5|SMG1|EXOSC6|PSMB5|RPS3A|RPL9|EXOSC2|RPS10|PSMB1|RPL5|EXOSC4|EXOSC9|NUP214|RPL29|RPS21|RPLP0|PSMD3|EXOSC7|RPS19|RPL6|TNPO1|RPL18A|RPL27A|RPL13A|RPL3|PARN|EXOSC5|RPL7|RPL21|PSME4|RPL26L1|PSMD8|RPS27A|RPS2|EXOSC3|EXOSC8|RPLP1|RPLP2|RPL4|RPL13|RPL28|PSMA1|DCP1B|PSMA2|PSMB3|RPS3|EXOSC1|PSMD6|PSMB6|PSMB2|EIF4B|SMG8|CNOT6|PSMB7|PSMD4|PSMC3|UPF3A|RPL12|PSMD1|RPL14|LSM1|PSMD13|PSMD12|RPL18|PS…	1	0.001	0.00304563	5.8165
REACTOME_MRNA_DECAY_BY_3_TO_5_EXORIBONUCLEASE	http://www.broadinstitute.org/gsea/msigdb/cards/REACTOME_MRNA_DECAY_BY_3_TO_5_EXORIBONUCLEASE	12	91.7	EXOSC6|EXOSC2|EXOSC4|EXOSC9|EXOSC7|EXOSC5|EXOSC3|EXOSC8|EXOSC1|DIS3|DCPS	1	0.001	0.00304563	3.6676
REACTOME_DEADENYLATION_DEPENDENT_MRNA_DECAY	http://www.broadinstitute.org/gsea/msigdb/cards/REACTOME_DEADENYLATION_DEPENDENT_MRNA_DECAY	49	65.3	EXOSC6|EXOSC2|EXOSC4|EXOSC9|EXOSC7|PARN|EXOSC5|EXOSC3|EXOSC8|DCP1B|EXOSC1|EIF4B|CNOT6|LSM1|PAIP1|XRN1|DIS3|CNOT3|DCP1A|DCP2|CNOT10|EDC4|EIF4E|EIF4G1|PATL1|EDC3|RQCD1|DDX6|TNKS1BP1|LSM4|CNOT8|DCPS	1	0.741736	0.784442	0.4062
REACTOME_CELL_JUNCTION_ORGANIZATION	http://www.broadinstitute.org/gsea/msigdb/cards/REACTOME_CELL_JUNCTION_ORGANIZATION	79	26.6	PARD6B|LAMA3|PARVB|VASP|PVR|PLEC|PRKCI|CADM1|CTNNB1|ILK|JUP|FLNC|MPP5|PARD3|LIMS1|FERMT2|CTNNA1|ITGB1|CDH2|CTNND1|ACTN1	1	0.0105042	0.0229743	-3.435
REACTOME_PYRUVATE_METABOLISM	http://www.broadinstitute.org/gsea/msigdb/cards/REACTOME_PYRUVATE_METABOLISM	20	70	LDHA|PDHB|PDHA1|DLAT|SLC16A1|PDHX|PDK1|PDP2|BSG|DLD|LDHB|PDK2|PDPR|PDK3	1	0.0602151	0.0982327	2.389
REACTOME_GLUCOSE_TRANSPORT	http://www.broadinstitute.org/gsea/msigdb/cards/REACTOME_GLUCOSE_TRANSPORT	39	71.8	HK2|TPR|NUP88|NUP188|NUP214|AAAS|NUP35|G6PC3|NUPL2|SLC37A4|RANBP2|NUP93|SLC2A1|NUP210|RAE1|NUP205|NUP155|NUP50|NUP85|NUP133|NUP54|NUP62|NUP107|NUP37|SEH1L|NUP153|NUP43|HK1	1	0.001	0.00304563	5.2496
REACTOME_METABOLISM_OF_RNA	http://www.broadinstitute.org/gsea/msigdb/cards/REACTOME_METABOLISM_OF_RNA	331	45.9	ELAVL1|TPR|PSMD5|SMG1|NUP88|EXOSC6|PSMB5|RPS3A|RPL9|EXOSC2|RPS10|GEMIN5|PSMB1|RPL5|EXOSC4|NUP188|PHAX|EXOSC9|NUP214|RPL29|RPS21|RPLP0|AAAS|PSMD3|EXOSC7|RPS19|RPL6|TNPO1|RPL18A|RPL27A|RPL13A|RPL3|PARN|EXOSC5|RPL7|RPL21|PSME4|RPL26L1|PSMD8|RPS27A|NUP35|RPS2|EXOSC3|EXOSC8|RPLP1|RPLP2|RPL4|NUPL2|RPL13|RPL28|PSMA1|DCP1B|PSMA2|RANBP2|PSMB3|RPS3|EXOSC1|PSMD6|PSMB6|NUP93|PSMB2|EIF4B|SMG8|CNOT6|PSMB7|PSMD…	1	0.001	0.00304563	6.9724
REACTOME_MITOTIC_G1_G1_S_PHASES	http://www.broadinstitute.org/gsea/msigdb/cards/REACTOME_MITOTIC_G1_G1_S_PHASES	138	61.6	PKMYT1|DHFR|PSMD5|PSMB5|RRM2|CDC45|PSMB1|MNAT1|PSMD3|DBF4|PSMD8|PRIM1|RPS27A|CCNH|POLE2|PSMA1|PSMA2|TYMS|PSMB3|PSMD6|PSMB6|CDK7|PSMB2|POLA1|PRIM2|PSMB7|PSMD4|PSMC3|POLA2|PSMD1|POLE|PSMD13|PSMD12|CDC7|PSMB4|PSMA6|PSMF1|ORC6|CCND2|PSMC4|ORC1|PPP2R1A|PSMA7|PSMA4|ORC5|PSMD9|ORC2|PPP2R1B|MCM10|ORC4|MCM4|DYRK1A|MCM6|PSMD11|LIN9|MCM3|PSME2|MCM7|MCM5|RBL2|PSME1|ORC3|SKP2|MCM2|CDK6|PSMB9|WEE1|CDK4|CCNB1|P…	1	0.517241	0.587674	0.8109
REACTOME_PI_3K_CASCADE	http://www.broadinstitute.org/gsea/msigdb/cards/REACTOME_PI_3K_CASCADE	57	28.1	MLST8|TSC2|MTOR|AKT1S1|GSK3A|PIK3R1|BAD|AKT1|CASP9|RICTOR|FOXO3|CDKN1B|AKT3|PDPK1|FGF2|GAB1	1	0.001	0.00304563	-4.9831
REACTOME_DOWNSTREAM_SIGNALING_OF_ACTIVATED_FGFR	http://www.broadinstitute.org/gsea/msigdb/cards/REACTOME_DOWNSTREAM_SIGNALING_OF_ACTIVATED_FGFR	101	30.7	PRKAR2A|MAP2K2|MLST8|SOS1|TSC2|RAF1|MTOR|AKT1S1|GSK3A|PIK3R1|BAD|PRKACA|CAMK4|AKT1|PLCG1|CASP9|PRKACB|PRKAR1A|MAPK1|PRKAR2B|RICTOR|FOXO3|CDKN1B|CDK1|MAPK3|AKT3|YWHAB|PDPK1|FGF2|MAP2K1|GAB1	1	0.001	0.00304563	-6.2776
REACTOME_REGULATION_OF_MITOTIC_CELL_CYCLE	http://www.broadinstitute.org/gsea/msigdb/cards/REACTOME_REGULATION_OF_MITOTIC_CELL_CYCLE	86	60.5	PSMD5|CDC27|PSMB5|CDC26|PSMB1|ANAPC7|CDC23|PSMD3|CDC16|PSME4|PSMD8|RPS27A|ANAPC5|PSMA1|PSMA2|PSMB3|PSMD6|PSMB6|PSMB2|PSMB7|PSMD4|PSMC3|ANAPC4|PSMD1|PSMD13|PSMD12|ANAPC1|PSMB4|PSMA6|PSMF1|PSMC4|PSMA7|PSMA4|PSMD9|UBE2C|BUB1B|PSMD11|MAD2L1|PSME2|PSME1|PLK1|SKP2|ANAPC2|PSMB9|AURKB|CCNB1|PSMD2|PTTG1|CDK1|CCNA2|PSMD10|CDK2	1	0.0102669	0.0225929	3.3494
REACTOME_TAK1_ACTIVATES_NFKB_BY_PHOSPHORYLATION_AND_ACTIVATION_OF_IKKS_COMPLEX	http://www.broadinstitute.org/gsea/msigdb/cards/REACTOME_TAK1_ACTIVATES_NFKB_BY_PHOSPHORYLATION_AND_ACTIVATION_OF_IKKS_COMPLEX	24	50	IKBKB|TAB1|TAB2|IKBKG|MAP3K7|NFKBIB|IRAK1|HMGB1|TRAF6|NFKBIA|APP|RELA	1	0.0215264	0.0417498	-2.8808
REACTOME_MITOTIC_M_M_G1_PHASES	http://www.broadinstitute.org/gsea/msigdb/cards/REACTOME_MITOTIC_M_M_G1_PHASES	173	71.7	PSMD5|AHCTF1|PSMB5|CDC45|PSMB1|PPP2R5E|PSMD3|GORASP1|DBF4|PSME4|PSMD8|PRIM1|RPS27A|RANGAP1|POLE2|PSMA1|PSMA2|GMNN|RANBP2|PSMB3|PSMD6|PSMB6|PSMB2|POLA1|PRIM2|PSMB7|PSMD4|PSMC3|POLA2|PSMD1|POLE|PPP2R5D|NUP85|PSMD13|NUP133|PSMD12|MAD1L1|CDC7|KNTC1|PSMB4|PSMA6|CENPM|SEC13|PSMF1|ORC6|PSMC4|NUP107|ORC1|PPP2R1A|PSMA7|BIRC5|PSMA4|NUP37|ORC5|PSMD9|ORC2|PPP2R1B|CENPP|PAFAH1B1|ZWILCH|MCM10|SEH1L|ORC4|KIF2A|…	1	0.243137	0.316671	-1.4563
REACTOME_MAP_KINASE_ACTIVATION_IN_TLR_CASCADE	http://www.broadinstitute.org/gsea/msigdb/cards/REACTOME_MAP_KINASE_ACTIVATION_IN_TLR_CASCADE	51	51	MAPKAPK3|DUSP3|RPS6KA1|TAB1|PPP2R5D|ATF2|MAP2K2|PPP2R1A|TAB2|PPP2R1B|MAP2K7|IKBKG|MAP3K7|IRAK1|MAP2K6|TRAF6|MAP2K4|MAPK1|CDK1|MAPK3|ELK1|RPS6KA5|MAPK7|MAP2K1|MAP2K3|MAPKAPK2	1	0.00187617	0.00552102	-3.4865
REACTOME_MAPK_TARGETS_NUCLEAR_EVENTS_MEDIATED_BY_MAP_KINASES	http://www.broadinstitute.org/gsea/msigdb/cards/REACTOME_MAPK_TARGETS_NUCLEAR_EVENTS_MEDIATED_BY_MAP_KINASES	31	38.7	DUSP3|RPS6KA1|PPP2R5D|ATF2|PPP2R1A|PPP2R1B|MAPK1|MAPK3|ELK1|RPS6KA5|MAPK7|MAPKAPK2	1	0.0362173	0.0654855	-2.5682
REACTOME_SYNTHESIS_AND_INTERCONVERSION_OF_NUCLEOTIDE_DI_AND_TRIPHOSPHATES	http://www.broadinstitute.org/gsea/msigdb/cards/REACTOME_SYNTHESIS_AND_INTERCONVERSION_OF_NUCLEOTIDE_DI_AND_TRIPHOSPHATES	20	65	RRM2|RRM1|AK1|RRM2B|AK2|GLRX|GSR|TXN|NME4|GUK1|TXNRD1|DTYMK|CTPS2	1	0.818533	0.851487	0.279
REACTOME_GPCR_LIGAND_BINDING	http://www.broadinstitute.org/gsea/msigdb/cards/REACTOME_GPCR_LIGAND_BINDING	409	2.9	NPW|GNB3|HEBP1|HTR1A|GNB5|CXCR4|GNG12|GNAS|LPAR2|GNB4|GNG4|APP	1	0.840319	0.868341	0.2467
REACTOME_RNA_POL_I_RNA_POL_III_AND_MITOCHONDRIAL_TRANSCRIPTION	http://www.broadinstitute.org/gsea/msigdb/cards/REACTOME_RNA_POL_I_RNA_POL_III_AND_MITOCHONDRIAL_TRANSCRIPTION	123	34.1	POLR1A|POLR3H|POLR1B|LZTS1|POLR3D|POLR1C|BRF2|ERCC2|MNAT1|POLR3F|POLR3A|ERCC3|POLR1D|POLR3E|SNAPC2|CCNH|GTF2H3|CDK7|POLR3C|POLRMT|GTF3C4|TAF1C|GTF3C3|BRF1|GTF3C2|GTF2H1|SSB|SNAPC1|GTF3C5|POLR2E|EHMT2|POU2F1|TFB2M|UBTF|TFAM|ERCC6|SNAPC3|ZNF143|NFIB|MAPK3|H2AFX|MBD2	1	0.001	0.00304563	6.2105
REACTOME_THROMBIN_SIGNALLING_THROUGH_PROTEINASE_ACTIVATED_RECEPTORS_PARS	http://www.broadinstitute.org/gsea/msigdb/cards/REACTOME_THROMBIN_SIGNALLING_THROUGH_PROTEINASE_ACTIVATED_RECEPTORS_PARS	33	36.4	GNB3|GNB5|ARRB1|SRC|GNG12|GNA13|ARRB2|MAPK1|GNA11|MAPK3|GNB4|GNG4	1	0.134766	0.192419	-1.8512
REACTOME_MITOTIC_G2_G2_M_PHASES	http://www.broadinstitute.org/gsea/msigdb/cards/REACTOME_MITOTIC_G2_G2_M_PHASES	82	64.6	PKMYT1|SSNA1|AKAP9|CSNK1D|MNAT1|CEP72|SDCCAG8|HSP90AA1|PCM1|CCNH|CDK7|CNTRL|CDK5RAP2|CEP192|DCTN1|PPP2R1A|OFD1|DCTN2|DCTN3|PAFAH1B1|TUBGCP5|CEP290|CEP164|PLK1|XPO1|PRKACA|ALMS1|CKAP5|TUBGCP6|TUBGCP2|CEP250|CETN2|MAPRE1|WEE1|CEP135|FGFR1OP|TUBG1|DYNC1I2|DYNC1H1|TUBGCP3|CCNB2|CCNB1|PRKAR2B|HAUS2|CSNK1E|CDK1|CCNA2|CEP41|CLASP1|NUMA1|NEDD1|PCNT|CDK2	1	0.0352697	0.0640613	-2.6073
REACTOME_ACTIVATED_TAK1_MEDIATES_P38_MAPK_ACTIVATION	http://www.broadinstitute.org/gsea/msigdb/cards/REACTOME_ACTIVATED_TAK1_MEDIATES_P38_MAPK_ACTIVATION	19	52.6	MAPKAPK3|TAB1|TAB2|IKBKG|MAP3K7|IRAK1|MAP2K6|TRAF6|MAP2K3|MAPKAPK2	1	0.145709	0.20548	-1.7475
REACTOME_DNA_REPAIR	http://www.broadinstitute.org/gsea/msigdb/cards/REACTOME_DNA_REPAIR	113	60.2	XPA|PRKDC|ERCC4|SMUG1|ERCC1|ERCC2|MNAT1|FANCE|ERCC3|XPC|POLB|RAD23B|RPS27A|DDB2|ATM|CCNH|POLE2|GTF2H3|ERCC5|CDK7|NTHL1|FANCD2|GTF2H1|RAD50|POLD3|POLE|ERCC8|XRCC6|TDP1|POLR2E|XRCC5|FEN1|LIG1|POLD1|NBN|XRCC4|RFC2|BRIP1|TCEA1|POLD2|RFC5|USP1|MDC1|ATR|RFC4|POLR2A|RFC3|ERCC6|MGMT|LIG3|POLR2C|XAB2|MBD4|ALKBH2|UBE2T|MUTYH|DDB1|XRCC1|LIG4|MPG|TP53BP1|BRCA1|APEX1|PCNA|H2AFX|RPA1|RPA2|RPA3	1	0.001	0.00304563	3.2879
REACTOME_RNA_POL_II_PRE_TRANSCRIPTION_EVENTS	http://www.broadinstitute.org/gsea/msigdb/cards/REACTOME_RNA_POL_II_PRE_TRANSCRIPTION_EVENTS	62	50	CDK9|GTF2F1|GTF2A2|GTF2F2|ERCC2|MNAT1|ERCC3|CCNT1|CCNH|GTF2H3|CDK7|CCNT2|GTF2H1|GTF2E2|SUPT16H|POLR2E|SSRP1|GTF2E1|CTDP1|TCEA1|NCBP2|POLR2A|NCBP1|POLR2C|ELL|TAF1|GTF2B|TAF11|TAF4|SUPT5H|TAF10	1	0.001	0.00304563	3.8207
REACTOME_POST_TRANSLATIONAL_PROTEIN_MODIFICATION	http://www.broadinstitute.org/gsea/msigdb/cards/REACTOME_POST_TRANSLATIONAL_PROTEIN_MODIFICATION	189	36.5	ALG8|MAN1B1|MGAT2|ALG13|MPI|DPM1|DOLPP1|CANX|MGAT1|DPM3|MCFD2|CALR|ALG1|PMM2|PIGN|ALG12|SEC24C|PIGQ|SEC13|PGM3|GNPNAT1|GGCX|SEC31A|PIGW|B4GALT4|GMPPA|ALG2|B3GNTL1|SUMF2|PIGT|PREB|UGGT1|ARSA|PIGO|DOHH|ALG11|ARSG|SEC23A|ALG9|LMAN1|GALNT7|DPAGT1|RFT1|PIGS|DDOST|ALG5|GPAA1|GMPPB|MOGS|DHPS|ALG6|RPN2|PIGK|PDIA3|ALG3|PGAP1|PIGM|ARSB|RPN1|MAN2A1|PIGX|GALNT2|GANAB|SEC24B|PRKCSH|FUT8|SEC24D|MLEC|ST8SIA3	1	0.110883	0.164476	-2.0383
REACTOME_CHROMOSOME_MAINTENANCE	http://www.broadinstitute.org/gsea/msigdb/cards/REACTOME_CHROMOSOME_MAINTENANCE	123	45.5	PRIM1|SYNE1|DIDO1|MIS18BP1|POLE2|NPM1|LMNA|RUVBL2|DNA2|POLA1|PRIM2|POLA2|POLD3|POLE|FEN1|LIG1|REC8|POLD1|RFC2|POLD2|RFC5|ATR|CENPP|TERF2IP|RFC4|NHP2|LMNB1|RFC3|MIS18A|SMC1A|POT1|CENPQ|SMARCA5|CENPO|DKC1|CENPH|STAG1|TERF2|RSF1|SYNE2|RAD21|CENPK|BRCA1|WRAP53|CENPN|PCNA|H2AFX|CENPI|HSPA2|STAG2|TERF1|RPA1|SUN2|RBBP4|RPA2|RPA3	1	0.00193798	0.00552102	-3.9332
REACTOME_DEPOSITION_OF_NEW_CENPA_CONTAINING_NUCLEOSOMES_AT_THE_CENTROMERE	http://www.broadinstitute.org/gsea/msigdb/cards/REACTOME_DEPOSITION_OF_NEW_CENPA_CONTAINING_NUCLEOSOMES_AT_THE_CENTROMERE	65	21.5	MIS18BP1|NPM1|CENPP|MIS18A|CENPQ|SMARCA5|CENPO|CENPH|RSF1|CENPK|CENPN|H2AFX|CENPI|RBBP4	1	0.013308	0.0287323	-2.9622
REACTOME_L1CAM_INTERACTIONS	http://www.broadinstitute.org/gsea/msigdb/cards/REACTOME_L1CAM_INTERACTIONS	87	43.7	SPTBN2|ANK1|SPTAN1|RPS6KA1|CNTN1|RANBP9|L1CAM|CLTA|CLTC|EZR|SRC|MAP2K2|ANK3|CSNK2A2|AP2A1|PAK1|STIP1|NRCAM|SPTBN1|LAMB1|DCX|DLG1|RDX|AP2A2|MAPK1|DPYSL2|DNM2|MAPK3|LAMC1|ITGAV|NCAM1|EGFR|SDCBP|RPS6KA5|KIF4A|ITGB1|MSN|MAP2K1	1	0.001	0.00304563	-4.4874
REACTOME_SIGNALING_BY_ILS	http://www.broadinstitute.org/gsea/msigdb/cards/REACTOME_SIGNALING_BY_ILS	108	30.6	STAT5A|STAT5B|IKBKB|TAB1|MAP2K2|GAB2|SOS1|TAB2|RAF1|MYD88|IKBKG|PIK3R1|SYK|RAPGEF1|MAP3K7|IRAK1|CRK|MAP2K6|TRAF6|CRKL|MAP2K4|PRKACB|TOLLIP|MAPK1|CDK1|MAPK3|PIK3R2|CBL|YWHAB|RELA|SQSTM1|MAP2K1|STAT1	1	0.001	0.00304563	-4.8422
REACTOME_NETRIN1_SIGNALING	http://www.broadinstitute.org/gsea/msigdb/cards/REACTOME_NETRIN1_SIGNALING	42	26.2	ROBO1|PITPNA|EZR|SRC|PTK2|NCK1|DCC|WASL|ABLIM1|PLCG1|TRIO	1	0.120408	0.175998	-1.9961
REACTOME_METABOLISM_OF_LIPIDS_AND_LIPOPROTEINS	http://www.broadinstitute.org/gsea/msigdb/cards/REACTOME_METABOLISM_OF_LIPIDS_AND_LIPOPROTEINS	479	43.2	ELOVL2|CERS4|CYP51A1|LGMN|MCEE|GPD1L|PTDSS2|MTMR14|ACLY|SREBF2|SLC25A17|MED6|ABCD1|MED12|CDK8|ACSL3|MED17|SLC25A20|LPCAT1|EP300|FDFT1|CRAT|MED13L|FADS1|ACACA|MED8|MED16|CERS6|FADS2|AGPAT5|PITPNB|DGAT1|SLC25A1|HMGCS1|ACOX3|MED22|ACSL6|PIKFYVE|SLC27A2|ACAA1|SQLE|EBP|ACOX1|FASN|HSD17B7|ACSL4|ASAH1|ACADS|ECHS1|NCOA2|HACL1|AGPAT3|ACADM|HEXA|SRD5A3|SACM1L|ACAT1|SPTLC1|MED11|PLA2G6|CHKB|MED15|FABP6|IDH1…	1	0.001	0.00304563	-4.5892
REACTOME_SIGNAL_TRANSDUCTION_BY_L1	http://www.broadinstitute.org/gsea/msigdb/cards/REACTOME_SIGNAL_TRANSDUCTION_BY_L1	35	48.6	RPS6KA1|L1CAM|CLTA|CLTC|MAP2K2|CSNK2A2|AP2A1|PAK1|AP2A2|MAPK1|MAPK3|ITGAV|NCAM1|EGFR|RPS6KA5|ITGB1|MAP2K1	1	0.001	0.00304563	-3.8767
REACTOME_FATTY_ACID_TRIACYLGLYCEROL_AND_KETONE_BODY_METABOLISM	http://www.broadinstitute.org/gsea/msigdb/cards/REACTOME_FATTY_ACID_TRIACYLGLYCEROL_AND_KETONE_BODY_METABOLISM	169	55	ELOVL2|MCEE|GPD1L|ACLY|SREBF2|MED6|MED12|CDK8|ACSL3|MED17|SLC25A20|LPCAT1|EP300|FDFT1|MED13L|FADS1|ACACA|MED8|MED16|AGPAT5|DGAT1|SLC25A1|HMGCS1|MED22|ACSL6|ACOX1|FASN|ACSL4|ACADS|ECHS1|NCOA2|AGPAT3|ACADM|ACAT1|MED11|MED15|MED27|PCCB|HSD17B12|MED19|MED29|LCLAT1|AGPAT1|HMGCR|ACSL1|CPT2|PCCA|NCOR2|MED25|TGS1|ABCB4|MED24|MED7|MED23|MED14|ELOVL5|MED20|BDH1|NCOA1|NCOA6|HMGCL|PLIN2|GPD1|TECR|MED26|DECR1…	1	0.332665	0.409316	-1.2161
REACTOME_RECYCLING_PATHWAY_OF_L1	http://www.broadinstitute.org/gsea/msigdb/cards/REACTOME_RECYCLING_PATHWAY_OF_L1	28	53.6	RPS6KA1|L1CAM|CLTA|CLTC|EZR|SRC|AP2A1|RDX|AP2A2|MAPK1|DPYSL2|DNM2|RPS6KA5|KIF4A|MSN	1	0.0137255	0.0295541	-3.3304
REACTOME_SYNTHESIS_OF_SUBSTRATES_IN_N_GLYCAN_BIOSYTHESIS	http://www.broadinstitute.org/gsea/msigdb/cards/REACTOME_SYNTHESIS_OF_SUBSTRATES_IN_N_GLYCAN_BIOSYTHESIS	15	66.7	MPI|DPM1|DOLPP1|DPM3|PMM2|PGM3|GNPNAT1|GMPPA|ALG5|GMPPB	1	0.038	0.068094	2.6578
REACTOME_RESPIRATORY_ELECTRON_TRANSPORT	http://www.broadinstitute.org/gsea/msigdb/cards/REACTOME_RESPIRATORY_ELECTRON_TRANSPORT	80	72.5	NDUFA8|NDUFA1|NDUFA13|NDUFA2|NDUFS1|NDUFB4|NDUFB9|NDUFC2|NDUFA3|NDUFB3|NDUFA11|NDUFC1|NDUFB2|NDUFB8|NDUFB7|NDUFV1|NDUFV2|NDUFA9|NDUFA7|NDUFB6|NDUFS6|NDUFB10|NDUFA6|NDUFS4|NDUFB1|NDUFA10|NDUFS5|NDUFB5|NDUFS7|UQCRC2|NDUFA12|NDUFS8|UQCRQ|SDHA|UQCRB|ETFA|NDUFV3|UQCRC1|NDUFA5|NDUFS3|NDUFS2|COX7C|UQCRH|ETFB|COX7A2L|SDHB|CYC1|COX5B|SDHC|COX4I1|COX6C|COX6A1|COX5A|COX6B1|UQCRFS1|NDUFA4|ETFDH|CYCS	1	0.001	0.00304563	12.2867
REACTOME_ASPARAGINE_N_LINKED_GLYCOSYLATION	http://www.broadinstitute.org/gsea/msigdb/cards/REACTOME_ASPARAGINE_N_LINKED_GLYCOSYLATION	82	58.5	ALG8|MAN1B1|MGAT2|ALG13|MPI|DPM1|DOLPP1|CANX|MGAT1|DPM3|MCFD2|CALR|ALG1|PMM2|ALG12|SEC24C|SEC13|PGM3|GNPNAT1|SEC31A|B4GALT4|GMPPA|ALG2|PREB|UGGT1|ALG11|SEC23A|ALG9|LMAN1|DPAGT1|RFT1|DDOST|ALG5|GMPPB|MOGS|ALG6|RPN2|PDIA3|ALG3|RPN1|MAN2A1|GANAB|SEC24B|PRKCSH|FUT8|SEC24D|MLEC|ST8SIA3	1	0.56979	0.635649	-0.7395
REACTOME_ASSEMBLY_OF_THE_PRE_REPLICATIVE_COMPLEX	http://www.broadinstitute.org/gsea/msigdb/cards/REACTOME_ASSEMBLY_OF_THE_PRE_REPLICATIVE_COMPLEX	66	68.2	PSMD5|PSMB5|PSMB1|PSMD3|PSME4|PSMD8|RPS27A|PSMA1|PSMA2|GMNN|PSMB3|PSMD6|PSMB6|PSMB2|PSMB7|PSMD4|PSMC3|PSMD1|PSMD13|PSMD12|PSMB4|PSMA6|PSMF1|ORC6|PSMC4|ORC1|PSMA7|PSMA4|ORC5|PSMD9|ORC2|ORC4|MCM4|MCM6|PSMD11|MCM3|PSME2|MCM7|MCM5|PSME1|ORC3|MCM2|PSMB9|PSMD2|PSMD10	1	0.001	0.00304563	4.1571
REACTOME_BIOSYNTHESIS_OF_THE_N_GLYCAN_PRECURSOR_DOLICHOL_LIPID_LINKED_OLIGOSACCHARIDE_LLO_AND_TRANSFER_TO_A_NASCENT_PROTEIN	http://www.broadinstitute.org/gsea/msigdb/cards/REACTOME_BIOSYNTHESIS_OF_THE_N_GLYCAN_PRECURSOR_DOLICHOL_LIPID_LINKED_OLIGOSACCHARIDE_LLO_AND_TRANSFER_TO_A_NASCENT_PROTEIN	30	70	ALG8|ALG13|MPI|DPM1|DOLPP1|DPM3|ALG1|PMM2|ALG12|PGM3|GNPNAT1|GMPPA|ALG2|ALG11|ALG9|DPAGT1|RFT1|ALG5|GMPPB|ALG6|ALG3	1	0.0146751	0.0313459	2.8379
REACTOME_IL1_SIGNALING	http://www.broadinstitute.org/gsea/msigdb/cards/REACTOME_IL1_SIGNALING	40	32.5	IKBKB|TAB1|TAB2|MYD88|IKBKG|MAP3K7|IRAK1|MAP2K6|TRAF6|MAP2K4|TOLLIP|SQSTM1|MAP2K1	1	0.0237624	0.0454264	-2.734
REACTOME_GLOBAL_GENOMIC_NER_GG_NER	http://www.broadinstitute.org/gsea/msigdb/cards/REACTOME_GLOBAL_GENOMIC_NER_GG_NER	36	80.6	XPA|ERCC4|ERCC1|ERCC2|MNAT1|ERCC3|XPC|RAD23B|DDB2|CCNH|POLE2|GTF2H3|ERCC5|CDK7|GTF2H1|POLD3|POLE|LIG1|POLD1|RFC2|POLD2|RFC5|RFC4|RFC3|DDB1|PCNA|RPA1|RPA2|RPA3	1	0.00613497	0.0143269	3.1728
REACTOME_AMINO_ACID_SYNTHESIS_AND_INTERCONVERSION_TRANSAMINATION	http://www.broadinstitute.org/gsea/msigdb/cards/REACTOME_AMINO_ACID_SYNTHESIS_AND_INTERCONVERSION_TRANSAMINATION	18	72.2	GOT2|ALDH18A1|GLUD1|PYCR1|GOT1|OAT|ASNS|PSAT1|GLS|GLUL|PSPH|PHGDH|GPT2	1	0.00558659	0.0136429	-3.2896
REACTOME_NEPHRIN_INTERACTIONS	http://www.broadinstitute.org/gsea/msigdb/cards/REACTOME_NEPHRIN_INTERACTIONS	21	57.1	SPTAN1|MAGI2|PIK3R1|NCK1|CD2AP|SPTBN1|WASL|IQGAP1|NCK2|ACTN4|PIK3R2|ACTN1	1	0.0232108	0.044692	-2.9253
REACTOME_IL_3_5_AND_GM_CSF_SIGNALING	http://www.broadinstitute.org/gsea/msigdb/cards/REACTOME_IL_3_5_AND_GM_CSF_SIGNALING	44	27.3	STAT5A|STAT5B|GAB2|SOS1|PIK3R1|SYK|RAPGEF1|CRK|CRKL|PRKACB|PIK3R2|CBL	1	0.447983	0.519297	-1.0007
REACTOME_PLATELET_HOMEOSTASIS	http://www.broadinstitute.org/gsea/msigdb/cards/REACTOME_PLATELET_HOMEOSTASIS	79	26.6	GNB3|PPP2R5E|GNB5|PPP2R5D|ATP2B2|PPP2R1A|PDE2A|PPP2R1B|GNG12|PLA2G4A|LRP8|PDE3B|ATP2A2|GNAS|STIM1|PPP2R5C|SLC8A2|ATP2A3|GNB4|GNG4|PDE5A	1	0.0601504	0.0982327	-2.2045
REACTOME_AQUAPORIN_MEDIATED_TRANSPORT	http://www.broadinstitute.org/gsea/msigdb/cards/REACTOME_AQUAPORIN_MEDIATED_TRANSPORT	52	21.2	GNB3|PRKAR2A|GNB5|GNG12|GNAS|PRKACA|PRKACB|PRKAR1A|PRKAR2B|GNB4|GNG4	1	0.398058	0.473766	-1.049
REACTOME_REGULATION_OF_WATER_BALANCE_BY_RENAL_AQUAPORINS	http://www.broadinstitute.org/gsea/msigdb/cards/REACTOME_REGULATION_OF_WATER_BALANCE_BY_RENAL_AQUAPORINS	45	24.4	GNB3|PRKAR2A|GNB5|GNG12|GNAS|PRKACA|PRKACB|PRKAR1A|PRKAR2B|GNB4|GNG4	1	0.392233	0.468225	-1.0263
REACTOME_DESTABILIZATION_OF_MRNA_BY_BRF1	http://www.broadinstitute.org/gsea/msigdb/cards/REACTOME_DESTABILIZATION_OF_MRNA_BY_BRF1	18	88.9	EXOSC6|EXOSC2|EXOSC4|EXOSC9|EXOSC7|EXOSC5|EXOSC3|EXOSC8|EXOSC1|XRN1|DIS3|DCP1A|DCP2|AKT1|YWHAB|MAPKAPK2	1	0.156015	0.216582	1.8454
REACTOME_TRAF6_MEDIATED_IRF7_ACTIVATION	http://www.broadinstitute.org/gsea/msigdb/cards/REACTOME_TRAF6_MEDIATED_IRF7_ACTIVATION	31	32.3	EP300|TRAF2|TANK|IRF3|TRAF6|CREBBP|TRIM25|TBK1|MAVS|IRF2	1	0.0235294	0.0450887	-2.824
REACTOME_CIRCADIAN_CLOCK	http://www.broadinstitute.org/gsea/msigdb/cards/REACTOME_CIRCADIAN_CLOCK	54	31.5	CSNK1D|RPS27A|EP300|NCOA2|ATF2|CRY1|TGS1|NCOA1|NAMPT|NCOA6|CREBBP|MED1|CSNK1E|CPT1A|TBL1XR1|TBL1X|NCOR1	1	0.121704	0.177568	-2.0599
REACTOME_TRAF6_MEDIATED_NFKB_ACTIVATION	http://www.broadinstitute.org/gsea/msigdb/cards/REACTOME_TRAF6_MEDIATED_NFKB_ACTIVATION	22	50	IKBKB|TRAF2|IKBKG|NFKBIB|HMGB1|TRAF6|TRIM25|MAVS|NFKBIA|APP|RELA	1	0.001	0.00304563	-3.5056
REACTOME_FACTORS_INVOLVED_IN_MEGAKARYOCYTE_DEVELOPMENT_AND_PLATELET_PRODUCTION	http://www.broadinstitute.org/gsea/msigdb/cards/REACTOME_FACTORS_INVOLVED_IN_MEGAKARYOCYTE_DEVELOPMENT_AND_PLATELET_PRODUCTION	133	39.8	DOCK9|ZFPM2|PRKAR2A|AKAP1|HBD|CDK5|KIF15|EP300|RAD51C|VPS45|MAFG|CBX5|MFN1|MFN2|KIF5B|CAPZA1|KIF2A|KDM1A|RCOR1|KIF11|JMJD1C|KIF22|KIF20A|PRKACA|KLC4|IRF3|TP53|KIF2C|WEE1|CREBBP|RACGAP1|PRKACB|KIFC1|DOCK4|PRKAR1A|PRKAR2B|KIF5A|KIF23|KLC1|IRF2|AK3|SIN3A|SH2B1|KLC2|ITPK1|CAPZA2|KIF3B|KIFAP3|CDK2|KIF4A|KIF26A|HMG20B|EHD1	1	0.001	0.00304563	-4.565
REACTOME_REGULATION_OF_MRNA_STABILITY_BY_PROTEINS_THAT_BIND_AU_RICH_ELEMENTS	http://www.broadinstitute.org/gsea/msigdb/cards/REACTOME_REGULATION_OF_MRNA_STABILITY_BY_PROTEINS_THAT_BIND_AU_RICH_ELEMENTS	85	69.4	ELAVL1|PSMD5|EXOSC6|PSMB5|EXOSC2|PSMB1|EXOSC4|EXOSC9|NUP214|PSMD3|EXOSC7|TNPO1|PARN|EXOSC5|PSME4|PSMD8|RPS27A|EXOSC3|EXOSC8|PSMA1|PSMA2|PSMB3|EXOSC1|PSMD6|PSMB6|PSMB2|PSMB7|PSMD4|PSMC3|PSMD1|PSMD13|PSMD12|PSMB4|PSMA6|HSPB1|PSMF1|PSMC4|PSMA7|PSMA4|PSMD9|ANP32A|XRN1|DIS3|PSMD11|PSME2|HNRNPD|KHSRP|PSME1|XPO1|DCP1A|DCP2|PSMB9|EIF4G1|AKT1|HSPA8|PSMD2|PSMD10|YWHAB|MAPKAPK2	1	0.001	0.00304563	5.0922
REACTOME_TRAF6_MEDIATED_INDUCTION_OF_NFKB_AND_MAP_KINASES_UPON_TLR7_8_OR_9_ACTIVATION	http://www.broadinstitute.org/gsea/msigdb/cards/REACTOME_TRAF6_MEDIATED_INDUCTION_OF_NFKB_AND_MAP_KINASES_UPON_TLR7_8_OR_9_ACTIVATION	78	44.9	MAPKAPK3|ECSIT|DUSP3|RPS6KA1|RPS27A|IKBKB|TAB1|PPP2R5D|ATF2|MAP2K2|PPP2R1A|TAB2|PPP2R1B|MAP2K7|MYD88|IKBKG|MAP3K7|NFKBIB|IRAK1|HMGB1|MAP2K6|TRAF6|MAP2K4|MAPK1|CDK1|MAPK3|NFKBIA|ELK1|RPS6KA5|APP|MAPK7|RELA|MAP2K1|MAP2K3|MAPKAPK2	1	0.00769231	0.0176548	-3.59
REACTOME_DESTABILIZATION_OF_MRNA_BY_KSRP	http://www.broadinstitute.org/gsea/msigdb/cards/REACTOME_DESTABILIZATION_OF_MRNA_BY_KSRP	18	77.8	EXOSC6|EXOSC2|EXOSC4|EXOSC9|EXOSC7|PARN|EXOSC5|EXOSC3|EXOSC8|EXOSC1|DIS3|KHSRP|DCP2|AKT1	1	0.001	0.00304563	4.3224
REACTOME_TRANSPORT_TO_THE_GOLGI_AND_SUBSEQUENT_MODIFICATION	http://www.broadinstitute.org/gsea/msigdb/cards/REACTOME_TRANSPORT_TO_THE_GOLGI_AND_SUBSEQUENT_MODIFICATION	34	44.1	MGAT2|MGAT1|MCFD2|SEC24C|SEC13|SEC31A|B4GALT4|PREB|SEC23A|LMAN1|MAN2A1|SEC24B|FUT8|SEC24D|ST8SIA3	1	0.108163	0.16074	-2.0015
REACTOME_IRON_UPTAKE_AND_TRANSPORT	http://www.broadinstitute.org/gsea/msigdb/cards/REACTOME_IRON_UPTAKE_AND_TRANSPORT	37	51.4	ATP6V1G1|ATP6V1B2|TFRC|HMOX2|ATP6V1C1|STEAP3|ATP6V1H|ATP6V1F|ATP6V1A|ATP6V0A2|FTL|ATP6V1D|MCOLN1|FTH1|ATP6V0D1|TF|ATP6V0C|ATP6V1G2|FLVCR1	1	0.0576208	0.0949676	2.4243
REACTOME_DESTABILIZATION_OF_MRNA_BY_TRISTETRAPROLIN_TTP	http://www.broadinstitute.org/gsea/msigdb/cards/REACTOME_DESTABILIZATION_OF_MRNA_BY_TRISTETRAPROLIN_TTP	18	88.9	EXOSC6|EXOSC2|EXOSC4|EXOSC9|EXOSC7|TNPO1|EXOSC5|EXOSC3|EXOSC8|EXOSC1|XRN1|DIS3|DCP1A|DCP2|YWHAB|MAPKAPK2	1	0.0377734	0.0678396	2.5852
REACTOME_INTERFERON_GAMMA_SIGNALING	http://www.broadinstitute.org/gsea/msigdb/cards/REACTOME_INTERFERON_GAMMA_SIGNALING	64	20.3	CAMK2B|PTPN1|CD44|PTPN2|OAS3|HLA-A|IRF3|HLA-B|B2M|IRF2|NCAM1|PML|STAT1	1	0.00598802	0.0142327	-3.5331
REACTOME_ION_TRANSPORT_BY_P_TYPE_ATPASES	http://www.broadinstitute.org/gsea/msigdb/cards/REACTOME_ION_TRANSPORT_BY_P_TYPE_ATPASES	35	31.4	ATP2C1|ATP1A3|ATP2B2|ATP1B1|ATP2A2|ATP9A|ATP7A|ATP11C|ATP1B3|ATP2A3|ATP1A1	1	0.0160643	0.0336845	-2.7866
REACTOME_KINESINS	http://www.broadinstitute.org/gsea/msigdb/cards/REACTOME_KINESINS	25	72	KIF15|KIF5B|KIF2A|KIF11|KIF22|KIF20A|KLC4|KIF2C|RACGAP1|KIFC1|KIF5A|KIF23|KLC1|KLC2|KIF3B|KIFAP3|KIF4A|KIF26A	1	0.001	0.00304563	-5.4784
REACTOME_INTERFERON_SIGNALING	http://www.broadinstitute.org/gsea/msigdb/cards/REACTOME_INTERFERON_SIGNALING	160	35	TPR|ADAR|NUP88|PIN1|NUP188|NUP214|CAMK2B|AAAS|KPNA2|RPS27A|NUP35|NUPL2|RANBP2|NUP93|PPM1B|KPNB1|NUP210|EIF2AK2|RAE1|NUP205|NUP155|NUP50|NUP85|NUP133|NUP54|NUP62|NUP107|PTPN1|CD44|NUP37|KPNA1|PTPN2|STAT2|SEH1L|OAS3|HLA-A|NUP153|FLNB|IRF3|NUP43|EIF4E|EIF4G1|EIF4G3|PLCG1|HLA-B|TRIM25|EIF4E2|UBE2L6|EIF4G2|MAPK3|B2M|IRF2|NCAM1|KPNA4|PML|STAT1	1	0.543825	0.615625	0.7436
REACTOME_NEGATIVE_REGULATORS_OF_RIG_I_MDA5_SIGNALING	http://www.broadinstitute.org/gsea/msigdb/cards/REACTOME_NEGATIVE_REGULATORS_OF_RIG_I_MDA5_SIGNALING	32	34.4	PIN1|RPS27A|CYLD|TAX1BP1|PCBP2|ATG5|IRF3|TRIM25|TBK1|UBE2L6|MAVS	1	0.387914	0.46536	-1.1057
REACTOME_NFKB_AND_MAP_KINASES_ACTIVATION_MEDIATED_BY_TLR4_SIGNALING_REPERTOIRE	http://www.broadinstitute.org/gsea/msigdb/cards/REACTOME_NFKB_AND_MAP_KINASES_ACTIVATION_MEDIATED_BY_TLR4_SIGNALING_REPERTOIRE	73	46.6	MAPKAPK3|DUSP3|RPS6KA1|RPS27A|IKBKB|RIPK1|TAB1|PPP2R5D|ATF2|MAP2K2|PPP2R1A|TAB2|PPP2R1B|MAP2K7|IKBKG|MAP3K7|NFKBIB|IRAK1|HMGB1|MAP2K6|TRAF6|MAP2K4|MAPK1|CDK1|MAPK3|NFKBIA|ELK1|RPS6KA5|APP|MAPK7|RELA|MAP2K1|MAP2K3|MAPKAPK2	1	0.00214133	0.00556884	-3.6407
REACTOME_TRANSFERRIN_ENDOCYTOSIS_AND_RECYCLING	http://www.broadinstitute.org/gsea/msigdb/cards/REACTOME_TRANSFERRIN_ENDOCYTOSIS_AND_RECYCLING	26	57.7	ATP6V1G1|ATP6V1B2|TFRC|ATP6V1C1|STEAP3|ATP6V1H|ATP6V1F|ATP6V1A|ATP6V0A2|ATP6V1D|MCOLN1|ATP6V0D1|TF|ATP6V0C|ATP6V1G2	1	0.0185567	0.0373465	2.7745
REACTOME_ION_CHANNEL_TRANSPORT	http://www.broadinstitute.org/gsea/msigdb/cards/REACTOME_ION_CHANNEL_TRANSPORT	56	21.4	ATP2C1|ATP1A3|ATP2B2|ATP1B1|ATP2A2|ATP9A|ATP7A|ATP11C|ATP1B3|ATP2A3|ATP1A1|ARHGEF9	1	0.001	0.00304563	-3.5711
REACTOME_DESTABILIZATION_OF_MRNA_BY_AUF1_HNRNP_D0	http://www.broadinstitute.org/gsea/msigdb/cards/REACTOME_DESTABILIZATION_OF_MRNA_BY_AUF1_HNRNP_D0	54	66.7	PSMD5|PSMB5|PSMB1|PSMD3|PSME4|PSMD8|RPS27A|PSMA1|PSMA2|PSMB3|PSMD6|PSMB6|PSMB2|PSMB7|PSMD4|PSMC3|PSMD1|PSMD13|PSMD12|PSMB4|PSMA6|HSPB1|PSMF1|PSMC4|PSMA7|PSMA4|PSMD9|PSMD11|PSME2|HNRNPD|PSME1|PSMB9|EIF4G1|HSPA8|PSMD2|PSMD10	1	0.0021322	0.00556316	3.4484
REACTOME_RIG_I_MDA5_MEDIATED_INDUCTION_OF_IFN_ALPHA_BETA_PATHWAYS	http://www.broadinstitute.org/gsea/msigdb/cards/REACTOME_RIG_I_MDA5_MEDIATED_INDUCTION_OF_IFN_ALPHA_BETA_PATHWAYS	74	35.1	PIN1|RPS27A|IKBKB|RIPK1|EP300|CYLD|TAX1BP1|PCBP2|TRAF2|IKBKG|TANK|NFKBIB|ATG5|IRF3|HMGB1|TRAF6|CREBBP|TRIM25|TBK1|UBE2L6|FADD|MAVS|IRF2|NFKBIA|APP|RELA	1	0.0161943	0.0337804	-3.0529
REACTOME_FORMATION_OF_INCISION_COMPLEX_IN_GG_NER	http://www.broadinstitute.org/gsea/msigdb/cards/REACTOME_FORMATION_OF_INCISION_COMPLEX_IN_GG_NER	24	75	XPA|ERCC4|ERCC1|ERCC2|MNAT1|ERCC3|XPC|RAD23B|DDB2|CCNH|GTF2H3|ERCC5|CDK7|GTF2H1|DDB1|RPA1|RPA2|RPA3	1	0.0178926	0.0363757	3.0604
REACTOME_TRANSCRIPTIONAL_REGULATION_OF_WHITE_ADIPOCYTE_DIFFERENTIATION	http://www.broadinstitute.org/gsea/msigdb/cards/REACTOME_TRANSCRIPTIONAL_REGULATION_OF_WHITE_ADIPOCYTE_DIFFERENTIATION	73	53.4	TGFB1|MED6|MED12|CDK8|MED17|EP300|MED13L|MED8|MED16|MED22|NCOA2|MED11|MED15|MED27|MED19|MED29|NCOR2|MED25|TGS1|MED24|MED7|MED23|MED14|MED20|NCOA1|NCOA6|MED26|MED21|CREBBP|CDK4|MED1|MED4|TBL1XR1|MED30|TBL1X|CDK19|NCOR1|MED9|RELA	1	0.250497	0.323105	-1.4042
REACTOME_ENDOSOMAL_SORTING_COMPLEX_REQUIRED_FOR_TRANSPORT_ESCRT	http://www.broadinstitute.org/gsea/msigdb/cards/REACTOME_ENDOSOMAL_SORTING_COMPLEX_REQUIRED_FOR_TRANSPORT_ESCRT	28	57.1	CHMP7|RPS27A|VPS36|VPS37A|CHMP6|VPS4A|HGS|CHMP2A|STAM|VPS28|TSG101|CHMP4A|VPS37B|VPS4B|STAM2|VTA1	1	0.291747	0.366284	-1.3438
REACTOME_MEIOTIC_RECOMBINATION	http://www.broadinstitute.org/gsea/msigdb/cards/REACTOME_MEIOTIC_RECOMBINATION	87	18.4	ATM|MND1|RAD51C|RAD50|MLH3|MLH1|NBN|BLM|CDK4|TOP3A|BRCA1|H2AFX|RPA1|CDK2|RPA2|RPA3	1	0.01417	0.0304295	-3.0132
REACTOME_IL_2_SIGNALING	http://www.broadinstitute.org/gsea/msigdb/cards/REACTOME_IL_2_SIGNALING	42	33.3	STAT5A|STAT5B|MAP2K2|GAB2|SOS1|RAF1|PIK3R1|SYK|MAPK1|CDK1|MAPK3|PIK3R2|YWHAB|MAP2K1	1	0.0453564	0.0786373	-2.4796
REACTOME_PLATELET_AGGREGATION_PLUG_FORMATION	http://www.broadinstitute.org/gsea/msigdb/cards/REACTOME_PLATELET_AGGREGATION_PLUG_FORMATION	37	29.7	SRC|CSK|PTPN1|SOS1|PTK2|SYK|CRK|AKT1|PDPK1|TLN1|BCAR1	1	0.001	0.00304563	-3.4309
REACTOME_SIGNALING_BY_NOTCH	http://www.broadinstitute.org/gsea/msigdb/cards/REACTOME_SIGNALING_BY_NOTCH	104	35.6	JAG2|CDK8|SNW1|SEL1L|RPS27A|HDAC7|EP300|CNTN1|TLE2|TNRC6C|ARRB1|ADAM10|RBPJ|NCOR2|KAT2A|MIB1|TNRC6A|ADAM17|TNRC6B|ATP2A2|ARRB2|MOV10|TP53|MIB2|CREBBP|NCSTN|PSEN1|TLE3|TBL1XR1|ATP2A3|RAB6A|TBL1X|HDAC4|NCOR1|HDAC6|POGLUT1|POFUT1	1	0.0467091	0.0805886	-2.4585
REACTOME_LAGGING_STRAND_SYNTHESIS	http://www.broadinstitute.org/gsea/msigdb/cards/REACTOME_LAGGING_STRAND_SYNTHESIS	20	90	PRIM1|DNA2|POLA1|PRIM2|POLA2|POLD3|FEN1|LIG1|POLD1|RFC2|POLD2|RFC5|RFC4|RFC3|PCNA|RPA1|RPA2|RPA3	1	0.550696	0.618664	-0.8101
REACTOME_DNA_REPLICATION	http://www.broadinstitute.org/gsea/msigdb/cards/REACTOME_DNA_REPLICATION	193	73.1	PSMD5|AHCTF1|PSMB5|CDC45|PSMB1|PPP2R5E|PSMD3|GORASP1|DBF4|PSME4|PSMD8|PRIM1|RPS27A|RANGAP1|POLE2|PSMA1|PSMA2|GMNN|RANBP2|PSMB3|PSMD6|PSMB6|PSMB2|DNA2|POLA1|PRIM2|PSMB7|PSMD4|PSMC3|POLA2|PSMD1|POLD3|POLE|PPP2R5D|NUP85|PSMD13|NUP133|PSMD12|MAD1L1|FEN1|CDC7|KNTC1|PSMB4|LIG1|PSMA6|POLD1|CENPM|RFC2|SEC13|PSMF1|ORC6|PSMC4|NUP107|ORC1|POLD2|RFC5|PPP2R1A|PSMA7|BIRC5|PSMA4|NUP37|ORC5|PSMD9|ORC2|PPP2R1B|CE…	1	0.127619	0.184185	-1.8857
REACTOME_CLEAVAGE_OF_GROWING_TRANSCRIPT_IN_THE_TERMINATION_REGION_	http://www.broadinstitute.org/gsea/msigdb/cards/REACTOME_CLEAVAGE_OF_GROWING_TRANSCRIPT_IN_THE_TERMINATION_REGION_	45	48.9	CPSF3|CPSF2|CDC40|CPSF1|SRSF6|CSTF3|SRSF9|SRRM1|PAPOLA|CSTF2|NCBP2|NCBP1|DHX38|PCF11|SLBP|CPSF7|CSTF1|NUDT21|SRSF11|UPF3B|SRSF4|NFX1	1	0.434426	0.510977	0.981
REACTOME_PKB_MEDIATED_EVENTS	http://www.broadinstitute.org/gsea/msigdb/cards/REACTOME_PKB_MEDIATED_EVENTS	30	50	EEF2K|PPM1A|EIF4EBP1|EIF4B|MLST8|TSC1|TSC2|PRKAG1|MTOR|PDE3B|RPTOR|EIF4E|EIF4G1|PRKAB1|RHEB	1	0.680639	0.729842	0.5886
REACTOME_E2F_MEDIATED_REGULATION_OF_DNA_REPLICATION	http://www.broadinstitute.org/gsea/msigdb/cards/REACTOME_E2F_MEDIATED_REGULATION_OF_DNA_REPLICATION	36	58.3	DHFR|RRM2|CDC45|PRIM1|TYMS|POLA1|PRIM2|POLA2|ORC6|ORC1|PPP2R1A|ORC5|ORC2|PPP2R1B|ORC4|ORC3|CCNB1|PPP2R3B|RB1|CDK1|PCNA	1	0.444444	0.517442	0.9859
REACTOME_METABOLISM_OF_CARBOHYDRATES	http://www.broadinstitute.org/gsea/msigdb/cards/REACTOME_METABOLISM_OF_CARBOHYDRATES	248	41.9	HK2|ALDOA|GALE|TPR|GALK1|SLC25A10|TKT|NUP88|NUP188|NUP214|AAAS|PCK2|NUP35|NAGLU|G6PC3|NUPL2|SLC37A4|RANBP2|NUP93|GALT|SLC25A1|SLC2A1|NUP210|GOT2|RAE1|NUP205|NUP155|PPP2R5D|NUP50|NUP85|B3GALT6|PHKA2|NUP133|NUP54|ENO3|HEXA|MDH2|TPI1|NUP62|GAPDHS|MDH1|ENO1|NUP107|B4GALT4|PPP2R1A|CD44|NUP37|HMMR|PPP2R1B|ALDOC|PRELP|GPC2|SEH1L|AGL|RPIA|HS2ST1|PYGL|PFKM|GUSB|NUP153|CHST14|GOT1|PFKL|PHKB|SLC25A13|ENO2|S…	1	0.500952	0.570786	-0.8892
REACTOME_SIGNALING_BY_INSULIN_RECEPTOR	http://www.broadinstitute.org/gsea/msigdb/cards/REACTOME_SIGNALING_BY_INSULIN_RECEPTOR	109	41.3	ATP6V1G1|EEF2K|ATP6V1B2|PPM1A|ATP6V1C1|ATP6V1H|EIF4EBP1|ATP6V1F|EIF4B|ATP6V1A|ATP6V0A2|MAP2K2|MLST8|TSC1|ATP6V1D|SOS1|TSC2|PRKAG1|RAF1|MTOR|PIK3R1|PIK3R4|PIK3C3|PDE3B|RPTOR|GRB10|INS|CRK|EIF4E|EIF4G1|ATP6V0D1|IRS2|MAPK1|PRKAB1|ATP6V0C|CDK1|MAPK3|ATP6V1G2|PIK3R2|RHEB|YWHAB|PDPK1|FGF2|MAP2K1|GAB1	1	0.0488798	0.0827754	-2.4508
REACTOME_PURINE_METABOLISM	http://www.broadinstitute.org/gsea/msigdb/cards/REACTOME_PURINE_METABOLISM	34	70.6	ADA|GMPR2|NT5C|IMPDH2|GPX1|IMPDH1|ADSL|PFAS|ADAL|ADSS|PNP|PPAT|PAICS|GART|ATIC|APRT|DGUOK|NT5C2|ADK|AMPD2|CAT|DCK|GMPS|HPRT1	1	0.609658	0.672639	0.6881
REACTOME_RNA_POL_III_TRANSCRIPTION_INITIATION_FROM_TYPE_3_PROMOTER	http://www.broadinstitute.org/gsea/msigdb/cards/REACTOME_RNA_POL_III_TRANSCRIPTION_INITIATION_FROM_TYPE_3_PROMOTER	27	59.3	POLR3H|LZTS1|POLR3D|POLR1C|BRF2|POLR3F|POLR3A|POLR1D|POLR3E|SNAPC2|POLR3C|SNAPC1|POLR2E|POU2F1|SNAPC3|ZNF143	1	0.001	0.00304563	5.3985
REACTOME_APOPTOSIS	http://www.broadinstitute.org/gsea/msigdb/cards/REACTOME_APOPTOSIS	149	59.7	ACIN1|PSMD5|FNTA|PSMB5|APC|DIABLO|PSMB1|PSMD3|SPTAN1|PSME4|PSMD8|RPS27A|RIPK1|PSMA1|PSMA2|LMNA|PSMB3|PSMD6|PSMB6|DNM1L|PSMB2|KPNB1|PSMB7|PSMD4|PSMC3|PSMD1|ARHGAP10|PSMD13|PSMD12|NMT1|PSMB4|PSMA6|MAGED1|PSMF1|PSMC4|HIST1H1B|PSMA7|PSMA4|PSMD9|KPNA1|BCAP31|PLEC|DAPK3|DSG2|PTK2|TRAF2|LMNB1|ROCK1|DBNL|APPL1|PSMD11|DSP|PSME2|BIRC2|HIST1H1C|BAD|HIST1H1D|VIM|PSME1|GSN|BAK1|XIAP|CTNNB1|DFFA|DCC|TP53|PSMB9…	1	0.851429	0.875474	-0.2397
REACTOME_HEMOSTASIS	http://www.broadinstitute.org/gsea/msigdb/cards/REACTOME_HEMOSTASIS	467	30.8	DOCK9|ZFPM2|GNB3|PRKAR2A|ALDOA|TGFB1|JAM3|PPP2R5E|AKAP1|PPIL2|HBD|CDK5|KIF15|EP300|CD9|C1QBP|SLC16A1|RAD51C|VPS45|MAFG|HSPA5|DAGLB|BRPF3|GNB5|PPP2R5D|ARRB1|BSG|L1CAM|DGKB|CBX5|SLC7A6|SRC|CSK|PSAP|MFN1|ATP2B2|PPP2R1A|PTPN1|MFN2|SOS1|PDE2A|PPP2R1B|TGFB3|KIF5B|VCL|PTK2|RAF1|SLC7A5|ATP1B1|CAPZA1|KIF2A|SLC3A2|DGKE|GNG12|PIK3R1|SYK|KDM1A|PLA2G4A|GNA13|RCOR1|LRP8|KIF11|PDE3B|JMJD1C|KIF22|KIF20A|ATP2A2|G…	1	0.001	0.00304563	-8.3967
REACTOME_INFLUENZA_LIFE_CYCLE	http://www.broadinstitute.org/gsea/msigdb/cards/REACTOME_INFLUENZA_LIFE_CYCLE	204	32.8	TPR|GTF2F1|NUP88|RPS3A|RPL9|GTF2F2|RPS10|RPL5|NUP188|NUP214|RPL29|RPS21|RPLP0|AAAS|RPS19|RPL6|RPL18A|RPL27A|RPL13A|RPL3|RPL7|RPL21|HSP90AA1|RPL26L1|RPS27A|NUP35|RPS2|RPLP1|GRSF1|RPLP2|CANX|RPL4|NUPL2|RPL13|RPL28|IPO5|RANBP2|RPS3|CALR|NUP93|KPNB1|NUP210|RPL12|RPL14|DNAJC3|RAE1|NUP205|NUP155|NUP50|POLR2E|NUP85|NUP133|RPL18|NUP54|CLTA|CLTC|NUP62|NUP107|NUP37|KPNA1|POLR2A|RPS4Y1|SEH1L|POLR2C|NUP153|X…	1	0.001	0.00304563	10.3515
REACTOME_INFLUENZA_VIRAL_RNA_TRANSCRIPTION_AND_REPLICATION	http://www.broadinstitute.org/gsea/msigdb/cards/REACTOME_INFLUENZA_VIRAL_RNA_TRANSCRIPTION_AND_REPLICATION	170	21.8	GTF2F1|RPS3A|RPL9|GTF2F2|RPS10|RPL5|RPL29|RPS21|RPLP0|RPS19|RPL6|RPL18A|RPL27A|RPL13A|RPL3|RPL7|RPL21|HSP90AA1|RPL26L1|RPS27A|RPS2|RPLP1|GRSF1|RPLP2|RPL4|RPL13|RPL28|IPO5|RPS3|RPL12|RPL14|DNAJC3|POLR2E|RPL18|POLR2A|RPS4Y1|POLR2C	1	0.001	0.00304563	8.4436
REACTOME_NEP_NS2_INTERACTS_WITH_THE_CELLULAR_EXPORT_MACHINERY	http://www.broadinstitute.org/gsea/msigdb/cards/REACTOME_NEP_NS2_INTERACTS_WITH_THE_CELLULAR_EXPORT_MACHINERY	28	85.7	TPR|NUP88|NUP188|NUP214|AAAS|NUP35|NUPL2|RANBP2|NUP93|NUP210|RAE1|NUP205|NUP155|NUP50|NUP85|NUP133|NUP54|NUP62|NUP107|NUP37|SEH1L|NUP153|XPO1|NUP43	1	0.001	0.00304563	4.6349
REACTOME_HIV_INFECTION	http://www.broadinstitute.org/gsea/msigdb/cards/REACTOME_HIV_INFECTION	208	59.1	CDK9|TPR|GTF2F1|PSMD5|NUP88|PSMB5|GTF2A2|GTF2F2|ERCC2|PSMB1|MNAT1|NUP188|NUP214|ERCC3|CCNT1|AAAS|PSMD3|PSME4|ATP6V1H|PSMD8|RPS27A|RANGAP1|NUP35|RNGTT|NUPL2|CCNH|GTF2H3|PSMA1|RNMT|NPM1|PSMA2|RANBP2|PSMB3|PSMD6|PSMB6|CDK7|NUP93|PSMB2|KPNB1|CCNT2|PSMB7|PSMD4|NUP210|PSMC3|GTF2H1|PSMD1|RANBP1|GTF2E2|SUPT16H|RAE1|NUP205|XRCC6|VPS37A|NUP155|NUP50|POLR2E|XRCC5|NUP85|PSMD13|NUP133|PSMD12|NUP54|FEN1|NMT1|S…	1	0.001	0.00304563	5.2088
REACTOME_TRANSPORT_OF_RIBONUCLEOPROTEINS_INTO_THE_HOST_NUCLEUS	http://www.broadinstitute.org/gsea/msigdb/cards/REACTOME_TRANSPORT_OF_RIBONUCLEOPROTEINS_INTO_THE_HOST_NUCLEUS	28	89.3	TPR|NUP88|NUP188|NUP214|AAAS|NUP35|NUPL2|RANBP2|NUP93|KPNB1|NUP210|RAE1|NUP205|NUP155|NUP50|NUP85|NUP133|NUP54|NUP62|NUP107|NUP37|KPNA1|SEH1L|NUP153|NUP43	1	0.001	0.00304563	5.2708
REACTOME_HIV_LIFE_CYCLE	http://www.broadinstitute.org/gsea/msigdb/cards/REACTOME_HIV_LIFE_CYCLE	126	60.3	CDK9|TPR|GTF2F1|NUP88|GTF2A2|GTF2F2|ERCC2|MNAT1|NUP188|NUP214|ERCC3|CCNT1|AAAS|RPS27A|RANGAP1|NUP35|RNGTT|NUPL2|CCNH|GTF2H3|RNMT|RANBP2|CDK7|NUP93|CCNT2|NUP210|GTF2H1|RANBP1|GTF2E2|SUPT16H|RAE1|NUP205|XRCC6|VPS37A|NUP155|NUP50|POLR2E|XRCC5|NUP85|NUP133|NUP54|FEN1|NMT1|SSRP1|GTF2E1|LIG1|CTDP1|NUP62|XRCC4|RCC1|TCEA1|NUP107|NUP37|NCBP2|POLR2A|NCBP1|SEH1L|CXCR4|POLR2C|NUP153|XPO1|ELL|NUP43|TAF1|GTF2B…	1	0.001	0.00304563	4.7775
REACTOME_HOST_INTERACTIONS_OF_HIV_FACTORS	http://www.broadinstitute.org/gsea/msigdb/cards/REACTOME_HOST_INTERACTIONS_OF_HIV_FACTORS	133	59.4	CDK9|TPR|PSMD5|NUP88|PSMB5|PSMB1|NUP188|NUP214|CCNT1|AAAS|PSMD3|PSME4|ATP6V1H|PSMD8|RPS27A|RANGAP1|NUP35|NUPL2|PSMA1|NPM1|PSMA2|RANBP2|PSMB3|PSMD6|PSMB6|NUP93|PSMB2|KPNB1|PSMB7|PSMD4|NUP210|PSMC3|PSMD1|RANBP1|RAE1|NUP205|NUP155|NUP50|NUP85|PSMD13|NUP133|PSMD12|NUP54|PSMB4|PSMA6|NUP62|PSMF1|RCC1|PSMC4|NUP107|PSMA7|PSMA4|NUP37|PSMD9|KPNA1|SLC25A4|SEH1L|HLA-A|PACS1|PSMD11|NUP153|PSME2|AP2A1|CUL5|PSM…	1	0.00194175	0.00552102	4.6083
REACTOME_RNA_POL_III_TRANSCRIPTION_TERMINATION	http://www.broadinstitute.org/gsea/msigdb/cards/REACTOME_RNA_POL_III_TRANSCRIPTION_TERMINATION	20	60	POLR3H|LZTS1|POLR3D|POLR1C|POLR3F|POLR3A|POLR1D|POLR3E|POLR3C|SSB|POLR2E|NFIB	1	0.001	0.00304563	4.6642
REACTOME_RESPIRATORY_ELECTRON_TRANSPORT_ATP_SYNTHESIS_BY_CHEMIOSMOTIC_COUPLING_AND_HEAT_PRODUCTION_BY_UNCOUPLING_PROTEINS_	http://www.broadinstitute.org/gsea/msigdb/cards/REACTOME_RESPIRATORY_ELECTRON_TRANSPORT_ATP_SYNTHESIS_BY_CHEMIOSMOTIC_COUPLING_AND_HEAT_PRODUCTION_BY_UNCOUPLING_PROTEINS_	99	69.7	NDUFA8|NDUFA1|NDUFA13|NDUFA2|NDUFS1|NDUFB4|NDUFB9|NDUFC2|NDUFA3|NDUFB3|NDUFA11|NDUFC1|NDUFB2|NDUFB8|NDUFB7|NDUFV1|NDUFV2|NDUFA9|NDUFA7|NDUFB6|NDUFS6|NDUFB10|NDUFA6|NDUFS4|NDUFB1|NDUFA10|NDUFS5|NDUFB5|NDUFS7|UQCRC2|NDUFA12|NDUFS8|UQCRQ|ATP5I|SDHA|UQCRB|ETFA|NDUFV3|UQCRC1|ATP5A1|NDUFA5|ATP5O|NDUFS3|NDUFS2|ATP5B|COX7C|ATP5L|UQCRH|ETFB|ATP5H|ATP5D|ATP5F1|COX7A2L|ATP5J|SDHB|ATP5C1|CYC1|ATP5J2|COX5B|SD…	1	0.001	0.00304563	12.965
REACTOME_FORMATION_OF_THE_HIV1_EARLY_ELONGATION_COMPLEX	http://www.broadinstitute.org/gsea/msigdb/cards/REACTOME_FORMATION_OF_THE_HIV1_EARLY_ELONGATION_COMPLEX	35	45.7	GTF2F1|GTF2F2|ERCC2|MNAT1|ERCC3|CCNH|GTF2H3|CDK7|GTF2H1|POLR2E|CTDP1|NCBP2|POLR2A|NCBP1|POLR2C|SUPT5H	1	0.001	0.00304563	4.1757
REACTOME_LATE_PHASE_OF_HIV_LIFE_CYCLE	http://www.broadinstitute.org/gsea/msigdb/cards/REACTOME_LATE_PHASE_OF_HIV_LIFE_CYCLE	105	63.8	CDK9|TPR|GTF2F1|NUP88|GTF2A2|GTF2F2|ERCC2|MNAT1|NUP188|NUP214|ERCC3|CCNT1|AAAS|RPS27A|RANGAP1|NUP35|RNGTT|NUPL2|CCNH|GTF2H3|RNMT|RANBP2|CDK7|NUP93|CCNT2|NUP210|GTF2H1|RANBP1|GTF2E2|SUPT16H|RAE1|NUP205|VPS37A|NUP155|NUP50|POLR2E|NUP85|NUP133|NUP54|NMT1|SSRP1|GTF2E1|CTDP1|NUP62|RCC1|TCEA1|NUP107|NUP37|NCBP2|POLR2A|NCBP1|SEH1L|POLR2C|NUP153|XPO1|ELL|NUP43|TAF1|GTF2B|VPS28|TAF11|TAF4|TSG101|SUPT5H|TA…	1	0.001	0.00304563	6.0179
REACTOME_INTERACTIONS_OF_VPR_WITH_HOST_CELLULAR_PROTEINS	http://www.broadinstitute.org/gsea/msigdb/cards/REACTOME_INTERACTIONS_OF_VPR_WITH_HOST_CELLULAR_PROTEINS	34	79.4	TPR|NUP88|NUP188|NUP214|AAAS|NUP35|NUPL2|RANBP2|NUP93|NUP210|RAE1|NUP205|NUP155|NUP50|NUP85|NUP133|NUP54|NUP62|NUP107|NUP37|KPNA1|SLC25A4|SEH1L|NUP153|SLC25A6|NUP43|PSIP1	1	0.001	0.00304563	3.8328
REACTOME_FORMATION_OF_ATP_BY_CHEMIOSMOTIC_COUPLING	http://www.broadinstitute.org/gsea/msigdb/cards/REACTOME_FORMATION_OF_ATP_BY_CHEMIOSMOTIC_COUPLING	17	64.7	ATP5I|ATP5A1|ATP5O|ATP5B|ATP5L|ATP5H|ATP5D|ATP5F1|ATP5J|ATP5C1|ATP5J2	1	0.001	0.00304563	4.6413
REACTOME_APC_C_CDH1_MEDIATED_DEGRADATION_OF_CDC20_AND_OTHER_APC_C_CDH1_TARGETED_PROTEINS_IN_LATE_MITOSIS_EARLY_G1	http://www.broadinstitute.org/gsea/msigdb/cards/REACTOME_APC_C_CDH1_MEDIATED_DEGRADATION_OF_CDC20_AND_OTHER_APC_C_CDH1_TARGETED_PROTEINS_IN_LATE_MITOSIS_EARLY_G1	73	63	PSMD5|CDC27|PSMB5|CDC26|PSMB1|ANAPC7|CDC23|PSMD3|CDC16|PSME4|PSMD8|RPS27A|ANAPC5|PSMA1|PSMA2|PSMB3|PSMD6|PSMB6|PSMB2|PSMB7|PSMD4|PSMC3|ANAPC4|PSMD1|PSMD13|PSMD12|ANAPC1|PSMB4|PSMA6|PSMF1|PSMC4|PSMA7|PSMA4|PSMD9|UBE2C|PSMD11|PSME2|PSME1|PLK1|SKP2|ANAPC2|PSMB9|AURKB|PSMD2|PTTG1|PSMD10	1	0.001	0.00304563	4.8766
REACTOME_ACTIVATION_OF_ATR_IN_RESPONSE_TO_REPLICATION_STRESS	http://www.broadinstitute.org/gsea/msigdb/cards/REACTOME_ACTIVATION_OF_ATR_IN_RESPONSE_TO_REPLICATION_STRESS	39	76.9	CDC45|DBF4|CDC7|CHEK1|RFC2|ORC6|ORC1|RFC5|ORC5|ATR|ORC2|RFC4|MCM10|RFC3|ORC4|MCM4|MCM6|MCM3|MCM7|MCM5|ORC3|MCM2|RAD17|RAD9A|RPA1|CDK2|HUS1|RPA2|RAD1|RPA3	1	0.001	0.00304563	-3.9985
REACTOME_UNWINDING_OF_DNA	http://www.broadinstitute.org/gsea/msigdb/cards/REACTOME_UNWINDING_OF_DNA	12	83.3	CDC45|GINS4|MCM4|MCM6|MCM3|GINS2|MCM7|MCM5|MCM2|GINS1	1	0.967871	0.9749	0.0766
REACTOME_APC_C_CDC20_MEDIATED_DEGRADATION_OF_MITOTIC_PROTEINS	http://www.broadinstitute.org/gsea/msigdb/cards/REACTOME_APC_C_CDC20_MEDIATED_DEGRADATION_OF_MITOTIC_PROTEINS	74	63.5	PSMD5|CDC27|PSMB5|CDC26|PSMB1|ANAPC7|CDC23|PSMD3|CDC16|PSME4|PSMD8|RPS27A|ANAPC5|PSMA1|PSMA2|PSMB3|PSMD6|PSMB6|PSMB2|PSMB7|PSMD4|PSMC3|ANAPC4|PSMD1|PSMD13|PSMD12|ANAPC1|PSMB4|PSMA6|PSMF1|PSMC4|PSMA7|PSMA4|PSMD9|UBE2C|BUB1B|PSMD11|MAD2L1|PSME2|PSME1|ANAPC2|PSMB9|CCNB1|PSMD2|PTTG1|CDK1|PSMD10	1	0.00204082	0.00552102	4.5343
REACTOME_AUTODEGRADATION_OF_CDH1_BY_CDH1_APC_C	http://www.broadinstitute.org/gsea/msigdb/cards/REACTOME_AUTODEGRADATION_OF_CDH1_BY_CDH1_APC_C	65	63.1	PSMD5|CDC27|PSMB5|CDC26|PSMB1|ANAPC7|CDC23|PSMD3|CDC16|PSMD8|RPS27A|ANAPC5|PSMA1|PSMA2|PSMB3|PSMD6|PSMB6|PSMB2|PSMB7|PSMD4|PSMC3|ANAPC4|PSMD1|PSMD13|PSMD12|ANAPC1|PSMB4|PSMA6|PSMF1|PSMC4|PSMA7|PSMA4|PSMD9|UBE2C|PSMD11|PSME2|PSME1|ANAPC2|PSMB9|PSMD2|PSMD10	1	0.001	0.00304563	5.7149
REACTOME_MYD88_MAL_CASCADE_INITIATED_ON_PLASMA_MEMBRANE	http://www.broadinstitute.org/gsea/msigdb/cards/REACTOME_MYD88_MAL_CASCADE_INITIATED_ON_PLASMA_MEMBRANE	84	41.7	MAPKAPK3|ECSIT|DUSP3|RPS6KA1|RPS27A|IKBKB|TAB1|PPP2R5D|ATF2|MAP2K2|PPP2R1A|TAB2|PPP2R1B|MAP2K7|MYD88|IKBKG|MAP3K7|NFKBIB|IRAK1|HMGB1|MAP2K6|TRAF6|MAP2K4|MAPK1|CDK1|MAPK3|NFKBIA|ELK1|RPS6KA5|APP|MAPK7|RELA|MAP2K1|MAP2K3|MAPKAPK2	1	0.00196464	0.00552102	-3.7375
REACTOME_INNATE_IMMUNE_SYSTEM	http://www.broadinstitute.org/gsea/msigdb/cards/REACTOME_INNATE_IMMUNE_SYSTEM	280	25.7	MAPKAPK3|MAPK12|LGMN|PIN1|CNPY3|ECSIT|DUSP3|RPS6KA1|CTSB|RPS27A|IKBKB|RIPK1|EP300|TAB1|PANX1|PPP2R5D|ATF2|CYLD|MAP2K2|HSP90B1|PPP2R1A|EEA1|TAB2|PPP2R1B|TAX1BP1|TXN|PCBP2|TRAF2|CAPZA1|MAP2K7|MYD88|IKBKG|HSP90AB1|PIK3R4|PIK3C3|BIRC2|DDOST|TANK|MAP3K7|NFKBIB|ATG5|IRAK1|IRF3|HMGB1|MAP2K6|TRAF6|CREBBP|CASP9|MAP2K4|TRIM25|TBK1|MAPK1|UBE2L6|CASP2|DNM2|FADD|CDK1|MAVS|MAPK3|IRF2|NFKBIA|ELK1|PRKCSH|RPS6KA5…	1	0.001	0.00304563	-3.9161
REACTOME_REGULATION_OF_GLUCOKINASE_BY_GLUCOKINASE_REGULATORY_PROTEIN	http://www.broadinstitute.org/gsea/msigdb/cards/REACTOME_REGULATION_OF_GLUCOKINASE_BY_GLUCOKINASE_REGULATORY_PROTEIN	28	82.1	TPR|NUP88|NUP188|NUP214|AAAS|NUP35|NUPL2|RANBP2|NUP93|NUP210|RAE1|NUP205|NUP155|NUP50|NUP85|NUP133|NUP54|NUP62|NUP107|NUP37|SEH1L|NUP153|NUP43	1	0.001	0.00304563	4.8413
REACTOME_MITOTIC_PROMETAPHASE	http://www.broadinstitute.org/gsea/msigdb/cards/REACTOME_MITOTIC_PROMETAPHASE	88	70.5	AHCTF1|PPP2R5E|RANGAP1|RANBP2|PPP2R5D|NUP85|NUP133|MAD1L1|KNTC1|CENPM|SEC13|NUP107|PPP2R1A|BIRC5|NUP37|PPP2R1B|CENPP|PAFAH1B1|ZWILCH|SEH1L|KIF2A|SMC1A|BUB1B|SKA1|MAD2L1|CENPQ|PMF1|MIS12|SKA2|CENPO|PLK1|NSL1|XPO1|CKAP5|CLIP1|CENPH|ERCC6L|NUP43|INCENP|STAG1|PPP2R5C|MAPRE1|CDCA8|KIF2C|CENPT|AURKB|SPC25|DSN1|SPC24|NUDC|NUF2|RAD21|CENPK|NDC80|CENPN|BUB1|CLASP1|CENPI|ZWINT|STAG2|RCC2|ZW10	1	0.001	0.00304563	-5.0761
REACTOME_APC_C_CDC20_MEDIATED_DEGRADATION_OF_CYCLIN_B	http://www.broadinstitute.org/gsea/msigdb/cards/REACTOME_APC_C_CDC20_MEDIATED_DEGRADATION_OF_CYCLIN_B	27	48.1	CDC27|CDC26|ANAPC7|CDC23|CDC16|RPS27A|ANAPC5|ANAPC4|ANAPC1|UBE2C|ANAPC2|CCNB1|CDK1	1	0.0168776	0.0346641	2.8969
REACTOME_SCF_BETA_TRCP_MEDIATED_DEGRADATION_OF_EMI1	http://www.broadinstitute.org/gsea/msigdb/cards/REACTOME_SCF_BETA_TRCP_MEDIATED_DEGRADATION_OF_EMI1	52	61.5	PSMD5|PSMB5|PSMB1|PSMD3|PSME4|PSMD8|RPS27A|PSMA1|PSMA2|PSMB3|PSMD6|PSMB6|PSMB2|PSMB7|PSMD4|PSMC3|PSMD1|PSMD13|PSMD12|PSMB4|PSMA6|PSMF1|PSMC4|PSMA7|PSMA4|PSMD9|PSMD11|PSME2|PSME1|PSMB9|PSMD2|PSMD10	1	0.001	0.00304563	4.2347
REACTOME_THE_ROLE_OF_NEF_IN_HIV1_REPLICATION_AND_DISEASE_PATHOGENESIS	http://www.broadinstitute.org/gsea/msigdb/cards/REACTOME_THE_ROLE_OF_NEF_IN_HIV1_REPLICATION_AND_DISEASE_PATHOGENESIS	29	34.5	ATP6V1H|HLA-A|PACS1|AP2A1|PAK2|AP2A2|AP1G1|AP1B1|B2M|AP1M1	1	0.00785855	0.0179336	-3.0359
REACTOME_SIGNALING_BY_TGF_BETA_RECEPTOR_COMPLEX	http://www.broadinstitute.org/gsea/msigdb/cards/REACTOME_SIGNALING_BY_TGF_BETA_RECEPTOR_COMPLEX	64	34.4	TGFB1|CDK9|PPM1A|UCHL5|CCNT1|CDK8|RPS27A|STRAP|CCNT2|STUB1|NCOR2|TRIM33|XPO1|SP1|ARHGEF18|ZFYVE9|PARD3|PARP1|USP9X|SMAD4|NCOR1|MEN1	1	0.774951	0.814614	0.3503
REACTOME_CONVERSION_FROM_APC_C_CDC20_TO_APC_C_CDH1_IN_LATE_ANAPHASE	http://www.broadinstitute.org/gsea/msigdb/cards/REACTOME_CONVERSION_FROM_APC_C_CDC20_TO_APC_C_CDH1_IN_LATE_ANAPHASE	23	43.5	CDC27|CDC26|ANAPC7|CDC23|CDC16|ANAPC5|ANAPC4|ANAPC1|UBE2C|ANAPC2	1	0.001	0.00304563	4.1038
REACTOME_ACTIVATED_TLR4_SIGNALLING	http://www.broadinstitute.org/gsea/msigdb/cards/REACTOME_ACTIVATED_TLR4_SIGNALLING	94	40.4	MAPKAPK3|ECSIT|DUSP3|RPS6KA1|RPS27A|IKBKB|RIPK1|TAB1|PPP2R5D|ATF2|MAP2K2|PPP2R1A|TAB2|PPP2R1B|MAP2K7|MYD88|IKBKG|MAP3K7|NFKBIB|IRAK1|IRF3|HMGB1|MAP2K6|TRAF6|MAP2K4|TBK1|MAPK1|CDK1|MAPK3|NFKBIA|ELK1|RPS6KA5|APP|MAPK7|RELA|MAP2K1|MAP2K3|MAPKAPK2	1	0.00619835	0.0143909	-3.5406
REACTOME_IMMUNE_SYSTEM	http://www.broadinstitute.org/gsea/msigdb/cards/REACTOME_IMMUNE_SYSTEM	934	34.8	MAPKAPK3|SPTBN2|MAPK12|VPRBP|STAT5A|LGMN|LRSAM1|REL|TPR|PSMD5|ADAR|NUP88|CDC27|PSMB5|PIN1|RNF123|UBE2F|ENAH|CDC26|PSMB1|PPP2R5E|CNPY3|ANAPC7|ECSIT|DUSP3|CDC23|NUP188|NUP214|CAMK2B|ARIH2|AAAS|PSMD3|FBXO4|RPS6KA1|CTSB|CDC16|KIF15|KPNA2|PSME4|PSMD8|RPS27A|ANAPC5|NUP35|STAT5B|EVL|IKBKB|RIPK1|EP300|CANX|NUPL2|PSMA1|VASP|UBA3|PSMA2|CBLB|RANBP2|PSMB3|PSMD6|CALR|PSMB6|PARK2|NUP93|PSMB2|PPM1B|KPNB1|CUL7|P…	1	0.001	0.00304563	-4.1636
REACTOME_PHOSPHORYLATION_OF_THE_APC_C	http://www.broadinstitute.org/gsea/msigdb/cards/REACTOME_PHOSPHORYLATION_OF_THE_APC_C	24	54.2	CDC27|CDC26|ANAPC7|CDC23|CDC16|ANAPC5|ANAPC4|ANAPC1|UBE2C|PLK1|ANAPC2|CCNB1|CDK1	1	0.043659	0.0760237	2.5562
REACTOME_GLUTATHIONE_CONJUGATION	http://www.broadinstitute.org/gsea/msigdb/cards/REACTOME_GLUTATHIONE_CONJUGATION	24	58.3	CNDP2|GSS|GSTA4|GSTM1|MGST1|GSTP1|GGT7|GSTO1|OPLAH|GGCT|MGST3|GCLC|MGST2|GCLM	1	0.914611	0.927346	0.1548
REACTOME_PHASE_II_CONJUGATION	http://www.broadinstitute.org/gsea/msigdb/cards/REACTOME_PHASE_II_CONJUGATION	71	33.8	CNDP2|GSS|GSTA4|MTR|GSTM1|MGST1|UGDH|GSTP1|MAT2A|GGT7|AHCY|TPMT|GSTO1|OPLAH|GGCT|MGST3|GCLC|MAT2B|UGP2|COMT|MGST2|PAPSS1|GCLM|BPNT1	1	0.240741	0.314573	-1.4837
REACTOME_TOLL_RECEPTOR_CASCADES	http://www.broadinstitute.org/gsea/msigdb/cards/REACTOME_TOLL_RECEPTOR_CASCADES	119	38.7	MAPKAPK3|LGMN|CNPY3|ECSIT|DUSP3|RPS6KA1|CTSB|RPS27A|IKBKB|RIPK1|TAB1|PPP2R5D|ATF2|MAP2K2|HSP90B1|PPP2R1A|EEA1|TAB2|PPP2R1B|MAP2K7|MYD88|IKBKG|PIK3R4|PIK3C3|MAP3K7|NFKBIB|IRAK1|IRF3|HMGB1|MAP2K6|TRAF6|MAP2K4|TBK1|MAPK1|DNM2|CDK1|MAPK3|NFKBIA|ELK1|RPS6KA5|APP|MAPK7|RELA|MAP2K1|MAP2K3|MAPKAPK2	1	0.0336634	0.0617033	-2.583
REACTOME_GLUCOSE_METABOLISM	http://www.broadinstitute.org/gsea/msigdb/cards/REACTOME_GLUCOSE_METABOLISM	70	62.9	ALDOA|SLC25A10|PCK2|SLC25A1|GOT2|PPP2R5D|PHKA2|ENO3|MDH2|TPI1|GAPDHS|MDH1|ENO1|PPP2R1A|PPP2R1B|ALDOC|AGL|PYGL|PFKM|GOT1|PFKL|PHKB|SLC25A13|ENO2|PRKACA|PYGM|SLC25A11|GYS1|PFKP|SLC25A12|GBE1|GPI|PC|PRKACB|UGP2|PFKFB2|PGK1|PYGB|PGM2|GYG1|GAPDH|PFKFB3|PGAM2|PGM1	1	0.00206186	0.00552102	-3.5048
REACTOME_RNA_POL_III_CHAIN_ELONGATION	http://www.broadinstitute.org/gsea/msigdb/cards/REACTOME_RNA_POL_III_CHAIN_ELONGATION	18	55.6	POLR3H|LZTS1|POLR3D|POLR1C|POLR3F|POLR3A|POLR1D|POLR3E|POLR3C|POLR2E	1	0.001	0.00304563	5.1126
REACTOME_ADAPTIVE_IMMUNE_SYSTEM	http://www.broadinstitute.org/gsea/msigdb/cards/REACTOME_ADAPTIVE_IMMUNE_SYSTEM	540	39.6	SPTBN2|VPRBP|LGMN|LRSAM1|REL|PSMD5|CDC27|PSMB5|RNF123|UBE2F|ENAH|CDC26|PSMB1|PPP2R5E|ANAPC7|CDC23|ARIH2|PSMD3|FBXO4|CTSB|CDC16|KIF15|PSME4|PSMD8|RPS27A|ANAPC5|EVL|IKBKB|CANX|PSMA1|VASP|UBA3|PSMA2|CBLB|PSMB3|PSMD6|CALR|PSMB6|PARK2|PSMB2|CUL7|PSMB7|PSMD4|PSMC3|RNF138|ANAPC4|PSMD1|HSPA5|RCHY1|ATG7|UBE3C|UBE4A|FBXO3|PJA2|PPP2R5D|PSMD13|SEC24C|PSMD12|CTSD|ANAPC1|STUB1|PSMB4|CLTA|GAN|CLTC|PSMA6|DCTN5|F…	1	0.0156863	0.0331523	-3.238
REACTOME_NOD1_2_SIGNALING_PATHWAY	http://www.broadinstitute.org/gsea/msigdb/cards/REACTOME_NOD1_2_SIGNALING_PATHWAY	31	41.9	MAPK12|IKBKB|TAB1|CYLD|TAB2|IKBKG|BIRC2|MAP3K7|IRAK1|MAP2K6|TRAF6|CASP9|CASP2	1	0.902196	0.918245	-0.1572
REACTOME_CYTOKINE_SIGNALING_IN_IMMUNE_SYSTEM	http://www.broadinstitute.org/gsea/msigdb/cards/REACTOME_CYTOKINE_SIGNALING_IN_IMMUNE_SYSTEM	271	33.2	STAT5A|TPR|ADAR|NUP88|PIN1|NUP188|NUP214|CAMK2B|AAAS|KPNA2|RPS27A|NUP35|STAT5B|IKBKB|NUPL2|RANBP2|NUP93|PPM1B|KPNB1|TAB1|NUP210|EIF2AK2|RAE1|NUP205|NUP155|NUP50|NUP85|NUP133|NUP54|NUP62|NUP107|MAP2K2|GAB2|PTPN1|CD44|NUP37|SOS1|TAB2|KPNA1|PTPN2|STAT2|RAF1|SEH1L|OAS3|MYD88|IKBKG|HLA-A|ADAM17|PIK3R1|SYK|NUP153|RAPGEF1|FLNB|MAP3K7|IRAK1|IRF3|NUP43|CRK|EIF4E|EIF4G1|EIF4G3|MAP2K6|IRS2|PLCG1|TRAF6|CRKL|…	1	0.0673267	0.107427	-2.2991
REACTOME_MEIOTIC_SYNAPSIS	http://www.broadinstitute.org/gsea/msigdb/cards/REACTOME_MEIOTIC_SYNAPSIS	74	25.7	SYNE1|DIDO1|LMNA|REC8|ATR|TERF2IP|LMNB1|SMC1A|POT1|STAG1|TERF2|SYNE2|RAD21|BRCA1|H2AFX|HSPA2|STAG2|TERF1|SUN2	1	0.00801603	0.0181597	-3.5869
REACTOME_ANTIGEN_PRESENTATION_FOLDING_ASSEMBLY_AND_PEPTIDE_LOADING_OF_CLASS_I_MHC	http://www.broadinstitute.org/gsea/msigdb/cards/REACTOME_ANTIGEN_PRESENTATION_FOLDING_ASSEMBLY_AND_PEPTIDE_LOADING_OF_CLASS_I_MHC	22	68.2	CANX|CALR|HSPA5|SEC24C|SEC13|SEC31A|SEC23A|HLA-A|TAP1|ERAP1|HLA-B|PDIA3|B2M|SEC24B|SEC24D	1	0.130612	0.187069	-1.8612
REACTOME_CLASS_I_MHC_MEDIATED_ANTIGEN_PROCESSING_PRESENTATION	http://www.broadinstitute.org/gsea/msigdb/cards/REACTOME_CLASS_I_MHC_MEDIATED_ANTIGEN_PROCESSING_PRESENTATION	252	46.4	VPRBP|LRSAM1|PSMD5|CDC27|PSMB5|RNF123|UBE2F|CDC26|PSMB1|ANAPC7|CDC23|ARIH2|PSMD3|FBXO4|CDC16|PSME4|PSMD8|RPS27A|ANAPC5|CANX|PSMA1|UBA3|PSMA2|CBLB|PSMB3|PSMD6|CALR|PSMB6|PARK2|PSMB2|CUL7|PSMB7|PSMD4|PSMC3|RNF138|ANAPC4|PSMD1|HSPA5|RCHY1|ATG7|UBE3C|UBE4A|FBXO3|PJA2|PSMD13|SEC24C|PSMD12|ANAPC1|STUB1|PSMB4|GAN|PSMA6|FBXW8|ASB3|SEC13|NPEPPS|PSMF1|UBE2S|TRIM32|SEC31A|PSMC4|RNF25|PSMA7|PSMA4|PSMD9|HECTD…	1	0.153846	0.214688	1.72
REACTOME_NONSENSE_MEDIATED_DECAY_ENHANCED_BY_THE_EXON_JUNCTION_COMPLEX	http://www.broadinstitute.org/gsea/msigdb/cards/REACTOME_NONSENSE_MEDIATED_DECAY_ENHANCED_BY_THE_EXON_JUNCTION_COMPLEX	177	24.3	SMG1|RPS3A|RPL9|RPS10|RPL5|RPL29|RPS21|RPLP0|RPS19|RPL6|RPL18A|RPL27A|RPL13A|RPL3|RPL7|RPL21|RPL26L1|RPS27A|RPS2|RPLP1|RPLP2|RPL4|RPL13|RPL28|RPS3|SMG8|UPF3A|RPL12|RPL14|RPL18|SMG6|PPP2R1A|NCBP2|CASC3|RPS4Y1|NCBP1|GSPT2|EIF4G1|SMG5|SMG9|UPF3B|SMG7|UPF2	1	0.001	0.00304563	6.1345
REACTOME_PIP3_ACTIVATES_AKT_SIGNALING	http://www.broadinstitute.org/gsea/msigdb/cards/REACTOME_PIP3_ACTIVATES_AKT_SIGNALING	30	43.3	MLST8|TSC2|MTOR|AKT1S1|GSK3A|BAD|AKT1|CASP9|RICTOR|FOXO3|CDKN1B|AKT3|PDPK1	1	0.00207039	0.00552102	-4.0134
REACTOME_ANTIGEN_PROCESSING_UBIQUITINATION_PROTEASOME_DEGRADATION	http://www.broadinstitute.org/gsea/msigdb/cards/REACTOME_ANTIGEN_PROCESSING_UBIQUITINATION_PROTEASOME_DEGRADATION	213	47.4	VPRBP|LRSAM1|PSMD5|CDC27|PSMB5|RNF123|UBE2F|CDC26|PSMB1|ANAPC7|CDC23|ARIH2|PSMD3|FBXO4|CDC16|PSME4|PSMD8|RPS27A|ANAPC5|PSMA1|UBA3|PSMA2|CBLB|PSMB3|PSMD6|PSMB6|PARK2|PSMB2|CUL7|PSMB7|PSMD4|PSMC3|RNF138|ANAPC4|PSMD1|RCHY1|ATG7|UBE3C|UBE4A|FBXO3|PJA2|PSMD13|PSMD12|ANAPC1|STUB1|PSMB4|GAN|PSMA6|FBXW8|ASB3|NPEPPS|PSMF1|UBE2S|TRIM32|PSMC4|RNF25|PSMA7|PSMA4|PSMD9|HECTD3|UBE2C|UBR1|UBE2O|UBA2|TRIP12|PSMD1…	1	0.0285714	0.0538487	2.8698
REACTOME_NUCLEOTIDE_BINDING_DOMAIN_LEUCINE_RICH_REPEAT_CONTAINING_RECEPTOR_NLR_SIGNALING_PATHWAYS	http://www.broadinstitute.org/gsea/msigdb/cards/REACTOME_NUCLEOTIDE_BINDING_DOMAIN_LEUCINE_RICH_REPEAT_CONTAINING_RECEPTOR_NLR_SIGNALING_PATHWAYS	47	36.2	MAPK12|IKBKB|TAB1|PANX1|CYLD|TAB2|TXN|IKBKG|HSP90AB1|BIRC2|MAP3K7|IRAK1|MAP2K6|TRAF6|CASP9|CASP2|APP	1	0.547758	0.618664	-0.79
REACTOME_TELOMERE_MAINTENANCE	http://www.broadinstitute.org/gsea/msigdb/cards/REACTOME_TELOMERE_MAINTENANCE	76	38.2	PRIM1|POLE2|RUVBL2|DNA2|POLA1|PRIM2|POLA2|POLD3|POLE|FEN1|LIG1|POLD1|RFC2|POLD2|RFC5|TERF2IP|RFC4|NHP2|RFC3|POT1|DKC1|TERF2|WRAP53|PCNA|H2AFX|TERF1|RPA1|RPA2|RPA3	1	0.211577	0.281517	-1.586
REACTOME_PLATELET_ACTIVATION_SIGNALING_AND_AGGREGATION	http://www.broadinstitute.org/gsea/msigdb/cards/REACTOME_PLATELET_ACTIVATION_SIGNALING_AND_AGGREGATION	209	27.8	GNB3|ALDOA|TGFB1|CD9|HSPA5|DAGLB|BRPF3|GNB5|ARRB1|DGKB|SRC|CSK|PSAP|PTPN1|SOS1|TGFB3|VCL|PTK2|RAF1|DGKE|GNG12|PIK3R1|SYK|PLA2G4A|GNA13|ARRB2|MGLL|CRK|AKT1|ALB|SOD1|TF|CALU|PPIA|MAPK1|GNA11|CFL1|PFN1|SCG3|ACTN4|MAPK3|GNAI3|PIK3R2|GNB4|HABP4|CAP1|GNAI2|AKT3|GNG4|APP|PDPK1|TLN1|STXBP3|CD63|ACTN1|LAMP2|BCAR1|WDR1	1	0.001	0.00304563	-6.8477
REACTOME_APC_CDC20_MEDIATED_DEGRADATION_OF_NEK2A	http://www.broadinstitute.org/gsea/msigdb/cards/REACTOME_APC_CDC20_MEDIATED_DEGRADATION_OF_NEK2A	29	44.8	CDC27|CDC26|ANAPC7|CDC23|CDC16|RPS27A|ANAPC5|ANAPC4|ANAPC1|UBE2C|BUB1B|MAD2L1|ANAPC2	1	0.001	0.00304563	4.2956
REACTOME_EXTENSION_OF_TELOMERES	http://www.broadinstitute.org/gsea/msigdb/cards/REACTOME_EXTENSION_OF_TELOMERES	28	85.7	PRIM1|POLE2|RUVBL2|DNA2|POLA1|PRIM2|POLA2|POLD3|POLE|FEN1|LIG1|POLD1|RFC2|POLD2|RFC5|RFC4|NHP2|RFC3|DKC1|WRAP53|PCNA|RPA1|RPA2|RPA3	1	0.660256	0.714683	-0.5364
REACTOME_G2_M_CHECKPOINTS	http://www.broadinstitute.org/gsea/msigdb/cards/REACTOME_G2_M_CHECKPOINTS	46	78.3	CDC45|DBF4|ATM|CDC7|CHEK1|RFC2|ORC6|ORC1|RFC5|ORC5|ATR|ORC2|RFC4|MCM10|RFC3|ORC4|MCM4|MCM6|CHEK2|MCM3|MCM7|MCM5|ORC3|MCM2|WEE1|CCNB2|CCNB1|CDK1|RAD17|RAD9A|RPA1|CDK2|HUS1|RPA2|RAD1|RPA3	1	0.001	0.00304563	-4.5134
REACTOME_S_PHASE	http://www.broadinstitute.org/gsea/msigdb/cards/REACTOME_S_PHASE	110	70.9	PSMD5|PSMB5|CDC45|PSMB1|MNAT1|PSMD3|PSME4|PSMD8|PRIM1|RPS27A|CCNH|POLE2|PSMA1|PSMA2|PSMB3|PSMD6|PSMB6|CDK7|PSMB2|DNA2|POLA1|PRIM2|PSMB7|PSMD4|PSMC3|POLA2|PSMD1|POLD3|POLE|PSMD13|PSMD12|FEN1|PSMB4|LIG1|PSMA6|POLD1|RFC2|PSMF1|ORC6|PSMC4|ORC1|POLD2|RFC5|PSMA7|PSMA4|ORC5|PSMD9|ORC2|RFC4|RFC3|ORC4|GINS4|MCM4|MCM6|PSMD11|MCM3|GINS2|PSME2|MCM7|MCM5|PSME1|ORC3|SKP2|MCM2|GINS1|PSMB9|WEE1|CDK4|PSMD2|RB1|CD…	1	0.126733	0.183236	1.9861
REACTOME_SCFSKP2_MEDIATED_DEGRADATION_OF_P27_P21	http://www.broadinstitute.org/gsea/msigdb/cards/REACTOME_SCFSKP2_MEDIATED_DEGRADATION_OF_P27_P21	57	61.4	PSMD5|PSMB5|PSMB1|PSMD3|PSMD8|RPS27A|PSMA1|PSMA2|PSMB3|PSMD6|PSMB6|PSMB2|PSMB7|PSMD4|PSMC3|PSMD1|PSMD13|PSMD12|PSMB4|PSMA6|PSMF1|PSMC4|PSMA7|PSMA4|PSMD9|PSMD11|PSME2|PSME1|SKP2|PSMB9|PSMD2|CDKN1B|CCNA2|PSMD10|CDK2	1	0.052	0.0873208	2.2313
REACTOME_DNA_STRAND_ELONGATION	http://www.broadinstitute.org/gsea/msigdb/cards/REACTOME_DNA_STRAND_ELONGATION	31	90.3	CDC45|PRIM1|DNA2|POLA1|PRIM2|POLA2|POLD3|FEN1|LIG1|POLD1|RFC2|POLD2|RFC5|RFC4|RFC3|GINS4|MCM4|MCM6|MCM3|GINS2|MCM7|MCM5|MCM2|GINS1|PCNA|RPA1|RPA2|RPA3	1	0.583333	0.647161	-0.736
REACTOME_CHOLESTEROL_BIOSYNTHESIS	http://www.broadinstitute.org/gsea/msigdb/cards/REACTOME_CHOLESTEROL_BIOSYNTHESIS	25	72	CYP51A1|FDFT1|HMGCS1|SQLE|EBP|HSD17B7|MSMO1|HMGCR|FDPS|DHCR7|IDI1|GGPS1|LBR|LSS|DHCR24|PMVK|NSDHL|MVD	1	0.715931	0.762581	-0.4997
REACTOME_METABOLISM_OF_PORPHYRINS	http://www.broadinstitute.org/gsea/msigdb/cards/REACTOME_METABOLISM_OF_PORPHYRINS	15	66.7	HMOX2|HMBS|ALAD|FECH|UROD|BLVRA|BLVRB|UROS|CPOX|PPOX	1	0.0797546	0.123566	2.1631
REACTOME_VIF_MEDIATED_DEGRADATION_OF_APOBEC3G	http://www.broadinstitute.org/gsea/msigdb/cards/REACTOME_VIF_MEDIATED_DEGRADATION_OF_APOBEC3G	53	62.3	PSMD5|PSMB5|PSMB1|PSMD3|PSME4|PSMD8|RPS27A|PSMA1|PSMA2|PSMB3|PSMD6|PSMB6|PSMB2|PSMB7|PSMD4|PSMC3|PSMD1|PSMD13|PSMD12|PSMB4|PSMA6|PSMF1|PSMC4|PSMA7|PSMA4|PSMD9|PSMD11|PSME2|CUL5|PSME1|PSMB9|PSMD2|PSMD10	1	0.001	0.00304563	4.1571
REACTOME_SIGNALING_BY_FGFR	http://www.broadinstitute.org/gsea/msigdb/cards/REACTOME_SIGNALING_BY_FGFR	113	31	PRKAR2A|RPS27A|SRC|MAP2K2|MLST8|PPP2R1A|SOS1|TSC2|RAF1|MTOR|AKT1S1|GSK3A|PIK3R1|BAD|PRKACA|CAMK4|AKT1|PLCG1|CASP9|PRKACB|PRKAR1A|MAPK1|PRKAR2B|RICTOR|FOXO3|CDKN1B|CDK1|MAPK3|CBL|AKT3|YWHAB|PDPK1|FGF2|MAP2K1|GAB1	1	0.001	0.00304563	-5.6589
REACTOME_RNA_POL_I_TRANSCRIPTION_INITIATION	http://www.broadinstitute.org/gsea/msigdb/cards/REACTOME_RNA_POL_I_TRANSCRIPTION_INITIATION	26	57.7	POLR1A|POLR1B|POLR1C|ERCC2|MNAT1|ERCC3|POLR1D|CCNH|GTF2H3|CDK7|TAF1C|GTF2H1|EHMT2|UBTF|ERCC6	1	0.001	0.00304563	5.5638
REACTOME_PYRIMIDINE_METABOLISM	http://www.broadinstitute.org/gsea/msigdb/cards/REACTOME_PYRIMIDINE_METABOLISM	25	40	NT5C|TYMS|TK1|CAD|DHODH|DCK|DUT|UMPS|DPYD|DCTD	1	0.0248447	0.0472699	-2.7732
REACTOME_INTRINSIC_PATHWAY_FOR_APOPTOSIS	http://www.broadinstitute.org/gsea/msigdb/cards/REACTOME_INTRINSIC_PATHWAY_FOR_APOPTOSIS	31	51.6	DIABLO|NMT1|BAD|BAK1|XIAP|TP53|AKT1|CASP9|APAF1|CYCS|CASP3|BID|BAX|YWHAB|CASP7|BCL2L11	1	0.001	0.00304563	-4.238
REACTOME_PI3K_CASCADE	http://www.broadinstitute.org/gsea/msigdb/cards/REACTOME_PI3K_CASCADE	72	33.3	EEF2K|PPM1A|EIF4EBP1|EIF4B|MLST8|TSC1|TSC2|PRKAG1|MTOR|PIK3R1|PIK3R4|PIK3C3|PDE3B|RPTOR|INS|EIF4E|EIF4G1|IRS2|PRKAB1|PIK3R2|RHEB|PDPK1|FGF2|GAB1	1	0.0467836	0.0805886	-2.4421
REACTOME_APOPTOTIC_EXECUTION_PHASE	http://www.broadinstitute.org/gsea/msigdb/cards/REACTOME_APOPTOTIC_EXECUTION_PHASE	55	63.6	ACIN1|FNTA|APC|SPTAN1|LMNA|DNM1L|KPNB1|HIST1H1B|KPNA1|BCAP31|PLEC|DSG2|PTK2|LMNB1|ROCK1|DBNL|DSP|BIRC2|HIST1H1C|HIST1H1D|VIM|GSN|CTNNB1|DFFA|ADD1|PAK2|HMGB1|TJP1|STK24|CASP3|CASP6|HMGB2|MAPT|CASP7|TJP2	1	0.148515	0.209069	-1.7735
NABA_ECM_GLYCOPROTEINS	http://www.broadinstitute.org/gsea/msigdb/cards/NABA_ECM_GLYCOPROTEINS	197	8.1	IGFBP2|LAMA3|CRELD1|CRELD2|VWA5A|SMOC1|EDIL3|RELN|LAMB1|EMILIN3|FBLN1|THBS3|NELL2|LAMC1|IGFBPL1|SBSPON	1	0.197581	0.265987	-1.616
NABA_ECM_REGULATORS	http://www.broadinstitute.org/gsea/msigdb/cards/NABA_ECM_REGULATORS	239	10.5	EGLN1|CTSB|P4HA1|CTSD|ADAM10|OGFOD1|NGLY1|SERPINB1|P4HTM|FAM20B|ADAM17|PLOD2|PRSS12|P3H3|P3H1|CST3|CTSZ|PLOD3|PLOD1|CTSC|SERPINB6|SERPINH1|CSTB|CTSL|CTSA	1	0.0209924	0.041213	-2.9189
NABA_ECM_AFFILIATED	http://www.broadinstitute.org/gsea/msigdb/cards/NABA_ECM_AFFILIATED	172	9.9	ANXA2|ANXA6|LGALS7|GPC2|LGALSL|ANXA11|LMAN1|ANXA7|SEMA4C|SDC2|ANXA5|SEMA7A|PLXNA3|PLXNB2|LGALS1|LGALS3|ANXA4	1	0.001	0.00304563	-3.7147
NABA_SECRETED_FACTORS	http://www.broadinstitute.org/gsea/msigdb/cards/NABA_SECRETED_FACTORS	345	4.1	TGFB1|HCFC2|FLG|TGFB3|FLG2|HRNR|INS|MEGF8|ZFP91|S100A6|HCFC1|FSTL1|FGF2|CRLF3	1	0.0318725	0.0590969	-2.5182
NABA_CORE_MATRISOME	http://www.broadinstitute.org/gsea/msigdb/cards/NABA_CORE_MATRISOME	276	6.9	IMPG2|IGFBP2|LAMA3|CRELD1|COL19A1|CRELD2|VWA5A|SMOC1|EDIL3|PRELP|RELN|LAMB1|EMILIN3|FBLN1|THBS3|NELL2|LAMC1|IGFBPL1|SBSPON	1	0.634343	0.696995	-0.5751
NABA_MATRISOME_ASSOCIATED	http://www.broadinstitute.org/gsea/msigdb/cards/NABA_MATRISOME_ASSOCIATED	754	7.4	TGFB1|EGLN1|CTSB|ANXA2|HCFC2|FLG|ANXA6|P4HA1|LGALS7|CTSD|ADAM10|OGFOD1|NGLY1|SERPINB1|TGFB3|FLG2|P4HTM|GPC2|HRNR|FAM20B|ADAM17|LGALSL|ANXA11|LMAN1|PLOD2|ANXA7|PRSS12|SEMA4C|P3H3|SDC2|INS|P3H1|CST3|MEGF8|CTSZ|ZFP91|S100A6|PLOD3|PLOD1|ANXA5|SEMA7A|CTSC|PLXNA3|SERPINB6|HCFC1|SERPINH1|PLXNB2|CSTB|CTSL|FSTL1|CTSA|LGALS1|LGALS3|FGF2|ANXA4|CRLF3	1	0.001	0.00304563	-5.5005
NABA_MATRISOME	http://www.broadinstitute.org/gsea/msigdb/cards/NABA_MATRISOME	1028	7.3	IMPG2|TGFB1|EGLN1|IGFBP2|LAMA3|CRELD1|CTSB|COL19A1|CRELD2|ANXA2|HCFC2|FLG|ANXA6|P4HA1|LGALS7|CTSD|VWA5A|SMOC1|ADAM10|EDIL3|OGFOD1|NGLY1|SERPINB1|TGFB3|FLG2|P4HTM|PRELP|GPC2|HRNR|FAM20B|ADAM17|LGALSL|ANXA11|RELN|LMAN1|PLOD2|ANXA7|PRSS12|SEMA4C|P3H3|SDC2|INS|P3H1|LAMB1|CST3|MEGF8|EMILIN3|CTSZ|FBLN1|ZFP91|S100A6|PLOD3|PLOD1|ANXA5|THBS3|SEMA7A|CTSC|PLXNA3|SERPINB6|NELL2|LAMC1|HCFC1|SERPINH1|PLXNB2|CS…	1	0.001	0.00304563	-5.0642
HALLMARK_TNFA_SIGNALING_VIA_NFKB	http://www.broadinstitute.org/gsea/msigdb/cards/HALLMARK_TNFA_SIGNALING_VIA_NFKB	201	15.4	STAT5A|REL|ATP2B1|TRIP10|PTGS2|EIF1|PANX1|DNAJB4|YRDC|CD44|SOD2|TAP1|BIRC2|NAMPT|TANK|ZBTB10|TNIP1|SNN|IRS2|NFKBIE|MARCKS|PDLIM5|MCL1|TSC22D1|PFKFB3|NFKB1|NFKBIA|RELA|SQSTM1|MAP2K3|EHD1	1	0.00380228	0.0098246	-3.3648
HALLMARK_HYPOXIA	http://www.broadinstitute.org/gsea/msigdb/cards/HALLMARK_HYPOXIA	201	36.3	HK2|LDHA|ILVBL|ALDOA|SLC6A6|GALK1|ANKZF1|GAA|ZNF292|SLC37A4|ANXA2|SLC25A1|SLC2A1|P4HA1|XPNPEP1|PDK1|HSPA5|B3GALT6|ENO3|HEXA|JMJD6|TPI1|GAPDHS|NEDD4L|ENO1|GLRX|RBPJ|RRAGD|TGFB3|ALDOC|KDM3A|CXCR4|AKAP12|AK4|PFKL|ENO2|TES|SDC2|MIF|TPD52|PLIN2|PYGM|ATP7A|GYS1|PFKP|GRHPR|IRS2|GBE1|FAM162A|HDLBP|GPI|NAGK|SELENBP1|UGP2|FOXO3|KIF5A|MYH9|PGK1|CDKN1B|CASP6|DPYSL4|HK1|SAP30|PGM2|GAPDH|PFKFB3|EGFR|PGAM2|PDK3…	1	0.0307692	0.0573166	-2.8828
HALLMARK_CHOLESTEROL_HOMEOSTASIS	http://www.broadinstitute.org/gsea/msigdb/cards/HALLMARK_CHOLESTEROL_HOMEOSTASIS	75	53.3	CYP51A1|LGMN|SREBF2|FDFT1|SCD|CD9|ATXN2|TMEM97|FADS2|HMGCS1|SQLE|EBP|FASN|HSD17B7|ECH1|ACAT2|HMGCR|ALDOC|PCYT2|FDPS|ACSS2|FABP5|ETHE1|GUSB|STX5|DHCR7|GSTM2|IDI1|CTNNB1|LSS|GLDC|ABCA2|ANXA5|PMVK|NSDHL|PDK3|MVD|FAM129A|CHKA|LGALS3	1	0.597895	0.662398	-0.6994
HALLMARK_MITOTIC_SPINDLE	http://www.broadinstitute.org/gsea/msigdb/cards/HALLMARK_MITOTIC_SPINDLE	201	74.6	CCDC88A|FGD4|SORBS2|KATNA1|ARHGAP4|NF1|WASF1|CDC27|APC|CENPE|CSNK1D|KATNB1|KIF1B|PPP4R2|TBCD|SPTAN1|CEP72|FSCN1|ARFIP2|KIF15|DST|LRPPRC|PCM1|EPB41L2|CNTROB|RABGAP1|CNTRL|UXT|ARHGAP5|LATS1|ARHGAP10|ARFGEF1|RANBP9|GEMIN4|CDK5RAP2|SYNPO|KNTC1|SMC4|ITSN1|CEP192|ARHGEF11|ARHGEF12|EZR|ARHGDIA|SAC3D1|RASAL2|ALS2|TSC1|BIRC5|SOS1|RAPGEF6|SASS6|KIF5B|VCL|PAFAH1B1|RAB3GAP1|LMNB1|ROCK1|ANLN|SMC1A|RHOT2|TUBGC…	1	0.001	0.00304563	-5.5129
HALLMARK_WNT_BETA_CATENIN_SIGNALING	http://www.broadinstitute.org/gsea/msigdb/cards/HALLMARK_WNT_BETA_CATENIN_SIGNALING	43	30.2	JAG2|CCND2|RBPJ|NCOR2|KAT2A|ADAM17|SKP2|CTNNB1|TP53|DVL2|NCSTN|CSNK1E|LEF1	1	0.135081	0.192526	-1.8527
HALLMARK_TGF_BETA_SIGNALING	http://www.broadinstitute.org/gsea/msigdb/cards/HALLMARK_TGF_BETA_SIGNALING	55	23.6	TGFB1|CDK9|PPM1A|FNTA|APC|NCOR2|TRIM33|XIAP|MAP3K7|CTNNB1|SPTBN1|TJP1|ARID4B	1	0.116667	0.171783	1.873
HALLMARK_IL6_JAK_STAT3_SIGNALING	http://www.broadinstitute.org/gsea/msigdb/cards/HALLMARK_IL6_JAK_STAT3_SIGNALING	88	15.9	TGFB1|CD9|ITGA4|PTPN1|CD44|PTPN2|STAT2|MYD88|PTPN11|BAK1|STAM2|CBL|HAX1|STAT1	1	0.192547	0.259646	-1.6482
HALLMARK_DNA_REPAIR	http://www.broadinstitute.org/gsea/msigdb/cards/HALLMARK_DNA_REPAIR	151	62.9	GTF2F1|ZNRD1|ERCC4|ADA|ERCC1|GTF2A2|CANT1|POLR1C|BRF2|GMPR2|NUDT9|ERCC2|AK1|MRPL40|ERCC3|POLR1D|XPC|AAAS|NT5C|IMPDH2|POLB|PRIM1|SRSF6|RRM2B|DDB2|GTF2H3|ERCC5|RNMT|TYMS|CSTF3|SURF1|NME3|POLR3C|POLA1|TAF1C|GTF2H1|POLA2|POLD3|COX17|RAE1|GTF3C5|ERCC8|POLR2E|FEN1|SSRP1|LIG1|POLD1|RFC2|SAC3D1|RFC5|DCTN4|PNP|RFC4|BCAP31|NCBP2|POLR2A|RFC3|TARBP2|APRT|POLR2C|DGUOK|BOLA2|SF3A3|USP11|NME4|DDB1|GPX4|ADRM1|EL…	1	0.112871	0.166501	2.0883
HALLMARK_G2M_CHECKPOINT	http://www.broadinstitute.org/gsea/msigdb/cards/HALLMARK_G2M_CHECKPOINT	201	65.7	SLC12A2|WRN|KATNA1|TGFB1|NOLC1|CDC27|HIRA|CENPE|CDC45|PBK|MTF2|MNAT1|ZAK|CCNT1|DBF4|KIF15|KPNA2|RAD23B|SYNCRIP|H2AFV|NCL|MKI67|GSPT1|G3BP1|HMGN2|KPNB1|PRIM2|NUP98|SMC2|POLA2|POLE|SQLE|HN1|EZH2|NUP50|PRPF4B|CDC7|SMC4|CHEK1|CHAF1A|UBE2S|CTCF|ORC6|RASAL2|STMN1|ODF2|BIRC5|ORC5|HMMR|ILF3|KIF5B|RBM14|PAFAH1B1|CASP8AP2|ATRX|HNRNPU|CUL4A|DMD|SLC7A5|TNPO2|LMNB1|UBE2C|EXO1|ARID4A|LIG3|SMC1A|MCM6|SLC7A1|MAD…	1	0.0346154	0.0631593	-2.4552
HALLMARK_APOPTOSIS	http://www.broadinstitute.org/gsea/msigdb/cards/HALLMARK_APOPTOSIS	162	41.4	DAP3|MADD|DIABLO|VDAC2|SPTAN1|NEFH|LMNA|GPX1|DNM1L|PDCD4|RETSAT|GSTM1|EBP|DNAJC3|IGF2R|HSPB1|CCND2|CYLD|CD44|GSR|BCAP31|SOD2|PTK2|TSPO|FDXR|ROCK1|MGMT|TAP1|RHOT2|ENO2|PAK1|GSN|CTH|XIAP|CTNNB1|GPX4|DFFA|ADD1|WEE1|TOP2A|SOD1|CREBBP|CASP9|PPT1|DNAJA1|PSEN1|BCL10|CASP3|BRCA1|CDKN1B|CASP2|CASP6|BID|HMGB2|BAX|MCL1|LEF1|DAP|DPYD|CDK2|CASP7|APP|RELA|BCL2L11|PEA15|SQSTM1|LGALS3	1	0.001	0.00304563	-5.371
HALLMARK_ADIPOGENESIS	http://www.broadinstitute.org/gsea/msigdb/cards/HALLMARK_ADIPOGENESIS	201	54.7	RREB1|STAT5A|ALDOA|NDUFB7|PTCD3|STOM|SLC25A10|TKT|ACLY|MRPL15|SAMM50|UQCRQ|UQCRC1|NDUFA5|ATP5O|NDUFS3|G3BP2|ETFB|CRAT|SDHB|UBQLN1|DLAT|PPM1B|PDCD4|IMMT|DGAT1|SLC25A1|CYC1|ABCB8|RETSAT|AK2|SDHC|ACOX1|BAZ2A|ECH1|ACADS|ECHS1|SLC19A1|COX6A1|AGPAT3|ACADM|TST|NMT1|MDH2|ATL2|MTCH2|ITSN1|IDH3A|DLD|CS|IDH1|ACO2|COQ3|GHITM|DDT|MCCC1|PRDX3|LPCAT3|PREB|CPT2|SUCLG1|MAP4K3|APLP2|CMBL|SLC1A5|GRPEL1|MGST3|PHLDB1…	1	0.972056	0.976934	0.0483
HALLMARK_ESTROGEN_RESPONSE_EARLY	http://www.broadinstitute.org/gsea/msigdb/cards/HALLMARK_ESTROGEN_RESPONSE_EARLY	201	29.4	ELOVL2|BCL11B|SYNGR1|DEPTOR|CANT1|KDM4B|AKAP1|MYBBP1A|ABCA3|FKBP5|PODXL|FDFT1|RRP12|MED13L|SLC16A1|AFF1|CALB2|SLC2A1|SLC27A2|FASN|FKBP4|ISG20L2|BLVRB|INPP5F|SEC14L2|ARL3|ENDOD1|PPIF|GAB2|CD44|NCOR2|ADD3|SLC7A5|BAG1|MED24|TMEM164|NADSYN1|ELOVL5|NRIP1|SLC39A6|DHCR7|FAM63A|FLNB|FARP1|ABLIM1|SLC1A4|XBP1|SLC9A3R1|SVIL|SNX24|DYNLT3|GLA|MAPT|WFS1|ITPK1|PDLIM3|ABAT|FHL2|SOX3	1	0.953975	0.964816	-0.0858
HALLMARK_ESTROGEN_RESPONSE_LATE	http://www.broadinstitute.org/gsea/msigdb/cards/HALLMARK_ESTROGEN_RESPONSE_LATE	201	31.3	GALE|TSTA3|ASS1|ABCA3|FKBP5|FDFT1|ETFB|CD9|XRCC3|CKB|SLC16A1|AFF1|PDCD4|METTL3|SLC27A2|COX6C|UGDH|TST|FKBP4|BLVRB|ARL3|PPIF|HSPA4L|CD44|LTF|RNASEH2A|NCOR2|ADD3|SLC7A5|UNC13B|MOCS2|FABP5|BAG1|DCXR|ELOVL5|NRIP1|SORD|GINS2|RABEP1|DHCR7|FLNB|KIF20A|SLC29A1|FARP1|DNAJC12|TOP2A|ATP2B4|PRKAR2B|ALDH3A2|SLC1A4|XBP1|CPE|SLC9A3R1|DYNLT3|GLA|MAPT|WFS1|ITPK1|PDLIM3|CACNA2D2|IDH2|HPRT1|SOX3	1	0.0204082	0.0403628	-2.9219
HALLMARK_ANDROGEN_RESPONSE	http://www.broadinstitute.org/gsea/msigdb/cards/HALLMARK_ANDROGEN_RESPONSE	102	43.1	GPD1L|PA2G4|SRP19|ACSL3|FKBP5|SCD|CAMKK2|RRP12|FADS1|HMGCS1|IQGAP2|XRCC6|XRCC5|UAP1|PGM3|NGLY1|GSR|HMGCR|STK39|LMAN1|ELOVL5|AKAP12|SORD|SMS|IDI1|TPD52|ADRM1|CDK6|ZBTB10|DHCR24|AKT1|CENPN|PDLIM5|B2M|ITGAV|GNAI3|TSC22D1|DBI|VAPA|NDRG1|RAB4A|SEC24D|ACTN1|ALDH1A3	1	0.0459082	0.0794221	-2.6234
HALLMARK_MYOGENESIS	http://www.broadinstitute.org/gsea/msigdb/cards/HALLMARK_MYOGENESIS	201	25.9	MAPK12|TGFB1|GAA|AK1|CAMK2B|SPTAN1|PRNP|SCD|CRAT|CKB|MYL6B|ENO3|MYO1C|SMTN|TSC2|ACSL1|FDPS|DMD|AGL|EFS|BAG1|PFKM|BIN1|PKIA|GNAO1|SYNGR2|GSN|PYGM|ABLIM1|PC|DES|LPIN1|SIRT2|MYH9|RB1|PDE4DIP|PDLIM7|SVIL|NCAM1|FLII|PLXNB2|SH2B1|PGAM2|ATP6AP1|FHL1|DTNA|PVALB|CNN3|APP|ITGB1|SORBS1|FGF2	1	0.001	0.00304563	-4.374
HALLMARK_PROTEIN_SECRETION	http://www.broadinstitute.org/gsea/msigdb/cards/HALLMARK_PROTEIN_SECRETION	97	69.1	MON2|KIF1B|ARFIP1|DST|ATP6V1H|USO1|DNM1L|VPS45|ARFGEF2|STX7|ARFGEF1|IGF2R|CLN5|M6PR|CLTA|SCAMP3|CLTC|COPB1|STX16|ADAM10|SCAMP1|GOLGA4|SEC31A|BNIP3|COG2|TMED10|VAMP7|ARCN1|GBF1|GOSR2|LMAN1|TMX1|RER1|STAM|TPD52|COPB2|YIPF6|GNAS|SCRN1|ATP7A|ERGIC3|GALC|COPE|SOD1|YKT6|TSG101|PPT1|SNX2|MAPK1|NAPA|AP3B1|ARFGAP3|AP1G1|VPS4B|RAB9A|CTSC|STX12|RAB22A|GLA|ANP32E|ATP1A1|EGFR|ZW10|OCRL|SEC24D|CD63|LAMP2	1	0.001	0.00304563	-4.7847
HALLMARK_INTERFERON_ALPHA_RESPONSE	http://www.broadinstitute.org/gsea/msigdb/cards/HALLMARK_INTERFERON_ALPHA_RESPONSE	98	25.5	TDRD7|ADAR|PNPT1|EIF2AK2|NUB1|CNP|WARS|STAT2|TAP1|LGALS3BP|PSME2|PSME1|MOV10|PSMB9|TRIM26|NCOA7|CD47|OGFR|TRIM25|UBE2L6|TRAFD1|RNF31|B2M|IRF2|LAP3	1	0.0385356	0.0687462	-2.5292
HALLMARK_INTERFERON_GAMMA_RESPONSE	http://www.broadinstitute.org/gsea/msigdb/cards/HALLMARK_INTERFERON_GAMMA_RESPONSE	201	27.4	TDRD7|AUTS2|ADAR|RNF213|PTGS2|RIPK1|PSMA2|NUP93|PSMB2|PNPT1|EIF2AK2|TOR1B|WARS|SAMHD1|PTPN1|RAPGEF6|PNP|SOD2|MTHFD2|PTPN2|STAT2|OAS3|MYD88|HLA-A|TAP1|LGALS3BP|PLA2G4A|PSME2|NAMPT|PSME1|ISOC1|PSMB9|TRIM26|BPGM|PFKP|ZNFX1|HLA-B|RBCK1|OGFR|TRIM25|CASP3|UBE2L6|TRAFD1|RNF31|B2M|IRF2|SRI|NFKB1|SPPL2A|NFKBIA|PML|CASP7|MVP|LAP3|STAT1	1	0.00195312	0.00552102	-3.6596
HALLMARK_APICAL_JUNCTION	http://www.broadinstitute.org/gsea/msigdb/cards/HALLMARK_APICAL_JUNCTION	201	31.3	NF1|SYMPK|GTF2F1|JAM3|LAMA3|ZAK|CDK8|FSCN1|EVL|CNTN1|CRAT|EPB41L2|GAMT|VASP|CALB2|ATP1A3|SRC|TSC1|YWHAH|VCL|LIMA1|PTK2|DHX16|EXOC4|IKBKG|CADM3|PKD1|THY1|SYK|TAOK2|VAV2|JUP|CD99|NF2|WASL|FLNC|PLCG1|MPP5|DLG1|TUBG1|TJP1|ZYX|CD276|MPZL1|MYH10|THBS3|MYH9|PFN1|ACTN4|CAP1|EGFR|BAIAP2|GNAI2|AKT3|HADH|MVD|CTNNA1|ITGB1|CTNND1|RASA1|ACTN1|MSN|SHROOM2	1	0.001	0.00304563	-4.2565
HALLMARK_APICAL_SURFACE	http://www.broadinstitute.org/gsea/msigdb/cards/HALLMARK_APICAL_SURFACE	45	22.2	CROCC|GSTM3|HSPB1|ADAM10|THY1|NCOA6|DCBLD2|BRCA1|APP|SHROOM2	1	0.176591	0.241794	-1.7314
HALLMARK_HEDGEHOG_SIGNALING	http://www.broadinstitute.org/gsea/msigdb/cards/HALLMARK_HEDGEHOG_SIGNALING	37	35.1	NF1|L1CAM|THY1|NRCAM|CDK6|TLE3|OPHN1|MYH9|DPYSL2|RTN1|CRMP1|PML|RASA1	1	0.001	0.00304563	-3.6275
HALLMARK_COMPLEMENT	http://www.broadinstitute.org/gsea/msigdb/cards/HALLMARK_COMPLEMENT	201	25.9	DOCK9|ZFPM2|LGMN|CTSB|CBLB|PREP|XPNPEP1|HSPA5|BRPF3|CTSD|SRC|USP15|FDX1|PCLO|LTA4H|LTF|VCPIP1|RAF1|USP16|ATOX1|USP14|KIF2A|GMFB|PLA2G4A|SIRT6|LRP1|MT3|ZEB1|PSMB9|PRCP|USP8|CASP9|DOCK4|PSEN1|CASP3|ANXA5|GPD2|CTSC|PFN1|SCG3|GNAI3|IRF2|GNB4|GNAI2|GCA|L3MBTL4|CASP7|CD59|LAMP2|LGALS3|LAP3|EHD1	1	0.001	0.00304563	-5.0202
HALLMARK_UNFOLDED_PROTEIN_RESPONSE	http://www.broadinstitute.org/gsea/msigdb/cards/HALLMARK_UNFOLDED_PROTEIN_RESPONSE	114	64	TATDN2|IMP3|NOP14|NOLC1|ERN1|EXOSC2|DDX10|POP4|RRP9|SLC30A5|EXOSC4|EXOSC9|SKIV2L2|PARN|EXOSC5|EIF4EBP1|TTC37|EIF2S1|IARS|SDAD1|NPM1|EXOSC1|EEF2|CALR|EIF2AK3|CNOT6|HSPA5|ALDH18A1|LSM1|DNAJC3|EXOSC10|GEMIN4|HERPUD1|PAIP1|FKBP14|DCTN1|SEC31A|PDIA6|HSP90B1|PDIA5|KIF5B|PREB|MTHFD2|NHP2|NOP56|SLC7A5|SRPRB|EXOC2|GOSR2|SPCS1|KHSRP|DKC1|HSPA9|DCP1A|DCP2|ASNS|EDC4|EIF4E|EIF4G1|HYOU1|ATP6V0D1|PSAT1|DNAJA4|C…	1	0.00804829	0.0181597	2.7523
HALLMARK_PI3K_AKT_MTOR_SIGNALING	http://www.broadinstitute.org/gsea/msigdb/cards/HALLMARK_PI3K_AKT_MTOR_SIGNALING	106	48.1	PRKAR2A|PIN1|ECSIT|DUSP3|RPS6KA1|RIPK1|ACACA|CALR|SLC2A1|PDK1|PIKFYVE|CLTC|ACTR2|ARHGDIA|HSP90B1|PPP2R1B|TSC2|PRKAG1|STAT2|RAF1|TRAF2|CXCR4|AKT1S1|MYD88|PTPN11|NCK1|RPTOR|PAK4|MAP3K7|NFKBIB|CAMK4|EIF4E|AKT1|MAP2K6|PLCG1|CDK4|TBK1|MAPK1|RALB|CFL1|CDKN1B|PFN1|CDK1|ARPC3|EGFR|ACTR3|YWHAB|CDK2|GSK3B|SQSTM1|MAP2K3	1	0.00824742	0.0184912	-3.3914
HALLMARK_MTORC1_SIGNALING	http://www.broadinstitute.org/gsea/msigdb/cards/HALLMARK_MTORC1_SIGNALING	201	70.6	HK2|LDHA|CYP51A1|LGMN|ALDOA|SLC6A6|DHFR|TFRC|PRDX1|PSMB5|RRM2|ACLY|UCHL5|HMBS|PPA1|RRP9|NUFIP1|ACSL3|USO1|SCD|CANX|SLC37A4|CACYBP|FADS1|CD9|ACACA|PNO1|TMEM97|FADS2|CALR|PITPNB|ARPC5L|POLR3G|IMMT|HMGCS1|SLC2A1|P4HA1|PDK1|GTF2H1|ABCF2|HSPA5|TOMM40|SQLE|EBP|NUP205|EEF1E1|PSMD13|PSMD12|NMT1|M6PR|HSPA4|WARS|TPI1|ACTR2|PSMG1|TCEA1|PSMC4|ENO1|IDH1|CCT6A|HSPD1|GLRX|HSP90B1|LTA4H|PSMA4|ATP6V1D|GSR|PNP|HMG…	1	0.734043	0.777736	-0.4024
HALLMARK_E2F_TARGETS	http://www.broadinstitute.org/gsea/msigdb/cards/HALLMARK_E2F_TARGETS	201	78.6	PRKDC|PA2G4|PMS2|NOLC1|TFRC|RRM2|CENPE|HELLS|IPO7|LYAR|KPNA2|DNMT1|EXOSC8|SYNCRIP|MKI67|EIF2S1|ATAD2|PPM1D|GSPT1|DSCC1|PRIM2|RAD51C|PSMC3IP|POLA2|RAD50|POLD3|POLE|RANBP1|HN1|AK2|EZH2|MLH1|NUP205|XRCC6|UBR7|DCTPP1|NCAPD2|POP7|SMC4|TIPIN|SSRP1|CHEK1|LIG1|POLD1|NBN|CENPM|RFC2|UBE2S|CBX5|CTCF|ORC6|PNN|TBRG4|MSH2|NUP107|PAN2|POLD2|STMN1|BIRC5|HMMR|USP1|ORC2|ILF3|RNASEH2A|TIMELESS|PAICS|MTHFD2|NOP56|LM…	1	0.001	0.00304563	-4.3015
HALLMARK_MYC_TARGETS_V1	http://www.broadinstitute.org/gsea/msigdb/cards/HALLMARK_MYC_TARGETS_V1	201	71.1	DDX21|LDHA|MRPS18B|SERBP1|HNRNPC|GNL3|PA2G4|SRPK1|NOLC1|EIF3D|MRPL9|MRPL23|RPS10|EIF3B|CDC45|RRM1|RRP9|SSBP1|RPLP0|PSMD3|EXOSC7|RPL6|IMPDH2|KPNA2|RAD23B|PSMD8|POLE3|RPS2|SYNCRIP|HNRNPA1|SNRPB2|RSL1D1|EIF3J|CANX|PPM1G|EIF2S1|IARS|ACP1|PSMA1|SNRPA1|NPM1|PSMA2|TYMS|GSPT1|PSMB3|RPS3|NOP16|C1QBP|G3BP1|RUVBL2|PSMB2|KPNB1|CYC1|HDDC2|EEF1B2|VDAC3|SSB|PSMD1|RANBP1|RPL14|GOT2|XRCC6|RPL18|TUFM|COX5A|SET|CST…	1	0.001	0.00304563	5.8743
HALLMARK_MYC_TARGETS_V2	http://www.broadinstitute.org/gsea/msigdb/cards/HALLMARK_MYC_TARGETS_V2	59	84.7	HK2|GNL3|PA2G4|UTP20|SUPV3L1|RABEPK|NOLC1|IPO4|RCL1|NOC4L|RRP9|WDR43|BYSL|WDR74|MYBBP1A|MPHOSPH10|EXOSC5|GRWD1|RRP12|NOP2|NIP7|NPM1|MRTO4|TCOF1|PRMT3|TMEM97|NOP16|DCTPP1|FARSA|SLC19A1|PES1|PPAN|DDX18|TBRG4|SRM|LAS1L|TFB2M|HSPD1|PUS1|PHB|HSPE1|NOP56|MCM4|NDUFAF4|AIMP2|SORD|MCM5|PLK1|UNG|CDK4	1	0.001	0.00304563	7.819
HALLMARK_EPITHELIAL_MESENCHYMAL_TRANSITION	http://www.broadinstitute.org/gsea/msigdb/cards/HALLMARK_EPITHELIAL_MESENCHYMAL_TRANSITION	201	20.4	PDLIM4|TGFB1|IGFBP2|LAMA3|DST|CAP2|EDIL3|PVR|CD44|DPYSL3|FUCA1|PLOD2|THY1|MCM7|CADM1|ENO2|VIM|LRP1|COPA|CALU|BASP1|FBLN1|PLOD3|PLOD1|GPX7|LAMC1|ITGAV|TPM1|SERPINH1|PFN2|TPM4|FSTL1|PPIB|CALD1|FERMT2|LGALS1|ITGB1|CDH2|FLNA|CD59|FGF2	1	0.001	0.00304563	-5.9461
HALLMARK_INFLAMMATORY_RESPONSE	http://www.broadinstitute.org/gsea/msigdb/cards/HALLMARK_INFLAMMATORY_RESPONSE	201	9.5	ATP2B1|SLC11A2|KIF1B|EIF2AK2|ATP2C1|PVR|RAF1|SLC7A1|NAMPT|ATP2A2|ADRM1|DCBLD2|PSEN1|GNAI3|SRI|NFKB1|ABI1|NFKBIA|RELA	1	0.0795455	0.12348	-2.0898
HALLMARK_XENOBIOTIC_METABOLISM	http://www.broadinstitute.org/gsea/msigdb/cards/HALLMARK_XENOBIOTIC_METABOLISM	201	34.8	MPP2|SLC6A6|CES1|MAOA|ACP1|TMEM97|BPHL|CNDP2|GSS|ACOX3|NDRG2|DHRS1|RETSAT|HSD17B2|ACOX1|ECH1|UGDH|HACL1|NFS1|NMT1|BLVRB|IDH1|ACO2|LONP1|DDT|MTHFD1|GSR|KARS|ACP2|AHCY|GSTO1|GART|PYCR1|DDAH2|AP4B1|SLC1A5|AKR1C3|GCLC|MCCC2|DCXR|ELOVL5|CBR1|ETFDH|CYP27A1|SHMT2|EPHX1|POR|ATP2A2|DHPS|JUP|DHRS7|ALDH9A1|NPC1|ALDH2|PTGR1|PC|BCAT1|CAT|FBLN1|COMT|ASL|CASP6|ADH5|PDLIM5|CYB5A|PGRMC1|ARPP19|PGD|HPRT1|BCAR1	1	0.118644	0.174155	-2.0388
HALLMARK_FATTY_ACID_METABOLISM	http://www.broadinstitute.org/gsea/msigdb/cards/HALLMARK_FATTY_ACID_METABOLISM	159	66	GSTZ1|LDHA|MCEE|ALDOA|PDHB|PDHA1|ACOT2|CA4|D2HGDH|ALAD|SDHA|HSP90AA1|MAOA|CRAT|DLST|BPHL|ADSL|NTHL1|HMGCS1|IDH3B|RETSAT|ACAA1|SDHC|UROD|ACOX1|FASN|HSD17B7|ACSL4|ECH1|ACADS|ECHS1|UGDH|BLVRA|MLYCD|ENO3|ACADM|MDH2|FH|NBN|GAPDHS|MDH1|SERINC1|DLD|ACAT2|IDH1|ACO2|UROS|ACSL1|YWHAH|CPT2|SUCLG1|SUCLG2|SUCLA2|ELOVL5|NCAPH2|CBR1|ETFDH|SMS|HSDL2|IDI1|ENO2|EPHX1|PSME1|HMGCL|GCDH|MIF|MGLL|ACSS1|CRYZ|GPD1|ERP29…	1	0.207294	0.277199	-1.5402
HALLMARK_OXIDATIVE_PHOSPHORYLATION	http://www.broadinstitute.org/gsea/msigdb/cards/HALLMARK_OXIDATIVE_PHOSPHORYLATION	201	85.1	COX11|ATP6V1G1|LDHA|NDUFA8|NDUFA1|NDUFA2|NDUFS1|NDUFB4|NDUFC2|NDUFA3|NDUFB3|NDUFC1|NDUFB2|NDUFB8|NDUFB7|MRPS22|NDUFV1|NDUFV2|NDUFA9|MRPS15|PDHB|MTX2|NDUFA7|NDUFB6|MRPS11|NDUFS6|FXN|NDUFA6|NDUFS4|PDHA1|SUPV3L1|NDUFB1|TIMM17A|NDUFB5|MRPL15|NDUFS7|MRPL11|ATP6V1C1|VDAC2|UQCRC2|NDUFS8|UQCRQ|ATP5I|SDHA|UQCRB|ETFA|PMPCA|UQCRC1|ATP5A1|NDUFA5|ATP6V1H|MRPS30|SLC25A20|ATP5O|NDUFS3|NDUFS2|OXA1L|ACADSB|ATP5B|…	1	0.001	0.00304563	9.3661
HALLMARK_GLYCOLYSIS	http://www.broadinstitute.org/gsea/msigdb/cards/HALLMARK_GLYCOLYSIS	201	54.2	HK2|LDHA|ALDOA|GALE|AKR1A1|GALK1|SLC25A10|ANKZF1|GALK2|HOMER1|TSTA3|NDUFV3|MPI|ZNF292|SLC37A4|ABCB6|P4HA1|ALG1|PMM2|HSPA5|GOT2|SDHC|B3GALT6|PHKA2|RARS|CLN6|SRD5A3|MDH2|NOL3|TPI1|FKBP4|GAPDHS|MDH1|PSMC4|DLD|ENO1|IDH1|B4GALT4|GMPPA|GLRX|STMN1|COG2|CD44|RRAGD|HMMR|NANP|TXN|LHPP|AGL|CXCR4|KIF2A|PAXIP1|MED24|HS2ST1|GCLC|PYGL|PLOD2|GUSB|AK4|GOT1|SLC25A13|ENO2|GFPT1|GMPPB|SDC2|KIF20A|MIF|CTH|PGLS|COPB2|…	1	0.0204082	0.0403628	-2.9544
HALLMARK_REACTIVE_OXIGEN_SPECIES_PATHWAY	http://www.broadinstitute.org/gsea/msigdb/cards/HALLMARK_REACTIVE_OXIGEN_SPECIES_PATHWAY	50	70	NDUFB4|NDUFA6|MBP|HMOX2|PRDX1|ERCC2|PRNP|NDUFS2|PDLIM1|SRXN1|MGST1|PPP2R4|GLRX|FTL|GSR|ABCC1|TXN|SOD2|OXSR1|ATOX1|GCLC|SCAF4|GPX4|PRDX2|PFKP|SOD1|CAT|PRDX4|MSRA|CDKN2D|TXNRD1|G6PD|GCLM|TXNRD2|PRDX6	1	0.991507	0.992747	0.016
HALLMARK_P53_PATHWAY	http://www.broadinstitute.org/gsea/msigdb/cards/HALLMARK_P53_PATHWAY	201	32.3	MAPKAPK3|IKBKAP|TGFB1|TRIAP1|DNTTIP2|STOM|CCNK|JAG2|ADA|STEAP3|AK1|XPC|WRAP73|DDB2|HEXIM1|ERCC5|PPM1D|RRP8|RAD51C|RETSAT|RCHY1|RPL18|CTSD|VWA5A|NOL8|CCND2|TPRKB|HSPA4L|PRMT2|FDXR|FUCA1|TAP1|SLC3A2|LDHB|DCXR|HIST1H1C|EPHX1|CDKN2AIP|BAK1|CCP110|GM2A|IRAK1|TP53|SP1|NUDT15|PITPNC1|FAM162A|APAF1|CD81|FOXO3|CDKN2A|RB1|PRKAB1|TRAFD1|PCNA|PLXNB2|BAX|TSC22D1|EI24|BAIAP2|RAD9A|HINT1|NDRG1|APP|ABAT	1	0.753564	0.795263	-0.382
HALLMARK_UV_RESPONSE_UP	http://www.broadinstitute.org/gsea/msigdb/cards/HALLMARK_UV_RESPONSE_UP	159	45.3	DDX21|ALDOA|EIF5|SPR|TFRC|SIGMAR1|MRPL23|ATP6V1C1|IGFBP2|PPP1R2|POLE3|MAOA|MGAT1|ATP6V1F|DGAT1|POLG2|PSMC3|HSPA13|ACAA1|NXF1|PARP2|UROD|CLTB|BSG|FEN1|TST|CNP|FKBP4|CDC5L|PPIF|SLC25A4|PPAT|WIZ|RXRB|RFC4|SOD2|PRPF3|HNRNPU|MAPK8IP2|TAP1|GRPEL1|ENO2|EPHX1|DNAJB1|BAK1|ARRB2|STIP1|PRKACA|ASNS|YKT6|PPT1|GLS|DNAJA1|CASP3|CYB5B|TGFBRAP1|CYB5R1|GGH|RPN1|H2AFX|NPTXR|MARK2|BID|HSPA2|NFKBIA|PDLIM3|TARS|CDK2|B…	1	0.234496	0.307416	-1.5367
HALLMARK_UV_RESPONSE_DN	http://www.broadinstitute.org/gsea/msigdb/cards/HALLMARK_UV_RESPONSE_DN	145	34.5	ATP5S|SCAF8|ATP2B1|MRPS31|CDK13|SYNE1|ANXA2|ATP2C1|CAP2|MAGI2|ABCC1|PHF3|ATRX|ADD3|AGGF1|MGMT|SFMBT1|DYRK1A|SLC7A1|NIPBL|VAV2|SDC2|MGLL|MIOS|PRDM2|NFIB|MTA1|DLG1|ATP2B4|TJP1|AMPH|PRKAR2B|NEK7|YTHDC1|CDKN1B|CDC42BPA|BCKDHB|PLCB4|PDLIM5|LAMC1|PEX14|WDR37|SRI|NFKB1|AKT3|DDAH1|ARHGEF9|ANXA4|FHL2|MAP1B	1	0.001	0.00304563	-5.1828
HALLMARK_HEME_METABOLISM	http://www.broadinstitute.org/gsea/msigdb/cards/HALLMARK_HEME_METABOLISM	201	46.3	UBAC1|TMCC2|HEBP1|TFRC|CDC27|XPO7|RNF123|SLC11A2|RCL1|HMBS|GAPVD1|ANK1|TRIM58|HBD|ALAD|CTSB|ABCB6|FECH|SLC2A1|ACSL6|OSBP2|RAD23A|SLC30A1|UROD|MPP1|BLVRA|NARF|GLRX5|BSG|HBZ|ISCA1|PIGQ|VEZF1|ARHGEF12|BLVRB|TCEA1|MINPP1|USP15|BACH1|MBOAT2|DCAF10|ENDOD1|UROS|SYNJ1|PSMD9|HDGF|CIR1|CAST|MGST3|GCLC|HTRA2|PQLC1|TNRC6B|GDE1|MARK3|HAGH|BMP2K|TOP1|PGLS|FN3K|ASNS|NUDT4|DCAF11|PRDX2|ADD1|ATP6V0A1|BPGM|PICALM|…	1	0.248447	0.321496	-1.4389
HALLMARK_COAGULATION	http://www.broadinstitute.org/gsea/msigdb/cards/HALLMARK_COAGULATION	139	15.1	LGMN|CTSB|CD9|PREP|ARF4|MSRB2|LTA4H|GNG12|DCT|USP11|GSN|LRP1|RGN|CASP9|TF|PEF1|SIRT2|CAPN2|CRIP2|LAMP2|WDR1	1	0.078629	0.122295	-2.3697
HALLMARK_IL2_STAT5_SIGNALING	http://www.broadinstitute.org/gsea/msigdb/cards/HALLMARK_IL2_STAT5_SIGNALING	201	25.9	HK2|PTRH2|PRNP|GLIPR2|NOP2|P4HA1|N6AMT2|SWAP70|EOMES|IGF2R|ENO3|RABGAP1L|PDCD2L|POU2F1|SPRED2|CCND2|MYO1C|LCLAT1|CD44|RRAGD|PNP|AHCY|GSTO1|SH3BGRL2|PLEC|SNX9|PUS1|SLC1A5|RNH1|AKAP2|CKAP4|SYNGR2|GPX4|PLIN2|AHNAK|GALM|PRAF2|HUWE1|CTSZ|CD81|CASP3|CYFIP1|XBP1|SERPINB6|ITGAV|WLS|UMPS|NDRG1|DCPS|MAP6|ANXA4|MAPKAPK2	1	0.001	0.00304563	-3.3386
HALLMARK_BILE_ACID_METABOLISM	http://www.broadinstitute.org/gsea/msigdb/cards/HALLMARK_BILE_ACID_METABOLISM	113	39.8	NUDT12|ABCD1|PEX12|ABCA3|FADS1|FADS2|RETSAT|SLC27A2|PEX1|MLYCD|HACL1|IDH1|PEX16|ACSL1|FDXR|PEX6|PFKM|PNPLA8|CYP27A1|IDI1|SLC29A1|CYP7B1|ISOC1|DHCR24|ALDH9A1|NPC1|PXMP2|SLC35B2|SOD1|GSTK1|EPHX2|SCP2|CAT|ABCA2|LIPE|GNPAT|HSD17B4|GCLM|PHYH|HSD17B11|ABCD3|IDH2|PEX19|PRDX5|RBP1	1	0.001	0.00304563	-4.0606
HALLMARK_PEROXISOME	http://www.broadinstitute.org/gsea/msigdb/cards/HALLMARK_PEROXISOME	105	61.9	CACNA1B|NUDT19|PRDX1|ERCC1|SLC25A17|ABCD1|CRABP2|ERCC3|CRAT|FADS1|CDK7|SLC25A19|RETSAT|SLC27A2|ACAA1|ACOX1|ACSL4|ECH1|MLYCD|CLN6|PEX5|IDE|MSH2|FABP6|IDH1|SLC25A4|ACSL1|YWHAH|SOD2|FDPS|TSPO|ABCB4|PEX6|ELOVL5|CADM1|IDI1|HMGCL|SMARCC1|ISOC1|DHCR24|ALDH9A1|ALB|TOP2A|SLC35B2|SOD1|ECI2|GSTK1|EPHX2|CTBP1|SCP2|CAT|ACOT8|GNPAT|PEX11B|BCL10|HSD17B4|VPS4B|PEX14|HSD17B11|RDH11|ABCD3|MVP|IDH2|PRDX5|HSD11B2	1	0.0951417	0.143249	-2.1867
HALLMARK_ALLOGRAFT_REJECTION	http://www.broadinstitute.org/gsea/msigdb/cards/HALLMARK_ALLOGRAFT_REJECTION	201	19.9	TGFB1|MTIF2|EIF3A|EIF3D|RPS3A|RPL9|MRPL3|RPS19|IKBKB|EIF3J|NPM1|RARS|WARS|DARS|CCND2|CSK|TRAF2|HLA-A|TAP1|THY1|NCK1|KRT1|TPD52|MAP3K7|EIF4G3|AKT1|BCAT1|CD47|BCL10|DEGS1|CDKN2A|BRCA1|B2M|EGFR|AARS|ABI1|GLMN|FLNA|APBB1|STAT1	1	0.287402	0.361963	-1.3506
HALLMARK_SPERMATOGENESIS	http://www.broadinstitute.org/gsea/msigdb/cards/HALLMARK_SPERMATOGENESIS	136	36	SLC12A2|PRKAR2A|ZC3H14|JAM3|COIL|CLGN|DBF4|NEFH|VDAC3|EZH2|PARP2|NCAPH|GSTM3|HBZ|CLVS1|IDE|PSMG1|MLLT10|GAPDHS|HSPA4L|STRBP|IFT88|RFC4|MTOR|CSNK2A2|SIRT1|NF2|DCC|CAMK4|KIF2C|PGS1|PGK2|TALDO1|CLPB|IP6K1|LPIN1|CCNB2|TTK|TSN|PEBP1|TOPBP1|AGFG1|STAM2|PCSK1N|SCG3|CDK1|RAD17|BUB1|HSPA2	1	0.15261	0.213708	-1.7434
HALLMARK_KRAS_SIGNALING_UP	http://www.broadinstitute.org/gsea/msigdb/cards/HALLMARK_KRAS_SIGNALING_UP	201	17.9	PTCD2|PTBP2|WDR33|CBR4|FBXO4|SDCCAG8|RBM4|PTGS2|ZNF639|EPB41L3|VWA5A|YRDC|DNMBP|RABGAP1L|CBX8|AVL9|CCND2|GLRX|TOR1AIP2|CXCR4|FUCA1|ADAM17|RELN|AKAP12|JUP|BPGM|DCBLD2|PCSK1N|SCG3|CPE|CBL|STRN|MYCN|KIF5C|TSPAN7|ALDH1A3	1	0.658537	0.714683	-0.587
HALLMARK_KRAS_SIGNALING_DN	http://www.broadinstitute.org/gsea/msigdb/cards/HALLMARK_KRAS_SIGNALING_DN	201	10.4	SPTBN2|CDKAL1|IGFBP2|GAMT|PARK2|LGALS7|GTF3C5|SYNPO|H2AFY2|SLC6A3|KRT5|MTHFR|KRT1|PDK2|DCC|SNN|SLC16A7|IDUA|BARD1|HSD11B2|NRIP2	1	0.56487	0.631048	-0.8002
HALLMARK_PANCREAS_BETA_CELLS	http://www.broadinstitute.org/gsea/msigdb/cards/HALLMARK_PANCREAS_BETA_CELLS	41	29.3	ELP4|SRP14|CHGA|SRP9|SRPRB|SPCS1|INS|SCGN|DCX|PAK3|AKT3|INSM1	1	0.0708502	0.112156	-2.3452

## Sheet: G3vsG4
#1.3
799	1	7	0
id	Signature.set.description	Signature.set.size	Signature.set.overlap.percent.G3vsG4	Signature.set.overlap.G3vsG4	No.columns.scored	pvalue.G3vsG4	fdr.pvalue.G3vsG4	G3vsG4
KEGG_GLYCOLYSIS_GLUCONEOGENESIS	http://www.broadinstitute.org/gsea/msigdb/cards/KEGG_GLYCOLYSIS_GLUCONEOGENESIS	63	58.7	HK2|LDHB|PCK2|PDHB|PDHA1|ENO1|DLAT|ALDH1A3|LDHA|PGAM2|ACSS1|GALM|DLD|ALDH1B1|PFKP|ENO3|PFKM|ALDOC|AKR1A1|TPI1|ALDH2|PGK2|ALDOA|GPI|PGM2|PGK1|PGM1|PFKL|ALDH7A1|ACSS2|HK1|ADH5|ALDH3A2|GAPDH|ALDH9A1|ENO2|BPGM	1	0.361616	0.470533	-1.1505
KEGG_CITRATE_CYCLE_TCA_CYCLE	http://www.broadinstitute.org/gsea/msigdb/cards/KEGG_CITRATE_CYCLE_TCA_CYCLE	33	78.8	SUCLG2|PCK2|PDHB|PDHA1|SDHB|SDHC|OGDHL|MDH2|DLAT|DLST|SDHA|SUCLG1|CS|ACLY|DLD|PC|OGDH|IDH3B|FH|IDH3A|SUCLA2|MDH1|ACO2|IDH1|IDH2|ACO1	1	0.00193798	0.00635914	3.709
KEGG_PENTOSE_PHOSPHATE_PATHWAY	http://www.broadinstitute.org/gsea/msigdb/cards/KEGG_PENTOSE_PHOSPHATE_PATHWAY	28	64.3	RPIA|TKT|DERA|PFKP|PFKM|PRPS2|ALDOC|H6PD|ALDOA|GPI|PGM2|G6PD|PGM1|TALDO1|RBKS|PFKL|PGLS|PGD	1	0.0669371	0.117545	-2.2004
KEGG_FRUCTOSE_AND_MANNOSE_METABOLISM	http://www.broadinstitute.org/gsea/msigdb/cards/KEGG_FRUCTOSE_AND_MANNOSE_METABOLISM	35	68.6	HK2|PMM2|GMPPA|SORD|PFKP|PFKM|TSTA3|ALDOC|PFKFB2|TPI1|FUK|GMDS|MPI|PFKFB3|ALDOA|MTMR2|PHPT1|MTMR1|AKR1B1|PFKL|MTMR6|GMPPB|HK1|FPGT	1	0.132924	0.207841	-1.8565
KEGG_GALACTOSE_METABOLISM	http://www.broadinstitute.org/gsea/msigdb/cards/KEGG_GALACTOSE_METABOLISM	27	63	HK2|GALK1|GALT|GLA|GAA|PFKP|PFKM|GALK2|GLB1|GALE|PGM2|GANC|PGM1|AKR1B1|PFKL|HK1|UGP2	1	0.872763	0.914441	0.2253
KEGG_FATTY_ACID_METABOLISM	http://www.broadinstitute.org/gsea/msigdb/cards/KEGG_FATTY_ACID_METABOLISM	43	69.8	GCDH|ACAT1|CPT2|ECHS1|HADHA|HADHB|CPT1A|ALDH1B1|ACAA1|ACADSB|ACADVL|ACADM|ACADS|ACOX3|ECI2|ACSL3|ECI1|HADH|ALDH2|ACAA2|ACSL1|CPT1C|ACSL4|ACSL6|ACAT2|ALDH7A1|ADH5|ALDH3A2|ALDH9A1|ACOX1	1	0.103586	0.168564	-2.0837
KEGG_STEROID_BIOSYNTHESIS	http://www.broadinstitute.org/gsea/msigdb/cards/KEGG_STEROID_BIOSYNTHESIS	18	61.1	FDFT1|DHCR7|SQLE|DHCR24|HSD17B7|SOAT1|EBP|MSMO1|NSDHL|CYP51A1|LSS	1	0.357588	0.467616	1.2065
KEGG_STEROID_HORMONE_BIOSYNTHESIS	http://www.broadinstitute.org/gsea/msigdb/cards/KEGG_STEROID_HORMONE_BIOSYNTHESIS	56	17.9	SRD5A3|HSD17B7|CYP1B1|HSD17B2|HSD17B8|COMT|HSD11B2|HSD17B12|CYP7B1|AKR1C3	1	0.937262	0.966287	0.1131
KEGG_OXIDATIVE_PHOSPHORYLATION	http://www.broadinstitute.org/gsea/msigdb/cards/KEGG_OXIDATIVE_PHOSPHORYLATION	136	61	COX11|NDUFB1|NDUFB4|UQCRH|NDUFA1|UQCRQ|ATP5A1|CYC1|ATP5I|NDUFC2|NDUFB6|NDUFC1|PPA1|NDUFA8|NDUFB10|NDUFS7|ATP5B|ATP5O|NDUFB3|ATP5F1|ATP5C1|ATP5L|NDUFS2|NDUFA3|NDUFS5|ATP5J|UQCRC2|NDUFA5|ATP5D|NDUFA9|NDUFS8|COX7C|NDUFB8|ATP5H|SDHB|UQCRC1|SDHC|ATP5J2|UQCRB|NDUFB7|NDUFB9|NDUFB5|NDUFA11|NDUFA10|NDUFB2|NDUFS3|NDUFS4|NDUFS6|NDUFS1|NDUFA7|UQCRFS1|SDHA|NDUFV2|PPA2|NDUFA2|NDUFA6|COX7A2|COX17|NDUFV1|COX5A|C…	1	0.001	0.00371628	9.7844
KEGG_PURINE_METABOLISM	http://www.broadinstitute.org/gsea/msigdb/cards/KEGG_PURINE_METABOLISM	160	45	AK2|POLR1C|POLR3G|POLR1D|POLR1A|POLR3A|POLR3D|ZNRD1|POLR1B|AMPD2|POLR3H|POLR1E|POLE3|PNPT1|PAICS|IMPDH2|ADA|FHIT|PDE3B|NME4|POLE|POLR3C|ADSL|PNP|PPAT|AK4|NME7|PFAS|ATIC|POLR3F|POLE2|ADK|NUDT9|ITPA|GMPS|GART|IMPDH1|POLA2|APRT|PAPSS1|POLD2|POLD3|POLA1|NUDT5|RRM2B|POLR2E|PRPS2|PRIM1|PRIM2|PDE5A|NT5C|ADSS|PDE2A|NME3|GUK1|NUDT2|POLR2A|GMPR2|POLD1|DGUOK|RRM2|CANT1|RRM1|POLR2C|PDE6D|NT5C2|HPRT1|AK1|DCK|…	1	0.001	0.00371628	6.0014
KEGG_PYRIMIDINE_METABOLISM	http://www.broadinstitute.org/gsea/msigdb/cards/KEGG_PYRIMIDINE_METABOLISM	99	53.5	POLR1C|POLR3G|POLR1D|POLR1A|POLR3A|POLR3D|ZNRD1|DCTD|POLR1B|POLR3H|POLR1E|POLE3|PNPT1|UMPS|NME4|POLE|POLR3C|PNP|DHODH|TXNRD2|NME7|CAD|POLR3F|POLE2|ITPA|POLA2|POLD2|POLD3|POLA1|RRM2B|POLR2E|PRIM1|AK3|PRIM2|DPYD|NT5C|TXNRD1|NME3|NUDT2|POLR2A|CTPS2|UCKL1|POLD1|TYMS|DUT|RRM2|CANT1|DTYMK|RRM1|POLR2C|TK1|NT5C2|DCK	1	0.001	0.00371628	5.7009
KEGG_ALANINE_ASPARTATE_AND_GLUTAMATE_METABOLISM	http://www.broadinstitute.org/gsea/msigdb/cards/KEGG_ALANINE_ASPARTATE_AND_GLUTAMATE_METABOLISM	33	57.6	GLS|ADSL|PPAT|NIT2|GLUD1|CAD|GFPT1|ASNS|GOT2|ABAT|ASS1|ADSS|GPT2|GOT1|ALDH4A1|ALDH5A1|GLUL|GLUD2|ASL	1	0.109278	0.177106	2.0095
KEGG_GLYCINE_SERINE_AND_THREONINE_METABOLISM	http://www.broadinstitute.org/gsea/msigdb/cards/KEGG_GLYCINE_SERINE_AND_THREONINE_METABOLISM	32	46.9	PHGDH|GAMT|CTH|SARDH|PSAT1|GLDC|SHMT2|MAOA|DLD|GATM|SHMT1|MAOB|CHDH|PSPH|SRR	1	0.0715706	0.124586	2.3358
KEGG_CYSTEINE_AND_METHIONINE_METABOLISM	http://www.broadinstitute.org/gsea/msigdb/cards/KEGG_CYSTEINE_AND_METHIONINE_METABOLISM	35	54.3	LDHB|SRM|MTR|CTH|AHCY|MPST|MAT2A|ADI1|LDHA|DNMT3B|GOT2|APIP|MAT2B|MTAP|DNMT1|ENOPH1|GOT1|SMS|DNMT3A	1	0.00196464	0.00635914	3.6631
KEGG_VALINE_LEUCINE_AND_ISOLEUCINE_DEGRADATION	http://www.broadinstitute.org/gsea/msigdb/cards/KEGG_VALINE_LEUCINE_AND_ISOLEUCINE_DEGRADATION	45	86.7	BCAT2|OXCT2|MCCC2|ACAT1|BCAT1|MCEE|HIBCH|ECHS1|PCCB|HADHA|HADHB|MCCC1|DLD|MUT|IVD|ALDH1B1|ACAA1|PCCA|ACADSB|ACAD8|ABAT|ACADM|BCKDHA|HIBADH|ACADS|HMGCS1|BCKDHB|HADH|ALDH2|ACAA2|DBT|HSD17B10|ALDH6A1|HMGCL|OXCT1|ACAT2|ALDH7A1|ALDH3A2|ALDH9A1	1	0.407895	0.515336	1.0692
KEGG_VALINE_LEUCINE_AND_ISOLEUCINE_BIOSYNTHESIS	http://www.broadinstitute.org/gsea/msigdb/cards/KEGG_VALINE_LEUCINE_AND_ISOLEUCINE_BIOSYNTHESIS	12	83.3	BCAT2|PDHB|PDHA1|LARS|VARS2|IARS2|IARS|BCAT1|VARS|LARS2	1	0.001	0.00371628	4.6008
KEGG_LYSINE_DEGRADATION	http://www.broadinstitute.org/gsea/msigdb/cards/KEGG_LYSINE_DEGRADATION	45	73.3	AASS|OGDHL|PLOD2|GCDH|AASDHPPT|DOT1L|DLST|ACAT1|AADAT|PLOD1|SUV39H2|PLOD3|ECHS1|SETD7|HADHA|SETD2|NSD1|TMLHE|ALDH1B1|OGDH|HADH|ALDH2|EHMT2|SETDB1|ASH1L|EHMT1|ACAT2|ALDH7A1|SETMAR|SETD1A|ALDH3A2|SETD1B|ALDH9A1	1	0.943548	0.971514	-0.075
KEGG_ARGININE_AND_PROLINE_METABOLISM	http://www.broadinstitute.org/gsea/msigdb/cards/KEGG_ARGININE_AND_PROLINE_METABOLISM	55	56.4	PYCR1|PYCR2|ALDH18A1|GLS|SRM|ACY1|CKMT1A|GAMT|PYCRL|P4HA1|GLUD1|LAP3|GOT2|MAOA|ALDH1B1|ASS1|GATM|OAT|ALDH2|MAOB|GOT1|ALDH4A1|CKB|SMS|GLUL|GLUD2|ALDH7A1|SAT2|ASL|ALDH3A2|ALDH9A1	1	0.0965909	0.159126	2.0594
KEGG_HISTIDINE_METABOLISM	http://www.broadinstitute.org/gsea/msigdb/cards/KEGG_HISTIDINE_METABOLISM	30	43.3	TRMT11|ALDH1A3|WBSCR22|MAOA|ALDH1B1|METTL2B|ALDH2|MAOB|ALDH7A1|LCMT2|ALDH3A2|ALDH9A1|LCMT1	1	0.0535714	0.0993122	-2.3934
KEGG_TYROSINE_METABOLISM	http://www.broadinstitute.org/gsea/msigdb/cards/KEGG_TYROSINE_METABOLISM	43	34.9	TRMT11|GSTZ1|MIF|ALDH1A3|DCT|WBSCR22|GOT2|MAOA|COMT|METTL2B|MAOB|GOT1|LCMT2|ADH5|LCMT1	1	0.912621	0.946675	-0.129
KEGG_TRYPTOPHAN_METABOLISM	http://www.broadinstitute.org/gsea/msigdb/cards/KEGG_TRYPTOPHAN_METABOLISM	41	48.8	WARS2|OGDHL|GCDH|ACAT1|AADAT|CAT|WARS|ECHS1|HADHA|CYP1B1|MAOA|ALDH1B1|OGDH|HADH|ALDH2|MAOB|ACAT2|ALDH7A1|ALDH3A2|ALDH9A1	1	0.451404	0.55488	0.9545
KEGG_BETA_ALANINE_METABOLISM	http://www.broadinstitute.org/gsea/msigdb/cards/KEGG_BETA_ALANINE_METABOLISM	23	60.9	SRM|HIBCH|ECHS1|HADHA|ALDH1B1|ABAT|ACADM|DPYD|ALDH2|SMS|MLYCD|ALDH7A1|ALDH3A2|ALDH9A1	1	0.426531	0.530838	-1.0588
KEGG_SELENOAMINO_ACID_METABOLISM	http://www.broadinstitute.org/gsea/msigdb/cards/KEGG_SELENOAMINO_ACID_METABOLISM	27	55.6	MARS2|SCLY|CTH|MARS|AHCY|TRMT11|MAT2A|WBSCR22|PAPSS1|MAT2B|METTL2B|GGT7|SEPHS1|LCMT2|LCMT1	1	0.195736	0.28487	1.5974
KEGG_GLUTATHIONE_METABOLISM	http://www.broadinstitute.org/gsea/msigdb/cards/KEGG_GLUTATHIONE_METABOLISM	51	62.7	SRM|TXNDC12|MGST1|GPX1|OPLAH|GPX7|GSTZ1|LAP3|GCLM|RRM2B|GSTO1|MGST3|GCLC|GSR|GGT7|GSTP1|GSTK1|GSTM1|SMS|RRM2|GSTM2|GSTM3|G6PD|RRM1|MGST2|IDH1|GPX4|GSTA4|GGCT|IDH2|GSS|PGD	1	0.381743	0.489587	-1.109
KEGG_STARCH_AND_SUCROSE_METABOLISM	http://www.broadinstitute.org/gsea/msigdb/cards/KEGG_STARCH_AND_SUCROSE_METABOLISM	53	32.1	HK2|UGDH|GAA|GUSB|AGL|GYS1|PYGB|PYGL|GBE1|GPI|PGM2|GANC|PGM2L1|PGM1|HK1|PYGM|UGP2	1	0.262397	0.358385	-1.415
KEGG_N_GLYCAN_BIOSYNTHESIS	http://www.broadinstitute.org/gsea/msigdb/cards/KEGG_N_GLYCAN_BIOSYNTHESIS	47	57.4	ALG3|ALG5|ALG6|DPAGT1|MGAT1|ALG13|MGAT2|MAN2A1|DPM3|DPM1|MAN1B1|FUT8|RFT1|MOGS|DDOST|ALG8|RPN1|STT3B|MAN2A2|RPN2|ALG12|ALG1|GANAB|DOLPP1|ALG2|ALG9|ALG11	1	0.997908	0.997908	0.0021
KEGG_AMINO_SUGAR_AND_NUCLEOTIDE_SUGAR_METABOLISM	http://www.broadinstitute.org/gsea/msigdb/cards/KEGG_AMINO_SUGAR_AND_NUCLEOTIDE_SUGAR_METABOLISM	45	75.6	HK2|GNPNAT1|GALK1|GALT|PMM2|UGDH|GFPT1|HEXA|GMPPA|NANP|AMDHD2|TSTA3|HEXB|UAP1|NANS|FUK|GALK2|GNPDA1|GMDS|MPI|CYB5R1|GALE|GPI|PGM2|PGM1|CMAS|GMPPB|HK1|PGM3|CYB5R3|FPGT|UGP2|GNPDA2|NAGK	1	0.214286	0.303034	-1.5616
KEGG_GLYCOSAMINOGLYCAN_DEGRADATION	http://www.broadinstitute.org/gsea/msigdb/cards/KEGG_GLYCOSAMINOGLYCAN_DEGRADATION	22	45.5	NAGLU|HEXA|GUSB|HEXB|GLB1|HGSNAT|IDUA|GNS|GALNS|ARSB	1	0.346232	0.454999	-1.1589
KEGG_GLYCEROLIPID_METABOLISM	http://www.broadinstitute.org/gsea/msigdb/cards/KEGG_GLYCEROLIPID_METABOLISM	50	40	AGK|GLA|DGKB|ALDH1B1|MBOAT2|AKR1A1|ALDH2|LCLAT1|DGAT1|AGPAT3|MGLL|AKR1B1|GK|ALDH7A1|AGPAT4|AGPAT1|DGKE|DGKZ|ALDH3A2|ALDH9A1	1	0.018711	0.0417305	-2.9891
KEGG_INOSITOL_PHOSPHATE_METABOLISM	http://www.broadinstitute.org/gsea/msigdb/cards/KEGG_INOSITOL_PHOSPHATE_METABOLISM	55	40	ITPK1|PLCB3|INPP5B|PI4KA|PIK3C2A|INPP5K|PIKFYVE|PIP5K1A|CDIPT|TPI1|PLCB4|PIK3C3|ALDH6A1|MINPP1|INPP4A|ISYNA1|PIP4K2C|PLCG1|IMPA1|OCRL|PIP5K1C|SYNJ1	1	0.0191571	0.0425181	-2.91
KEGG_GLYCOSYLPHOSPHATIDYLINOSITOL_GPI_ANCHOR_BIOSYNTHESIS	http://www.broadinstitute.org/gsea/msigdb/cards/KEGG_GLYCOSYLPHOSPHATIDYLINOSITOL_GPI_ANCHOR_BIOSYNTHESIS	26	42.3	PIGN|PIGQ|PIGT|PIGS|PIGX|GPAA1|PIGM|PIGK|PIGW|PIGO|PGAP1	1	0.0162602	0.0371952	-2.9521
KEGG_GLYCEROPHOSPHOLIPID_METABOLISM	http://www.broadinstitute.org/gsea/msigdb/cards/KEGG_GLYCEROPHOSPHOLIPID_METABOLISM	78	39.7	GPD1L|LYPLA1|PTDSS2|DGKB|PTDSS1|PISD|GPD1|LYPLA2|PCYT1A|PLA2G4A|ETNK1|LPCAT1|MBOAT2|CDIPT|LPGAT1|LCLAT1|PLA2G6|PCYT2|GNPAT|AGPAT3|MBOAT7|LPCAT3|GPD2|AGPAT4|AGPAT1|DGKE|CDS2|DGKZ|PGS1|CHKA|CHKB	1	0.11546	0.184875	-1.9901
KEGG_ARACHIDONIC_ACID_METABOLISM	http://www.broadinstitute.org/gsea/msigdb/cards/KEGG_ARACHIDONIC_ACID_METABOLISM	59	22	GPX1|GPX7|PTGS2|PTGES2|PLA2G4A|GGT7|LTA4H|PLA2G6|CBR1|EPHX2|GPX4|AKR1C3|CBR3	1	0.424547	0.529194	-1.0323
KEGG_SPHINGOLIPID_METABOLISM	http://www.broadinstitute.org/gsea/msigdb/cards/KEGG_SPHINGOLIPID_METABOLISM	41	41.5	SPTLC2|GLA|SMPD2|SPTLC1|SGPP1|SMPD4|DEGS1|UGT8|GLB1|KDSR|GALC|SGPL1|GBA|ARSA|SMPD3|ASAH1|CERK	1	0.497175	0.598257	-0.8729
KEGG_PYRUVATE_METABOLISM	http://www.broadinstitute.org/gsea/msigdb/cards/KEGG_PYRUVATE_METABOLISM	41	68.3	LDHB|PCK2|PDHB|PDHA1|MDH2|DLAT|ACAT1|LDHA|ACSS1|DLD|ALDH1B1|ACACA|PC|ME2|ME3|ALDH2|MDH1|ACYP1|GRHPR|AKR1B1|ACAT2|GLO1|ALDH7A1|ACSS2|ALDH3A2|ACYP2|ALDH9A1|HAGH	1	0.432927	0.537125	-1.0022
KEGG_GLYOXYLATE_AND_DICARBOXYLATE_METABOLISM	http://www.broadinstitute.org/gsea/msigdb/cards/KEGG_GLYOXYLATE_AND_DICARBOXYLATE_METABOLISM	17	70.6	MTHFD1L|MTHFD2L|MTHFD2|MDH2|MTHFD1|CS|MDH1|ACO2|PGP|GRHPR|HYI|ACO1	1	0.517375	0.616988	0.83
KEGG_PROPANOATE_METABOLISM	http://www.broadinstitute.org/gsea/msigdb/cards/KEGG_PROPANOATE_METABOLISM	34	76.5	SUCLG2|LDHB|ACAT1|MCEE|HIBCH|SUCLG1|ECHS1|LDHA|PCCB|HADHA|ACSS1|MUT|ALDH1B1|PCCA|ABAT|ACACA|ACADM|ALDH2|SUCLA2|ALDH6A1|MLYCD|ACAT2|ALDH7A1|ACSS2|ALDH3A2|ALDH9A1	1	0.793456	0.853259	0.3292
KEGG_BUTANOATE_METABOLISM	http://www.broadinstitute.org/gsea/msigdb/cards/KEGG_BUTANOATE_METABOLISM	35	65.7	BDH1|PDHB|L2HGDH|PDHA1|OXCT2|ACAT1|BDH2|ECHS1|HADHA|ALDH1B1|ABAT|AACS|ACADS|HMGCS1|HADH|ALDH2|HMGCL|OXCT1|ALDH5A1|ACAT2|ALDH7A1|ALDH3A2|ALDH9A1	1	0.264414	0.360523	1.3612
KEGG_ONE_CARBON_POOL_BY_FOLATE	http://www.broadinstitute.org/gsea/msigdb/cards/KEGG_ONE_CARBON_POOL_BY_FOLATE	18	72.2	MTHFD1L|MTHFD2L|MTHFD2|MTR|ATIC|GART|SHMT2|MTHFD1|MTHFS|DHFR|SHMT1|MTHFR|TYMS	1	0.00194175	0.00635914	3.6068
KEGG_NICOTINATE_AND_NICOTINAMIDE_METABOLISM	http://www.broadinstitute.org/gsea/msigdb/cards/KEGG_NICOTINATE_AND_NICOTINAMIDE_METABOLISM	25	40	PNP|QPRT|NUDT12|NT5C|NAMPT|NNT|NMNAT1|NMNAT3|NT5C2|NADSYN1	1	0.42278	0.527911	-1.0381
KEGG_PORPHYRIN_AND_CHLOROPHYLL_METABOLISM	http://www.broadinstitute.org/gsea/msigdb/cards/KEGG_PORPHYRIN_AND_CHLOROPHYLL_METABOLISM	42	40.5	EARS2|EPRS|HMBS|MMAB|ALAD|HCCS|FECH|PPOX|HMOX2|COX15|GUSB|UROD|CPOX|BLVRA|FTH1|UROS|BLVRB	1	0.0528541	0.0984393	2.3311
KEGG_TERPENOID_BACKBONE_BIOSYNTHESIS	http://www.broadinstitute.org/gsea/msigdb/cards/KEGG_TERPENOID_BACKBONE_BIOSYNTHESIS	16	68.8	PDSS2|ACAT1|HMGCR|DHDDS|HMGCS1|FDPS|IDI1|GGPS1|MVD|ACAT2|PMVK	1	0.826347	0.879163	-0.2471
KEGG_AMINOACYL_TRNA_BIOSYNTHESIS	http://www.broadinstitute.org/gsea/msigdb/cards/KEGG_AMINOACYL_TRNA_BIOSYNTHESIS	42	92.9	SARS2|DARS2|EARS2|MARS2|YARS|WARS2|RARS|YARS2|LARS|HARS|NARS2|EPRS|PARS2|CARS|MARS|DARS|VARS2|IARS2|IARS|FARSB|AARS2|TARS2|CARS2|RARS2|KARS|FARSA|TARS|FARS2|GARS|VARS|WARS|QARS|HARS2|SARS|LARS2|NARS|TARSL2|SEPSECS|AARS	1	0.001	0.00371628	7.4529
KEGG_METABOLISM_OF_XENOBIOTICS_BY_CYTOCHROME_P450	http://www.broadinstitute.org/gsea/msigdb/cards/KEGG_METABOLISM_OF_XENOBIOTICS_BY_CYTOCHROME_P450	71	22.5	MGST1|GSTZ1|ALDH1A3|CYP1B1|GSTO1|MGST3|GSTP1|GSTK1|GSTM1|GSTM2|GSTM3|MGST2|GSTA4|EPHX1|AKR1C3|ADH5	1	0.157143	0.2369	-1.7023
KEGG_DRUG_METABOLISM_CYTOCHROME_P450	http://www.broadinstitute.org/gsea/msigdb/cards/KEGG_DRUG_METABOLISM_CYTOCHROME_P450	73	20.5	MGST1|GSTZ1|ALDH1A3|MAOA|GSTO1|MGST3|GSTP1|GSTK1|MAOB|GSTM1|GSTM2|GSTM3|MGST2|GSTA4|ADH5	1	0.61165	0.699788	-0.6673
KEGG_DRUG_METABOLISM_OTHER_ENZYMES	http://www.broadinstitute.org/gsea/msigdb/cards/KEGG_DRUG_METABOLISM_OTHER_ENZYMES	52	23.1	IMPDH2|UMPS|CES1|ITPA|GMPS|IMPDH1|GUSB|DPYD|UCKL1|TPMT|TK1|HPRT1	1	0.447471	0.551743	0.9857
KEGG_BIOSYNTHESIS_OF_UNSATURATED_FATTY_ACIDS	http://www.broadinstitute.org/gsea/msigdb/cards/KEGG_BIOSYNTHESIS_OF_UNSATURATED_FATTY_ACIDS	23	65.2	SCD|ACOT1|ACOT2|HADHA|FADS2|ACAA1|SCD5|FADS1|ACOX3|HSD17B12|ELOVL2|ACOT7|ELOVL5|TECR|ACOX1	1	0.996032	0.99728	0.0099
KEGG_ABC_TRANSPORTERS	http://www.broadinstitute.org/gsea/msigdb/cards/KEGG_ABC_TRANSPORTERS	45	24.4	ABCC1|ABCB6|ABCB10|ABCA3|ABCB4|TAP1|ABCD1|ABCA2|ABCB8|ABCB7|ABCD3	1	0.122807	0.194688	1.9743
KEGG_RIBOSOME	http://www.broadinstitute.org/gsea/msigdb/cards/KEGG_RIBOSOME	89	36	RPL7|RPS3A|RPL9|RPL18|RPL5|RPL18A|RPS10|RPL13A|RPL27A|RPL21|RPL6|RPL28|RPL4|RPS2|RPL3|RPS27A|RPL29|RPL36AL|RPL13|RSL24D1|RPLP0|MRPL13|RPS19|RPLP1|RPLP2|RPL12|RPS21|RPL14|RPL22L1|RPS3|RPL26L1|RPS4Y1	1	0.001	0.00371628	10.8024
KEGG_RNA_DEGRADATION	http://www.broadinstitute.org/gsea/msigdb/cards/KEGG_RNA_DEGRADATION	60	75	HSPA9|HSPD1|PNPT1|SKIV2L2|DCP1B|ENO1|EXOSC6|EXOSC5|EXOSC8|EXOSC10|EXOSC1|EXOSC9|EXOSC3|EXOSC2|EXOSC4|EXOSC7|PARN|MPHOSPH6|ZCCHC7|ENO3|XRN2|LSM1|DCP1A|PAPOLG|PAPOLA|DIS3|CNOT6|EDC3|CNOT10|CNOT3|XRN1|CNOT1|SKIV2L|TTC37|PATL1|RQCD1|WDR61|DCPS|DCP2|EDC4|DDX6|LSM7|LSM4|ENO2|CNOT8	1	0.452794	0.555406	0.9094
KEGG_RNA_POLYMERASE	http://www.broadinstitute.org/gsea/msigdb/cards/KEGG_RNA_POLYMERASE	30	50	POLR1C|POLR3G|POLR1D|POLR1A|POLR3A|POLR3D|ZNRD1|POLR1B|POLR3H|POLR1E|POLR3C|POLR3F|POLR2E|POLR2A|POLR2C	1	0.001	0.00371628	6.1922
KEGG_BASAL_TRANSCRIPTION_FACTORS	http://www.broadinstitute.org/gsea/msigdb/cards/KEGG_BASAL_TRANSCRIPTION_FACTORS	37	48.6	GTF2H3|GTF2H1|GTF2E1|GTF2F1|GTF2E2|GTF2F2|TAF5L|TAF6L|TAF10|TAF11|GTF2I|GTF2B|GTF2A2|GTF2IRD1|TAF9B|TAF1|TAF4|TAF7	1	0.134387	0.208546	-1.8363
KEGG_DNA_REPLICATION	http://www.broadinstitute.org/gsea/msigdb/cards/KEGG_DNA_REPLICATION	37	89.2	POLE3|POLE|RNASEH2B|POLE2|SSBP1|RNASEH2A|POLA2|POLD2|DNA2|POLD3|RNASEH2C|POLA1|PRIM1|PRIM2|RNASEH1|RFC5|RFC1|RFC4|RFC3|PCNA|POLD1|RFC2|FEN1|MCM4|MCM7|MCM6|MCM2|MCM3|MCM5|LIG1|RPA1|RPA2|RPA3	1	0.390625	0.498577	-1.0873
KEGG_SPLICEOSOME	http://www.broadinstitute.org/gsea/msigdb/cards/KEGG_SPLICEOSOME	129	55	TCERG1|SRSF9|SRSF6|ACIN1|CDC40|SNRNP70|SRSF8|DDX46|HNRNPC|SART1|SF3A2|PUF60|HNRNPM|SNW1|PRPF19|SF3A3|SNRPB2|SNRPA1|SYF2|SNRPA|HNRNPU|THOC2|U2SURP|PRPF38B|CHERP|CCDC12|HSPA8|SF3A1|PRPF3|THOC3|THOC1|DDX5|RBM17|PQBP1|SF3B2|SNRNP40|SF3B3|WBP11|PPIE|CDC5L|NCBP2|SLU7|DDX42|SF3B5|CTNNBL1|PRPF4|PLRG1|CRNKL1|PRPF31|DDX39B|PRPF40A|HSPA2|SNRNP200|ISY1|HNRNPA1|PRPF18|DHX8|XAB2|AQR|PRPF8|USP39|DDX23|NCBP1|DHX…	1	0.123967	0.196138	-1.9818
KEGG_PROTEASOME	http://www.broadinstitute.org/gsea/msigdb/cards/KEGG_PROTEASOME	49	59.2	POMP|PSMB1|PSMA6|PSMA1|PSMB7|PSME4|PSMB2|PSMA4|PSMA7|PSMA2|PSMB9|PSMB5|PSMB3|PSMF1|PSMD4|PSMD8|PSMB6|PSMD3|PSMD6|PSMD12|PSMC3|PSMB4|PSME1|PSME2|PSMD1|PSMD13|PSMC4|PSMD11|PSMD2	1	0.0103093	0.0255811	-2.8456
KEGG_PROTEIN_EXPORT	http://www.broadinstitute.org/gsea/msigdb/cards/KEGG_PROTEIN_EXPORT	25	52	OXA1L|SEC11C|SRP14|SPCS1|SRPRB|SEC63|SPCS2|SRP9|SRP19|HSPA5|SRP72|SRP68|SEC62	1	0.001	0.00371628	4.0177
KEGG_PPAR_SIGNALING_PATHWAY	http://www.broadinstitute.org/gsea/msigdb/cards/KEGG_PPAR_SIGNALING_PATHWAY	70	40	PCK2|SCD|FABP6|SLC27A2|CPT2|CPT1A|FADS2|FABP5|ACAA1|SCD5|ACADM|ILK|ACOX3|SLC27A4|ACSL3|RXRB|SCP2|ACSL1|CPT1C|DBI|ACSL4|ACSL6|GK|CYP27A1|FABP7|SORBS1|ACOX1|PDPK1	1	0.216374	0.304372	-1.5534
KEGG_BASE_EXCISION_REPAIR	http://www.broadinstitute.org/gsea/msigdb/cards/KEGG_BASE_EXCISION_REPAIR	36	63.9	POLE3|NTHL1|NEIL2|POLE|POLE2|HMGB1|PARP1|POLD2|POLD3|SMUG1|MBD4|PCNA|POLD1|FEN1|POLB|MUTYH|UNG|PARP2|APEX1|MPG|XRCC1|LIG1|LIG3	1	0.537074	0.634796	0.7533
KEGG_NUCLEOTIDE_EXCISION_REPAIR	http://www.broadinstitute.org/gsea/msigdb/cards/KEGG_NUCLEOTIDE_EXCISION_REPAIR	45	82.2	POLE3|ERCC8|POLE|GTF2H3|POLE2|GTF2H1|RAD23A|MNAT1|POLD2|CCNH|XPC|ERCC6|POLD3|ERCC5|ERCC3|CDK7|RAD23B|ERCC2|RFC5|CUL4A|RFC1|RFC4|RFC3|PCNA|POLD1|RFC2|XPA|ERCC1|DDB2|LIG1|CETN2|DDB1|ERCC4|RPA1|CUL4B|RPA2|RPA3	1	0.230303	0.3217	-1.5777
KEGG_MISMATCH_REPAIR	http://www.broadinstitute.org/gsea/msigdb/cards/KEGG_MISMATCH_REPAIR	24	87.5	SSBP1|MLH3|POLD2|POLD3|EXO1|RFC5|RFC1|RFC4|RFC3|PCNA|POLD1|RFC2|MLH1|MSH6|MSH2|LIG1|MSH3|RPA1|RPA2|PMS2|RPA3	1	0.001	0.00371628	-4.1648
KEGG_HOMOLOGOUS_RECOMBINATION	http://www.broadinstitute.org/gsea/msigdb/cards/KEGG_HOMOLOGOUS_RECOMBINATION	29	55.2	SSBP1|POLD2|RAD50|NBN|POLD3|TOP3B|BLM|XRCC3|POLD1|EME1|MUS81|TOP3A|RAD51C|RPA1|RPA2|RPA3	1	0.0321199	0.0659738	-2.5366
KEGG_MAPK_SIGNALING_PATHWAY	http://www.broadinstitute.org/gsea/msigdb/cards/KEGG_MAPK_SIGNALING_PATHWAY	268	29.1	MAP3K4|MAP2K7|FLNA|ECSIT|FLNC|MAPKAPK3|MAPK12|HSPB1|IKBKB|TGFB1|CACNA1B|ATF2|NFKB1|GNG12|TP53|TAB1|PLA2G4A|MAP2K1|STK3|CACNA2D1|ARRB2|MAP2K2|HSPA8|IKBKG|PPP3CA|FLNB|LAMTOR3|RELA|TAB2|MAP3K7|TGFB3|RPS6KA1|DUSP3|MAPK8IP2|ELK1|PLA2G6|MAPKAPK2|DAXX|PPP5C|PAK2|CACNG6|MAP3K2|RAF1|MAP4K3|HSPA2|PPM1A|SOS1|PAK1|AKT1|CRKL|MAP2K3|MAP2K6|TRAF6|ARRB1|STK4|EGFR|CRK|TRAF2|FGF2|STMN1|PPM1B|TAOK2|AKT3|NF1|PPP3CB|…	1	0.001	0.00371628	-4.553
KEGG_ERBB_SIGNALING_PATHWAY	http://www.broadinstitute.org/gsea/msigdb/cards/KEGG_ERBB_SIGNALING_PATHWAY	88	43.2	EIF4EBP1|MAP2K7|CBLB|NCK1|PTK2|CAMK2G|STAT5B|MTOR|PAK4|PIK3R2|MAP2K1|MAP2K2|STAT5A|BAD|ELK1|PIK3R1|PAK2|GAB1|RAF1|CAMK2B|SOS1|PAK1|AKT1|CRKL|ARAF|EGFR|CRK|SRC|PLCG1|CDKN1B|AKT3|PAK3|GSK3B|CBL|MAP2K4|MAPK1|MAPK3|NCK2	1	0.0300601	0.062547	-2.6418
KEGG_CALCIUM_SIGNALING_PATHWAY	http://www.broadinstitute.org/gsea/msigdb/cards/KEGG_CALCIUM_SIGNALING_PATHWAY	179	16.2	ATP2B4|PPID|PLCB3|SLC25A6|CACNA1B|CAMK2G|VDAC1|ATP2A3|VDAC3|VDAC2|PPP3CA|GNAS|ATP2B2|PLCB4|PHKB|ATP2A2|PHKA2|CAMK2B|EGFR|SLC25A4|ATP2B1|SLC8A2|CAMK4|PLCG1|PPP3CB|GNA11|PRKACB|PRKACA|PDE1C	1	0.0356394	0.0722823	-2.5153
KEGG_CHEMOKINE_SIGNALING_PATHWAY	http://www.broadinstitute.org/gsea/msigdb/cards/KEGG_CHEMOKINE_SIGNALING_PATHWAY	191	25.1	PTK2|IKBKB|PLCB3|NFKBIB|CXCR4|GNB3|NFKB1|GNG12|STAT5B|PIK3R2|MAP2K1|VAV2|ARRB2|NFKBIA|IKBKG|PREX1|RELA|GNB4|PLCB4|PXN|PIK3R1|GNB5|GNAI3|WASL|RAF1|FOXO3|ROCK1|SOS1|PAK1|CSK|AKT1|CRKL|ARRB1|CRK|ROCK2|AKT3|STAT2|PARD3|GSK3B|GNAI2|STAT1|BCAR1|GNG4|PRKACB|MAPK1|MAPK3|PRKACA|GSK3A	1	0.001	0.00371628	-4.7026
KEGG_PHOSPHATIDYLINOSITOL_SIGNALING_SYSTEM	http://www.broadinstitute.org/gsea/msigdb/cards/KEGG_PHOSPHATIDYLINOSITOL_SIGNALING_SYSTEM	77	31.2	ITPK1|DGKB|PLCB3|INPP5B|PI4KA|PIK3R2|PIK3C2A|INPP5K|PIKFYVE|PIP5K1A|CDIPT|PLCB4|PIK3C3|PIK3R1|INPP4A|PIP4K2C|PLCG1|DGKE|IMPA1|CDS2|DGKZ|OCRL|PIP5K1C|SYNJ1	1	0.00646552	0.0176916	-3.1876
KEGG_CELL_CYCLE	http://www.broadinstitute.org/gsea/msigdb/cards/KEGG_CELL_CYCLE	129	54.3	SKP2|ANAPC4|ANAPC1|DBF4|TGFB1|ANAPC5|PRKDC|MAD2L1|TP53|CCNH|CDC7|CDK7|CDK1|CDK4|EP300|CDC23|BUB1B|TTK|MAD1L1|CDC26|CCNB1|ANAPC7|PLK1|CDC27|CDK2|CDC16|TGFB3|ORC5|ORC2|ORC4|CHEK2|CDC45|PCNA|CCND2|ORC3|CCNA2|ATM|ATR|CHEK1|CDKN2C|CCNB2|PTTG1|SMAD4|PKMYT1|ORC1|CDKN2A|STAG2|MCM4|MCM7|MCM6|CDK6|MCM2|ORC6|MCM3|MCM5|BUB1|ANAPC2|RB1|CDKN1B|RBL2|WEE1|GSK3B|YWHAH|RAD21|CREBBP|SMC1A|CDKN2D|STAG1|YWHAQ|YWHAB	1	0.001	0.00371628	-4.054
KEGG_OOCYTE_MEIOSIS	http://www.broadinstitute.org/gsea/msigdb/cards/KEGG_OOCYTE_MEIOSIS	115	35.7	ANAPC4|ANAPC1|MAPK12|CAMK2G|ANAPC5|MAD2L1|INS|REC8|CDK1|MAP2K1|SLK|PPP2R5E|PPP2R1B|CDC23|PPP3CA|CDC26|CCNB1|ANAPC7|PLK1|CDC27|CDK2|CDC16|PPP2R1A|RPS6KA1|CCNB2|PTTG1|PKMYT1|CAMK2B|PPP2R5D|BUB1|PPP2R5C|ANAPC2|PPP3CB|YWHAH|SMC1A|PRKACB|MAPK1|MAPK3|YWHAQ|PRKACA|YWHAB	1	0.00188679	0.00635914	-3.6053
KEGG_P53_SIGNALING_PATHWAY	http://www.broadinstitute.org/gsea/msigdb/cards/KEGG_P53_SIGNALING_PATHWAY	70	44.3	STEAP3|MDM4|TP53|CYCS|CDK1|RRM2B|RFWD2|CDK4|EI24|BID|CCNB1|CDK2|CHEK2|CCND2|ATM|ATR|CHEK1|CCNB2|BAX|CDKN2A|CASP9|RRM2|CDK6|GTSE1|DDB2|RCHY1|TSC2|PPM1D|APAF1|TP53I3|CASP3	1	0.004158	0.0120809	-2.9874
KEGG_UBIQUITIN_MEDIATED_PROTEOLYSIS	http://www.broadinstitute.org/gsea/msigdb/cards/KEGG_UBIQUITIN_MEDIATED_PROTEOLYSIS	139	46	BIRC6|SKP2|ERCC8|CBLB|ANAPC4|ANAPC1|TRIM32|UBR5|UBE2F|ANAPC5|PARK2|PRPF19|UBE4B|NEDD4L|UBE2S|PPIL2|RFWD2|UBE2E2|HERC2|CDC23|FBXW8|ITCH|KEAP1|CDC26|ANAPC7|HERC4|CDC27|UBE2C|CDC16|CUL7|CUL4A|STUB1|UBE2O|RNF7|TRIP12|FBXO4|UBE3C|WWP2|TRAF6|MGRN1|UBA3|DDB2|BIRC2|ANAPC2|RCHY1|HUWE1|BRCA1|UBE4A|UBA1|CUL2|XIAP|UBE2L6|PML|CUL3|CBL|DDB1|SAE1|CUL5|UBE3A|UBA2|TRIM37|HERC1|CUL4B|UBA6	1	0.00203252	0.00635914	-3.6337
KEGG_SNARE_INTERACTIONS_IN_VESICULAR_TRANSPORT	http://www.broadinstitute.org/gsea/msigdb/cards/KEGG_SNARE_INTERACTIONS_IN_VESICULAR_TRANSPORT	39	43.6	STX18|VAMP7|BNIP1|STX10|VTI1B|USE1|STX5|STX1A|STX16|STX6|STX2|STX7|YKT6|SNAP29|STX12|GOSR1|GOSR2	1	0.0354478	0.0722519	-2.6682
KEGG_REGULATION_OF_AUTOPHAGY	http://www.broadinstitute.org/gsea/msigdb/cards/KEGG_REGULATION_OF_AUTOPHAGY	36	27.8	ATG4C|BECN1|INS|ATG7|ATG4B|PIK3R4|PIK3C3|ATG5|ULK3|ATG3	1	0.572289	0.666558	0.6894
KEGG_LYSOSOME	http://www.broadinstitute.org/gsea/msigdb/cards/KEGG_LYSOSOME	122	57.4	AP3B1|CTSC|GLA|LAMP1|M6PR|LGMN|GGA2|GAA|CD63|NAGLU|DNASE2|PPT1|SLC11A2|HEXA|IGF2R|NPC2|SLC17A5|GUSB|ARSG|CLTCL1|TPP1|HEXB|NPC1|CTSD|CLN5|PSAP|MCOLN1|SORT1|ABCA2|GLB1|SCARB2|AP4M1|LAMP2|CTSB|ACP2|HGSNAT|GNPTG|AP3M2|AP4B1|GGA1|CTSA|GALC|IDUA|GM2A|CTSZ|ATP6V0A2|GNS|ATP6V0A1|GALNS|GBA|ATP6V1H|CLTA|ARSA|GGA3|AP3D1|MAN2B1|FUCA1|AP3B2|AP3M1|ARSB|ASAH1|ATP6AP1|ATP6V0D1|NAGA|ATP6V0C|CLTC|CLTB|AP1G1|AP1B1|…	1	0.001	0.00371628	-4.2065
KEGG_ENDOCYTOSIS	http://www.broadinstitute.org/gsea/msigdb/cards/KEGG_ENDOCYTOSIS	184	42.9	EPS15|TFRC|VPS36|CBLB|RUFY1|ARAP1|ACAP2|PARD6B|SH3GLB1|CXCR4|IQSEC1|ARFGAP1|HLA-B|ARFGAP2|PDCD6IP|PRKCI|SH3GL1|NEDD4L|ASAP1|CLTCL1|ARRB2|STAMBP|HSPA8|SMAP2|EHD1|VPS37A|ITCH|PIKFYVE|DNM1L|PIP5K1A|PSD|DNAJC6|AGAP1|CHMP4A|STAM|EPN1|RAB11FIP5|VPS28|HSPA2|VPS45|DNM2|SH3GLB2|SMAP1|GIT1|VPS4B|HLA-A|RABEP1|TRAF6|VPS37B|ARRB1|TSG101|RAB22A|EGFR|EPN2|CLTA|SRC|ASAP2|VPS4A|PARD3|RAB4A|ARFGAP3|AP2A2|CHMP2A|ST…	1	0.001	0.00371628	-5.8699
KEGG_PEROXISOME	http://www.broadinstitute.org/gsea/msigdb/cards/KEGG_PEROXISOME	79	58.2	NUDT19|PEX5|DHRS4|SOD2|PRDX1|CAT|SLC27A2|HACL1|NUDT12|ACAA1|DECR2|ABCD1|AGPS|ACOX3|ECI2|PEX12|ACSL3|PEX14|GSTK1|PEX19|PXMP2|PEX6|HSD17B4|GNPAT|PEX11B|HMGCL|SCP2|SLC25A17|PEX16|ECH1|ACSL1|ACSL4|ACSL6|ACOT8|MLYCD|PEX1|IDH1|ABCD3|EPHX2|PHYH|PRDX5|SOD1|CRAT|PMVK|IDH2|ACOX1	1	0.13442	0.208546	-1.9458
KEGG_MTOR_SIGNALING_PATHWAY	http://www.broadinstitute.org/gsea/msigdb/cards/KEGG_MTOR_SIGNALING_PATHWAY	53	39.6	EIF4EBP1|RICTOR|EIF4B|MLST8|MTOR|INS|PIK3R2|RPTOR|EIF4E|EIF4E2|RPS6KA1|PIK3R1|ULK3|AKT1|AKT3|TSC1|RHEB|TSC2|MAPK1|MAPK3|PDPK1	1	0.0382409	0.0765777	-2.5112
KEGG_APOPTOSIS	http://www.broadinstitute.org/gsea/msigdb/cards/KEGG_APOPTOSIS	89	46.1	MYD88|IRAK1|DFFA|IKBKB|NFKB1|AIFM1|EXOG|TP53|CYCS|PIK3R2|FADD|ENDOD1|NFKBIA|IKBKG|PPP3CA|BID|CASP7|BAD|RELA|ATM|PIK3R1|ENDOG|PRKAR2A|PRKAR1A|BAX|CAPN1|RIPK1|CASP9|AKT1|CASP6|BIRC2|TRAF2|AKT3|XIAP|PPP3CB|APAF1|CAPN2|PRKACB|PRKAR2B|PRKACA|CASP3	1	0.0308285	0.0639792	-2.8392
KEGG_CARDIAC_MUSCLE_CONTRACTION	http://www.broadinstitute.org/gsea/msigdb/cards/KEGG_CARDIAC_MUSCLE_CONTRACTION	81	33.3	UQCRH|UQCRQ|CYC1|UQCRC2|COX7C|UQCRC1|UQCRB|UQCRFS1|ATP1B3|COX7A2|COX5A|COX6C|COX5B|COX4I1|COX6B1|ATP1A3|TPM1|COX7A2L|CACNA2D1|ATP1A1|COX6A1|ATP1B1|CACNG6|ATP2A2|TPM4|CACNA2D2|SLC9A6	1	0.0019305	0.00635914	3.5766
KEGG_VASCULAR_SMOOTH_MUSCLE_CONTRACTION	http://www.broadinstitute.org/gsea/msigdb/cards/KEGG_VASCULAR_SMOOTH_MUSCLE_CONTRACTION	116	22.4	PPP1R14A|ARHGEF1|PLCB3|PLA2G4A|MYL6B|MAP2K1|MAP2K2|GNAS|CALD1|PLCB4|PLA2G6|PPP1R12B|RAF1|ROCK1|ARAF|ARHGEF11|ARHGEF12|PPP1R12A|ROCK2|GNA11|GNA13|NPR2|PRKACB|MAPK1|MAPK3|PRKACA	1	0.00199203	0.00635914	-3.6223
KEGG_WNT_SIGNALING_PATHWAY	http://www.broadinstitute.org/gsea/msigdb/cards/KEGG_WNT_SIGNALING_PATHWAY	152	23	CACYBP|PLCB3|CAMK2G|TP53|SENP2|TBL1X|CHD8|NFATC3|PPP2R5E|PPP2R1B|EP300|PPP3CA|TBL1XR1|MAP3K7|PPP2R1A|PLCB4|DVL2|CCND2|SMAD4|PSEN1|CAMK2B|ROCK1|CTNNB1|PPP2R5D|PPP2R5C|CSNK2A2|APC|ROCK2|CSNK1E|GSK3B|PPP3CB|CREBBP|PRKACB|CTBP1|PRKACA	1	0.001	0.00371628	-3.8315
KEGG_NOTCH_SIGNALING_PATHWAY	http://www.broadinstitute.org/gsea/msigdb/cards/KEGG_NOTCH_SIGNALING_PATHWAY	48	31.2	JAG2|CIR1|SNW1|DLL3|EP300|DTX3|RBPJ|DVL2|NCOR2|KAT2A|PSEN1|ADAM17|NCSTN|CREBBP|CTBP1	1	0.274854	0.37412	-1.4037
KEGG_TGF_BETA_SIGNALING_PATHWAY	http://www.broadinstitute.org/gsea/msigdb/cards/KEGG_TGF_BETA_SIGNALING_PATHWAY	87	18.4	SP1|TGFB1|ZFYVE16|ZFYVE9|THBS3|PPP2R1B|EP300|TGFB3|PPP2R1A|SMAD4|ROCK1|ROCK2|RBL2|CREBBP|MAPK1|MAPK3	1	0.129707	0.204008	-1.8924
KEGG_AXON_GUIDANCE	http://www.broadinstitute.org/gsea/msigdb/cards/KEGG_AXON_GUIDANCE	130	29.2	NCK1|PTK2|ROBO1|CXCR4|PAK4|NFATC3|SEMA7A|PPP3CA|SRGAP1|SEMA4C|CFL1|L1CAM|CDK5|PAK2|SRGAP3|GNAI3|CFL2|DCC|ROCK1|PAK1|ABLIM1|DPYSL2|LIMK1|ARHGEF12|ROCK2|PAK3|GSK3B|PLXNB2|PPP3CB|GNAI2|MAPK1|ITGB1|MAPK3|PLXNA3|DPYSL5|NCK2|RASA1|SRGAP2	1	0.001	0.00371628	-5.9346
KEGG_VEGF_SIGNALING_PATHWAY	http://www.broadinstitute.org/gsea/msigdb/cards/KEGG_VEGF_SIGNALING_PATHWAY	77	32.5	PTK2|MAPKAPK3|MAPK12|HSPB1|PTGS2|PLA2G4A|PIK3R2|MAP2K1|NFATC3|MAP2K2|PPP3CA|BAD|PLA2G6|PXN|MAPKAPK2|PIK3R1|RAF1|CASP9|AKT1|SRC|PLCG1|AKT3|PPP3CB|MAPK1|MAPK3	1	0.215139	0.303704	-1.5752
KEGG_FOCAL_ADHESION	http://www.broadinstitute.org/gsea/msigdb/cards/KEGG_FOCAL_ADHESION	202	28.7	LAMB1|FLNA|VASP|LAMA3|TLN1|ITGA4|FLNC|VCL|PTK2|PARVB|TLN2|PAK4|PIK3R2|MAP2K1|VAV2|THBS3|ILK|ACTN4|FLNB|BAD|RELN|LAMC1|ELK1|ARHGAP5|CCND2|PXN|PIK3R1|ACTN1|PAK2|RAF1|ROCK1|SOS1|CTNNB1|PAK1|AKT1|CRKL|DIAPH1|ARHGAP35|BIRC2|ZYX|EGFR|CRK|SRC|PPP1R12A|ROCK2|AKT3|XIAP|PAK3|GSK3B|CAPN2|BCAR1|ITGAV|MAPK1|ITGB1|RAPGEF1|MAPK3|PIP5K1C|PDPK1	1	0.00776699	0.0208324	-3.3589
KEGG_ECM_RECEPTOR_INTERACTION	http://www.broadinstitute.org/gsea/msigdb/cards/KEGG_ECM_RECEPTOR_INTERACTION	85	16.5	LAMB1|CD44|LAMA3|ITGA4|SDC2|THBS3|HMMR|RELN|LAMC1|CD47|SV2A|SV2B|ITGAV|ITGB1	1	0.393996	0.502078	1.0676
KEGG_CELL_ADHESION_MOLECULES_CAMS	http://www.broadinstitute.org/gsea/msigdb/cards/KEGG_CELL_ADHESION_MOLECULES_CAMS	135	15.6	PVR|JAM3|ITGA4|SDC2|HLA-B|CADM1|PTPRF|NRCAM|JAM2|CD99|L1CAM|NCAM1|MPZL1|HLA-A|CD276|CNTN1|CDH2|ITGAV|ITGB1|CADM3|GLG1	1	0.251397	0.346321	-1.4634
KEGG_ADHERENS_JUNCTION	http://www.broadinstitute.org/gsea/msigdb/cards/KEGG_ADHERENS_JUNCTION	76	40.8	SSX2IP|FARP2|CTNND1|VCL|WASF1|WASF2|PTPRF|PTPN1|IQGAP1|ACTN4|EP300|ACP1|MAP3K7|ACTN1|SMAD4|WASL|CTNNB1|FER|CSNK2A2|TJP1|LMO7|EGFR|SRC|WASF3|PARD3|CTNNA1|BAIAP2|CREBBP|SORBS1|MAPK1|MAPK3	1	0.036	0.0728203	-2.7851
KEGG_TIGHT_JUNCTION	http://www.broadinstitute.org/gsea/msigdb/cards/KEGG_TIGHT_JUNCTION	135	31.1	JAM3|PARD6B|AMOTL1|MPP5|EPB41L2|TJAP1|PRKCI|SYMPK|MPDZ|ACTN4|CDK4|PPP2R1B|JAM2|MAGI2|EPB41L3|PPP2R1A|MAGI1|ACTN1|RAB13|GNAI3|LLGL1|MYH9|CTNNB1|AKT1|CSNK2A2|TJP1|ASH1L|SRC|AKT3|CASK|PARD3|CTNNA1|MYH10|EPB41|GNAI2|SPTAN1|CTTN|VAPA|EPB41L1|EXOC4|EXOC3|TJP2	1	0.001	0.00371628	-5.4007
KEGG_GAP_JUNCTION	http://www.broadinstitute.org/gsea/msigdb/cards/KEGG_GAP_JUNCTION	91	26.4	TUBA1C|PLCB3|CDK1|MAP2K1|MAP2K2|GNAS|CSNK1D|PLCB4|TUBB6|GNAI3|MAP3K2|RAF1|SOS1|TJP1|EGFR|SRC|TUBB8|GNAI2|GNA11|PRKACB|MAPK7|MAPK1|MAPK3|PRKACA	1	0.001	0.00371628	-4.9872
KEGG_ANTIGEN_PROCESSING_AND_PRESENTATION	http://www.broadinstitute.org/gsea/msigdb/cards/KEGG_ANTIGEN_PROCESSING_AND_PRESENTATION	90	22.2	LGMN|HSP90AA1|HLA-B|HSP90AB1|B2M|CALR|HSPA5|HSPA8|TAP1|CANX|RFX5|PDIA3|CTSB|HSPA4|RFXAP|HSPA2|HLA-A|PSME1|PSME2|NFYC	1	0.966203	0.982442	-0.0673
KEGG_TOLL_LIKE_RECEPTOR_SIGNALING_PATHWAY	http://www.broadinstitute.org/gsea/msigdb/cards/KEGG_TOLL_LIKE_RECEPTOR_SIGNALING_PATHWAY	103	29.1	MAP2K7|MYD88|IRAK1|MAPK12|IKBKB|NFKB1|TAB1|PIK3R2|MAP2K1|IRF3|FADD|MAP2K2|NFKBIA|IKBKG|RELA|TAB2|MAP3K7|PIK3R1|RIPK1|TBK1|AKT1|MAP2K3|MAP2K6|TRAF6|TOLLIP|AKT3|MAP2K4|STAT1|MAPK1|MAPK3	1	0.408915	0.515336	-1.0633
KEGG_NOD_LIKE_RECEPTOR_SIGNALING_PATHWAY	http://www.broadinstitute.org/gsea/msigdb/cards/KEGG_NOD_LIKE_RECEPTOR_SIGNALING_PATHWAY	63	30.2	HSP90B1|MAPK12|HSP90AA1|IKBKB|NFKBIB|NFKB1|HSP90AB1|SUGT1|TAB1|NFKBIA|IKBKG|RELA|TAB2|MAP3K7|TRAF6|BIRC2|XIAP|MAPK1|MAPK3	1	0.848907	0.894824	0.28
KEGG_RIG_I_LIKE_RECEPTOR_SIGNALING_PATHWAY	http://www.broadinstitute.org/gsea/msigdb/cards/KEGG_RIG_I_LIKE_RECEPTOR_SIGNALING_PATHWAY	72	31.9	TRIM25|MAPK12|IKBKB|NFKBIB|NFKB1|DDX3X|IRF3|FADD|NFKBIA|IKBKG|RELA|DDX3Y|MAP3K7|AZI2|ATG5|MAVS|RIPK1|TBK1|TRAF6|TANK|PIN1|TRAF2|CYLD	1	0.877895	0.918112	0.2148
KEGG_CYTOSOLIC_DNA_SENSING_PATHWAY	http://www.broadinstitute.org/gsea/msigdb/cards/KEGG_CYTOSOLIC_DNA_SENSING_PATHWAY	57	35.1	POLR1C|POLR3G|POLR1D|POLR3A|POLR3D|ADAR|POLR3H|POLR3C|IKBKB|NFKBIB|POLR3F|NFKB1|IRF3|NFKBIA|IKBKG|RELA|MAVS|RIPK1|TBK1|TREX1	1	0.001	0.00371628	4.8867
KEGG_JAK_STAT_SIGNALING_PATHWAY	http://www.broadinstitute.org/gsea/msigdb/cards/KEGG_JAK_STAT_SIGNALING_PATHWAY	156	11.5	CBLB|STAT5B|PIK3R2|EP300|STAT5A|STAM|CCND2|PIK3R1|SPRED2|SOS1|AKT1|AKT3|STAT2|PTPN11|STAM2|CBL|CREBBP|STAT1	1	0.00785855	0.0208324	-3.2562
KEGG_NATURAL_KILLER_CELL_MEDIATED_CYTOTOXICITY	http://www.broadinstitute.org/gsea/msigdb/cards/KEGG_NATURAL_KILLER_CELL_MEDIATED_CYTOTOXICITY	138	15.2	HLA-B|SYK|PIK3R2|MAP2K1|VAV2|NFATC3|MAP2K2|PPP3CA|BID|PIK3R1|RAF1|SOS1|PAK1|HLA-A|ARAF|PLCG1|PTPN11|PPP3CB|MAPK1|MAPK3|CASP3	1	0.001	0.00371628	-3.9422
KEGG_T_CELL_RECEPTOR_SIGNALING_PATHWAY	http://www.broadinstitute.org/gsea/msigdb/cards/KEGG_T_CELL_RECEPTOR_SIGNALING_PATHWAY	109	34.9	MAP2K7|CBLB|NCK1|MAPK12|IKBKB|NFKBIB|NFKB1|DLG1|PAK4|PIK3R2|MAP2K1|VAV2|NFATC3|MAP2K2|NFKBIA|CDK4|IKBKG|PPP3CA|RELA|MAP3K7|PIK3R1|PAK2|RAF1|BCL10|SOS1|PAK1|AKT1|PLCG1|AKT3|NFKBIE|PAK3|GSK3B|CBL|PPP3CB|MAPK1|MAPK3|NCK2|PDPK1	1	0.0589431	0.105595	-2.5128
KEGG_B_CELL_RECEPTOR_SIGNALING_PATHWAY	http://www.broadinstitute.org/gsea/msigdb/cards/KEGG_B_CELL_RECEPTOR_SIGNALING_PATHWAY	76	32.9	IKBKB|NFKBIB|NFKB1|CD81|SYK|PIK3R2|MAP2K1|VAV2|NFATC3|MAP2K2|NFKBIA|IKBKG|PPP3CA|RELA|PIK3R1|RAF1|BCL10|SOS1|AKT1|AKT3|NFKBIE|GSK3B|PPP3CB|MAPK1|MAPK3	1	0.0524194	0.0978576	-2.3941
KEGG_FC_EPSILON_RI_SIGNALING_PATHWAY	http://www.broadinstitute.org/gsea/msigdb/cards/KEGG_FC_EPSILON_RI_SIGNALING_PATHWAY	80	27.5	MAP2K7|MAPK12|PLA2G4A|SYK|PIK3R2|MAP2K1|VAV2|MAP2K2|PLA2G6|PIK3R1|RAF1|SOS1|AKT1|MAP2K3|MAP2K6|PLCG1|AKT3|GAB2|MAP2K4|MAPK1|MAPK3|PDPK1	1	0.00784314	0.0208324	-3.1566
KEGG_FC_GAMMA_R_MEDIATED_PHAGOCYTOSIS	http://www.broadinstitute.org/gsea/msigdb/cards/KEGG_FC_GAMMA_R_MEDIATED_PHAGOCYTOSIS	98	40.8	VASP|WASF1|WASF2|PLA2G4A|SYK|PIK3R2|MAP2K1|VAV2|ASAP1|PIKFYVE|DNM1L|PIP5K1A|CFL1|PLA2G6|PIK3R1|GSN|WASL|RAF1|CFL2|DNM2|PAK1|MARCKS|AKT1|CRKL|ARPC5L|LIMK1|CRK|PLCG1|WASF3|ASAP2|AKT3|MARCKSL1|GAB2|AMPH|ARPC5|ARPC3|MAPK1|ARPC1A|MAPK3|PIP5K1C	1	0.001	0.00371628	-5.4012
KEGG_LEUKOCYTE_TRANSENDOTHELIAL_MIGRATION	http://www.broadinstitute.org/gsea/msigdb/cards/KEGG_LEUKOCYTE_TRANSENDOTHELIAL_MIGRATION	119	26.1	VASP|JAM3|ITGA4|CTNND1|VCL|PTK2|MAPK12|CXCR4|MSN|PIK3R2|VAV2|ACTN4|JAM2|CD99|ARHGAP5|PXN|PIK3R1|ACTN1|GNAI3|ROCK1|CTNNB1|ARHGAP35|THY1|ROCK2|PLCG1|PTPN11|CTNNA1|GNAI2|BCAR1|EZR|ITGB1	1	0.421053	0.527306	-0.9903
KEGG_LONG_TERM_POTENTIATION	http://www.broadinstitute.org/gsea/msigdb/cards/KEGG_LONG_TERM_POTENTIATION	71	26.8	PLCB3|CAMK2G|MAP2K1|MAP2K2|EP300|PPP3CA|RPS6KA1|PLCB4|RAF1|CAMK2B|ARAF|PPP1R12A|CAMK4|PPP3CB|CREBBP|PRKACB|MAPK1|MAPK3|PRKACA	1	0.001	0.00371628	-4.3801
KEGG_NEUROTROPHIN_SIGNALING_PATHWAY	http://www.broadinstitute.org/gsea/msigdb/cards/KEGG_NEUROTROPHIN_SIGNALING_PATHWAY	127	39.4	MAP2K7|IRAK1|MAPK12|IKBKB|NFKBIB|IRS2|NFKB1|CAMK2G|TP53|PIK3R2|MAP2K1|MAP2K2|NFKBIA|BAD|RELA|SORT1|RPS6KA1|MAPKAPK2|PIK3R1|GAB1|BAX|RAF1|FOXO3|PSEN1|CAMK2B|ARHGDIA|SOS1|CSK|AKT1|CRKL|KIDINS220|TRAF6|CRK|CAMK4|PLCG1|AKT3|PTPN11|NFKBIE|GSK3B|YWHAH|SH2B1|RPS6KA5|MAGED1|MAPK7|MAPK1|RAPGEF1|MAPK3|YWHAQ|YWHAB|PDPK1	1	0.001	0.00371628	-5.1744
KEGG_LONG_TERM_DEPRESSION	http://www.broadinstitute.org/gsea/msigdb/cards/KEGG_LONG_TERM_DEPRESSION	71	25.4	PLCB3|PLA2G4A|MAP2K1|MAP2K2|PPP2R1B|GNAS|PPP2R1A|PLCB4|PLA2G6|GNAI3|RAF1|ARAF|GNAO1|GNAI2|GNA11|GNA13|MAPK1|MAPK3	1	0.001	0.00371628	-3.5022
KEGG_REGULATION_OF_ACTIN_CYTOSKELETON	http://www.broadinstitute.org/gsea/msigdb/cards/KEGG_REGULATION_OF_ACTIN_CYTOSKELETON	217	34.6	ARHGEF1|DIAPH2|ITGA4|PFN2|VCL|PTK2|ENAH|IQGAP2|WASF1|PFN1|GNG12|WASF2|INS|PAK4|MSN|PIK3R2|MAP2K1|VAV2|MAP2K2|IQGAP1|ACTN4|DIAPH3|PIKFYVE|PIP5K1A|CFL1|CYFIP1|PXN|RDX|PIK3R1|ACTN1|PAK2|GSN|ABI2|WASL|RAF1|CFL2|MYH9|ARHGEF7|ROCK1|PIP4K2C|SOS1|PAK1|IQGAP3|CSK|GIT1|CRKL|DIAPH1|ARHGAP35|ARAF|ARPC5L|LIMK1|EGFR|CRK|FGD1|ARHGEF12|FGF2|APC|PPP1R12A|ROCK2|PAK3|MYH10|BRK1|BAIAP2|NCKAP1|ARPC5|BCAR1|ARPC3|GNA13…	1	0.001	0.00371628	-5.4304
KEGG_INSULIN_SIGNALING_PATHWAY	http://www.broadinstitute.org/gsea/msigdb/cards/KEGG_INSULIN_SIGNALING_PATHWAY	138	42.8	HK2|EIF4EBP1|PCK2|CBLB|PDE3B|TRIP10|IKBKB|IRS2|FASN|PRKCI|PTPRF|MTOR|INS|PTPN1|PIK3R2|RPTOR|MAP2K1|ACACA|MAP2K2|INPP5K|LIPE|BAD|GYS1|EIF4E|PYGB|EIF4E2|PHKB|ELK1|PIK3R1|PRKAR2A|PRKAR1A|PHKA2|PYGL|RAF1|SOS1|AKT1|CRKL|PRKAG1|ARAF|PRKAB1|CRK|AKT3|TSC1|RHEB|TSC2|GSK3B|HK1|CBL|PYGM|SORBS1|PRKACB|MAPK1|PRKAR2B|RAPGEF1|MAPK3|FLOT1|PRKACA|PDPK1|EXOC7	1	0.001	0.00371628	-4.4136
KEGG_GNRH_SIGNALING_PATHWAY	http://www.broadinstitute.org/gsea/msigdb/cards/KEGG_GNRH_SIGNALING_PATHWAY	102	26.5	MAP3K4|MAP2K7|MAPK12|PLCB3|CAMK2G|PLA2G4A|MAP2K1|MAP2K2|GNAS|PLCB4|ELK1|PLA2G6|MAP3K2|RAF1|CAMK2B|SOS1|MAP2K3|MAP2K6|EGFR|SRC|MAP2K4|GNA11|PRKACB|MAPK7|MAPK1|MAPK3|PRKACA	1	0.00788955	0.0208324	-2.9458
KEGG_PROGESTERONE_MEDIATED_OOCYTE_MATURATION	http://www.broadinstitute.org/gsea/msigdb/cards/KEGG_PROGESTERONE_MEDIATED_OOCYTE_MATURATION	87	42.5	ANAPC4|PDE3B|ANAPC1|MAPK12|HSP90AA1|ANAPC5|HSP90AB1|MAD2L1|INS|CDK1|PIK3R2|MAP2K1|CDC23|CDC26|CCNB1|ANAPC7|PLK1|CDC27|CDK2|CDC16|RPS6KA1|CCNA2|PIK3R1|CCNB2|PKMYT1|GNAI3|RAF1|AKT1|ARAF|BUB1|ANAPC2|AKT3|GNAI2|PRKACB|MAPK1|MAPK3|PRKACA	1	0.180747	0.26596	-1.6086
KEGG_MELANOGENESIS	http://www.broadinstitute.org/gsea/msigdb/cards/KEGG_MELANOGENESIS	103	20.4	PLCB3|CAMK2G|DCT|MAP2K1|MAP2K2|EP300|GNAS|PLCB4|DVL2|GNAI3|RAF1|CAMK2B|CTNNB1|GNAO1|GSK3B|CREBBP|GNAI2|PRKACB|MAPK1|MAPK3|PRKACA	1	0.00200803	0.00635914	-4.0658
KEGG_ADIPOCYTOKINE_SIGNALING_PATHWAY	http://www.broadinstitute.org/gsea/msigdb/cards/KEGG_ADIPOCYTOKINE_SIGNALING_PATHWAY	68	38.2	PCK2|CAMKK1|IKBKB|NFKBIB|IRS2|NFKB1|MTOR|CPT1A|NFKBIA|IKBKG|SLC2A1|RELA|ACSL3|CAMKK2|RXRB|ACSL1|CPT1C|ACSL4|ACSL6|AKT1|PRKAG1|PRKAB1|TRAF2|AKT3|PTPN11|NFKBIE	1	0.915433	0.946675	-0.1516
KEGG_TYPE_II_DIABETES_MELLITUS	http://www.broadinstitute.org/gsea/msigdb/cards/KEGG_TYPE_II_DIABETES_MELLITUS	48	22.9	HK2|IKBKB|IRS2|CACNA1B|MTOR|INS|PIK3R2|PIK3R1|HK1|MAPK1|MAPK3	1	0.962598	0.982268	0.0562
KEGG_ALDOSTERONE_REGULATED_SODIUM_REABSORPTION	http://www.broadinstitute.org/gsea/msigdb/cards/KEGG_ALDOSTERONE_REGULATED_SODIUM_REABSORPTION	43	30.2	IRS2|ATP1B3|INS|NEDD4L|ATP1A3|PIK3R2|ATP1A1|HSD11B2|PIK3R1|ATP1B1|MAPK1|MAPK3|PDPK1	1	0.159596	0.239694	-1.7493
KEGG_VASOPRESSIN_REGULATED_WATER_REABSORPTION	http://www.broadinstitute.org/gsea/msigdb/cards/KEGG_VASOPRESSIN_REGULATED_WATER_REABSORPTION	45	35.6	DYNC2H1|DYNC2LI1|GNAS|ARHGDIA|DCTN5|DYNC1LI1|PRKACB|DYNC1I2|RAB5C|NSF|DYNC1LI2|PRKACA|DCTN2|DCTN1|DCTN4|DYNC1H1	1	0.001	0.00371628	-6.3123
KEGG_PROXIMAL_TUBULE_BICARBONATE_RECLAMATION	http://www.broadinstitute.org/gsea/msigdb/cards/KEGG_PROXIMAL_TUBULE_BICARBONATE_RECLAMATION	24	45.8	PCK2|GLS|SLC25A10|GLUD1|ATP1B3|ATP1A3|ATP1A1|ATP1B1|MDH1|GLUD2|CA4	1	0.175197	0.258747	1.695
KEGG_ALZHEIMERS_DISEASE	http://www.broadinstitute.org/gsea/msigdb/cards/KEGG_ALZHEIMERS_DISEASE	170	56.5	NDUFB1|NDUFB4|UQCRH|NDUFA1|UQCRQ|ATP5A1|CYC1|NDUFC2|NDUFB6|NDUFC1|NDUFA8|NDUFB10|NDUFS7|ATP5B|ATP5O|NDUFB3|ATP5F1|ATP5C1|NDUFS2|NDUFA3|NDUFS5|ATP5J|UQCRC2|NDUFA5|ATP5D|NDUFA9|NDUFS8|COX7C|NDUFB8|ATP5H|SDHB|UQCRC1|SDHC|UQCRB|NDUFB7|NDUFB9|NDUFB5|NDUFA10|NDUFB2|NDUFS3|NDUFS4|NDUFS6|NDUFS1|NDUFA7|UQCRFS1|EIF2AK3|PLCB3|SDHA|NDUFV2|NDUFA2|IDE|NDUFA6|COX7A2|NDUFV1|COX5A|COX6C|COX5B|COX4I1|ERN1|COX6B1|C…	1	0.001	0.00371628	8.002
KEGG_PARKINSONS_DISEASE	http://www.broadinstitute.org/gsea/msigdb/cards/KEGG_PARKINSONS_DISEASE	134	58.2	NDUFB1|NDUFB4|UQCRH|NDUFA1|UQCRQ|ATP5A1|CYC1|NDUFC2|NDUFB6|NDUFC1|NDUFA8|NDUFB10|NDUFS7|ATP5B|ATP5O|NDUFB3|ATP5F1|ATP5C1|NDUFS2|NDUFA3|NDUFS5|ATP5J|UQCRC2|NDUFA5|ATP5D|NDUFA9|NDUFS8|COX7C|NDUFB8|ATP5H|SDHB|UQCRC1|SDHC|UQCRB|NDUFB7|NDUFB9|NDUFB5|NDUFA10|NDUFB2|NDUFS3|NDUFS4|NDUFS6|NDUFS1|PPID|NDUFA7|UQCRFS1|SDHA|NDUFV2|SLC25A6|NDUFA2|HTRA2|NDUFA6|COX7A2|NDUFV1|COX5A|COX6C|COX5B|COX4I1|PARK2|VDAC1|…	1	0.001	0.00371628	10.1087
KEGG_AMYOTROPHIC_LATERAL_SCLEROSIS_ALS	http://www.broadinstitute.org/gsea/msigdb/cards/KEGG_AMYOTROPHIC_LATERAL_SCLEROSIS_ALS	54	44.4	TOMM40|MAPK12|GPX1|NEFL|NEFM|NEFH|CAT|TP53|CYCS|PPP3CA|BID|BAD|DAXX|CCS|BAX|DERL1|CASP9|MAP2K3|MAP2K6|ALS2|SOD1|PPP3CB|APAF1|CASP3	1	0.624266	0.710525	-0.6078
KEGG_HUNTINGTONS_DISEASE	http://www.broadinstitute.org/gsea/msigdb/cards/KEGG_HUNTINGTONS_DISEASE	186	53.8	NDUFB1|NDUFB4|UQCRH|NDUFA1|UQCRQ|ATP5A1|CYC1|NDUFC2|NDUFB6|NDUFC1|NDUFA8|NDUFB10|NDUFS7|ATP5B|ATP5O|NDUFB3|ATP5F1|ATP5C1|NDUFS2|NDUFA3|NDUFS5|ATP5J|UQCRC2|NDUFA5|ATP5D|NDUFA9|SP1|NDUFS8|COX7C|NDUFB8|ATP5H|SDHB|UQCRC1|SDHC|UQCRB|NDUFB7|NDUFB9|NDUFB5|NDUFA10|NDUFB2|NDUFS3|NDUFS4|NDUFS6|NDUFS1|PPID|SOD2|NDUFA7|GPX1|UQCRFS1|PLCB3|SDHA|NDUFV2|SLC25A6|NDUFA2|NDUFA6|COX7A2|NDUFV1|COX5A|TFAM|COX6C|COX5B|…	1	0.001	0.00371628	7.9008
KEGG_PRION_DISEASES	http://www.broadinstitute.org/gsea/msigdb/cards/KEGG_PRION_DISEASES	36	38.9	STIP1|MAP2K1|PRNP|HSPA5|MAP2K2|LAMC1|ELK1|NCAM1|BAX|SOD1|PRKACB|MAPK1|MAPK3|PRKACA	1	0.001	0.00371628	-3.8798
KEGG_VIBRIO_CHOLERAE_INFECTION	http://www.broadinstitute.org/gsea/msigdb/cards/KEGG_VIBRIO_CHOLERAE_INFECTION	57	36.8	SLC12A2|ATP6V1G1|ATP6V1C1|GNAS|ATP6V1B2|PDIA4|ATP6V1D|ATP6V1A|ATP6V0A2|TJP1|ATP6V0A1|ATP6V1H|PLCG1|ATP6V1F|ATP6AP1|ATP6V0D1|PRKACB|ATP6V0C|ATP6V1G2|PRKACA|TJP2	1	0.001	0.00371628	-5.4015
KEGG_EPITHELIAL_CELL_SIGNALING_IN_HELICOBACTER_PYLORI_INFECTION	http://www.broadinstitute.org/gsea/msigdb/cards/KEGG_EPITHELIAL_CELL_SIGNALING_IN_HELICOBACTER_PYLORI_INFECTION	69	47.8	JAM3|MAPK12|IKBKB|NFKB1|ATP6V1G1|NFKBIA|IKBKG|ATP6V1C1|ADAM10|JAM2|RELA|ATP6V1B2|ADAM17|ATP6V1D|PAK1|CSK|GIT1|ATP6V1A|ATP6V0A2|TJP1|EGFR|ATP6V0A1|ATP6V1H|SRC|PLCG1|PTPN11|ATP6V1F|MAP2K4|ATP6AP1|ATP6V0D1|ATP6V0C|ATP6V1G2|CASP3	1	0.001	0.00371628	-5.2067
KEGG_PATHOGENIC_ESCHERICHIA_COLI_INFECTION	http://www.broadinstitute.org/gsea/msigdb/cards/KEGG_PATHOGENIC_ESCHERICHIA_COLI_INFECTION	60	31.7	NCK1|NCL|TUBA1C|TUBB6|WASL|ROCK1|CTNNB1|ARHGEF2|ARPC5L|ROCK2|TUBB8|ARPC5|ARPC3|EZR|CTTN|ITGB1|ARPC1A|YWHAQ|NCK2	1	0.001	0.00371628	-4.9897
KEGG_LEISHMANIA_INFECTION	http://www.broadinstitute.org/gsea/msigdb/cards/KEGG_LEISHMANIA_INFECTION	73	28.8	MYD88|IRAK1|ITGA4|MAPK12|NFKBIB|TGFB1|NFKB1|PTGS2|TAB1|NFKBIA|RELA|TAB2|MAP3K7|TGFB3|ELK1|TRAF6|MARCKSL1|STAT1|MAPK1|ITGB1|MAPK3	1	0.894422	0.930397	-0.1602
KEGG_PATHWAYS_IN_CANCER	http://www.broadinstitute.org/gsea/msigdb/cards/KEGG_PATHWAYS_IN_CANCER	329	28.3	LAMB1|SKP2|LAMA3|CBLB|HSP90B1|BIRC5|PTK2|ARNT|HSP90AA1|IKBKB|TGFB1|NFKB1|HSP90AB1|STAT5B|TFG|PTGS2|TP53|MTOR|CYCS|PIK3R2|MAP2K1|FADD|TRAF5|GLI2|MAP2K2|NFKBIA|CDK4|IKBKG|EP300|STAT5A|RALB|SLC2A1|FH|BID|EGLN1|BAD|RELA|CDK2|TPR|APPL1|LAMC1|GSTP1|DAPK3|TGFB3|DVL2|PIK3R1|RXRB|SMAD4|BAX|RAF1|CDKN2A|CASP9|DCC|CDK6|SOS1|CTNNB1|AKT1|CRKL|ARAF|TRAF6|MLH1|MSH6|BIRC2|STK4|BCR|RALA|EGFR|CRK|MSH2|TRAF2|FGF2|AP…	1	0.001	0.00371628	-4.7744
KEGG_COLORECTAL_CANCER	http://www.broadinstitute.org/gsea/msigdb/cards/KEGG_COLORECTAL_CANCER	63	44.4	BIRC5|TGFB1|TP53|CYCS|PIK3R2|MAP2K1|BAD|APPL1|TGFB3|PIK3R1|SMAD4|BAX|RAF1|CASP9|DCC|CTNNB1|AKT1|ARAF|MLH1|MSH6|MSH2|APC|AKT3|MSH3|GSK3B|MAPK1|MAPK3|CASP3	1	0.001	0.00371628	-4.0563
KEGG_RENAL_CELL_CARCINOMA	http://www.broadinstitute.org/gsea/msigdb/cards/KEGG_RENAL_CELL_CARCINOMA	71	42.3	ARNT|TGFB1|PAK4|PIK3R2|MAP2K1|MAP2K2|EP300|SLC2A1|FH|EGLN1|TGFB3|PIK3R1|PAK2|GAB1|RAF1|SOS1|PAK1|AKT1|CRKL|ARAF|CRK|FLCN|CUL2|AKT3|PTPN11|PAK3|CREBBP|MAPK1|RAPGEF1|MAPK3	1	0.001	0.00371628	-4.4703
KEGG_PANCREATIC_CANCER	http://www.broadinstitute.org/gsea/msigdb/cards/KEGG_PANCREATIC_CANCER	71	39.4	IKBKB|TGFB1|NFKB1|TP53|PIK3R2|MAP2K1|CDK4|IKBKG|RALB|BAD|RELA|TGFB3|PIK3R1|SMAD4|RAF1|CDKN2A|CASP9|CDK6|AKT1|ARAF|RALA|EGFR|RB1|AKT3|RALBP1|STAT1|MAPK1|MAPK3	1	0.00598802	0.0169399	-3.6186
KEGG_ENDOMETRIAL_CANCER	http://www.broadinstitute.org/gsea/msigdb/cards/KEGG_ENDOMETRIAL_CANCER	53	45.3	TP53|PIK3R2|MAP2K1|ILK|MAP2K2|BAD|ELK1|PIK3R1|RAF1|FOXO3|CASP9|SOS1|CTNNB1|AKT1|ARAF|MLH1|EGFR|APC|AKT3|CTNNA1|GSK3B|MAPK1|MAPK3|PDPK1	1	0.001	0.00371628	-4.8165
KEGG_GLIOMA	http://www.broadinstitute.org/gsea/msigdb/cards/KEGG_GLIOMA	66	31.8	CAMK2G|TP53|MTOR|PIK3R2|MAP2K1|MAP2K2|CDK4|PIK3R1|RAF1|CDKN2A|CAMK2B|CDK6|SOS1|AKT1|ARAF|EGFR|PLCG1|RB1|AKT3|MAPK1|MAPK3	1	0.00610998	0.0170695	-3.3391
KEGG_PROSTATE_CANCER	http://www.broadinstitute.org/gsea/msigdb/cards/KEGG_PROSTATE_CANCER	90	37.8	HSP90B1|HSP90AA1|IKBKB|NFKB1|HSP90AB1|TP53|MTOR|INS|PIK3R2|MAP2K1|MAP2K2|NFKBIA|IKBKG|EP300|BAD|RELA|CDK2|GSTP1|PIK3R1|RAF1|CASP9|SOS1|CTNNB1|AKT1|ARAF|EGFR|RB1|CDKN1B|AKT3|GSK3B|CREBBP|MAPK1|MAPK3|PDPK1	1	0.0289256	0.0606603	-2.7745
KEGG_MELANOMA	http://www.broadinstitute.org/gsea/msigdb/cards/KEGG_MELANOMA	72	25	TP53|PIK3R2|MAP2K1|MAP2K2|CDK4|BAD|PIK3R1|RAF1|CDKN2A|CDK6|AKT1|ARAF|EGFR|FGF2|RB1|AKT3|MAPK1|MAPK3	1	0.001	0.00371628	-3.6557
KEGG_BLADDER_CANCER	http://www.broadinstitute.org/gsea/msigdb/cards/KEGG_BLADDER_CANCER	43	30.2	TP53|MAP2K1|MAP2K2|CDK4|DAPK3|RAF1|CDKN2A|ARAF|EGFR|RB1|RPS6KA5|MAPK1|MAPK3	1	0.00201613	0.00635914	-3.5628
KEGG_CHRONIC_MYELOID_LEUKEMIA	http://www.broadinstitute.org/gsea/msigdb/cards/KEGG_CHRONIC_MYELOID_LEUKEMIA	74	48.6	CBLB|IKBKB|TGFB1|NFKB1|STAT5B|TP53|PIK3R2|MAP2K1|MAP2K2|NFKBIA|CDK4|IKBKG|STAT5A|BAD|RELA|TGFB3|PIK3R1|SMAD4|RAF1|CDKN2A|CDK6|SOS1|AKT1|CRKL|ARAF|BCR|CRK|RB1|CDKN1B|AKT3|PTPN11|GAB2|CBL|MAPK1|CTBP1|MAPK3	1	0.00632911	0.0173779	-3.5679
KEGG_ACUTE_MYELOID_LEUKEMIA	http://www.broadinstitute.org/gsea/msigdb/cards/KEGG_ACUTE_MYELOID_LEUKEMIA	61	36.1	EIF4EBP1|IKBKB|NFKB1|STAT5B|MTOR|PIK3R2|MAP2K1|MAP2K2|IKBKG|STAT5A|BAD|RELA|PIK3R1|RAF1|SOS1|AKT1|ARAF|AKT3|PML|JUP|MAPK1|MAPK3	1	0.21063	0.299454	-1.5665
KEGG_SMALL_CELL_LUNG_CANCER	http://www.broadinstitute.org/gsea/msigdb/cards/KEGG_SMALL_CELL_LUNG_CANCER	85	38.8	LAMB1|SKP2|LAMA3|FHIT|PTK2|IKBKB|NFKB1|PTGS2|TP53|CYCS|PIK3R2|TRAF5|NFKBIA|CDK4|IKBKG|RELA|CDK2|LAMC1|PIK3R1|RXRB|CASP9|CDK6|AKT1|TRAF6|BIRC2|TRAF2|RB1|CDKN1B|AKT3|XIAP|APAF1|ITGAV|ITGB1	1	0.511156	0.610484	-0.8196
KEGG_NON_SMALL_CELL_LUNG_CANCER	http://www.broadinstitute.org/gsea/msigdb/cards/KEGG_NON_SMALL_CELL_LUNG_CANCER	55	45.5	FHIT|TP53|PIK3R2|MAP2K1|MAP2K2|CDK4|BAD|PIK3R1|RXRB|RAF1|FOXO3|CDKN2A|CASP9|CDK6|SOS1|AKT1|ARAF|STK4|EGFR|PLCG1|RB1|AKT3|MAPK1|MAPK3|PDPK1	1	0.001	0.00371628	-4.0708
KEGG_HYPERTROPHIC_CARDIOMYOPATHY_HCM	http://www.broadinstitute.org/gsea/msigdb/cards/KEGG_HYPERTROPHIC_CARDIOMYOPATHY_HCM	86	19.8	ITGA4|DMD|TGFB1|DES|TPM1|LMNA|CACNA2D1|TGFB3|EMD|CACNG6|ATP2A2|PRKAG1|PRKAB1|TPM4|CACNA2D2|ITGAV|ITGB1	1	0.226121	0.317523	-1.5173
KEGG_ARRHYTHMOGENIC_RIGHT_VENTRICULAR_CARDIOMYOPATHY_ARVC	http://www.broadinstitute.org/gsea/msigdb/cards/KEGG_ARRHYTHMOGENIC_RIGHT_VENTRICULAR_CARDIOMYOPATHY_ARVC	77	24.7	ITGA4|DMD|DES|DSG2|LMNA|CACNA2D1|ACTN4|EMD|ACTN1|CACNG6|ATP2A2|CTNNB1|JUP|CTNNA1|CDH2|CACNA2D2|ITGAV|DSP|ITGB1	1	0.0294118	0.0615183	-2.7192
KEGG_DILATED_CARDIOMYOPATHY	http://www.broadinstitute.org/gsea/msigdb/cards/KEGG_DILATED_CARDIOMYOPATHY	93	19.4	ITGA4|DMD|TGFB1|DES|TPM1|LMNA|CACNA2D1|GNAS|TGFB3|EMD|CACNG6|ATP2A2|TPM4|CACNA2D2|ITGAV|PRKACB|ITGB1|PRKACA	1	0.0545809	0.100161	-2.3858
KEGG_VIRAL_MYOCARDITIS	http://www.broadinstitute.org/gsea/msigdb/cards/KEGG_VIRAL_MYOCARDITIS	74	17.6	EIF4G1|DMD|HLA-B|CYCS|BID|EIF4G3|EIF4G2|CASP9|MYH9|HLA-A|MYH10|CXADR|CASP3	1	0.163522	0.24513	-1.8253
BIOCARTA_RELA_PATHWAY	http://www.broadinstitute.org/gsea/msigdb/cards/BIOCARTA_RELA_PATHWAY	17	58.8	IKBKB|NFKB1|FADD|NFKBIA|IKBKG|EP300|RELA|RIPK1|TRAF6|CREBBP	1	0.745968	0.816477	-0.3814
BIOCARTA_AGR_PATHWAY	http://www.broadinstitute.org/gsea/msigdb/cards/BIOCARTA_AGR_PATHWAY	37	43.2	LAMA3|SP1|PTK2|DMD|PAK4|PXN|PAK2|PAK1|EGFR|SRC|PAK3|GIT2|CTTN|MAPK1|ITGB1|MAPK3	1	0.0444444	0.086192	-2.4327
BIOCARTA_AKT_PATHWAY	http://www.broadinstitute.org/gsea/msigdb/cards/BIOCARTA_AKT_PATHWAY	23	56.5	HSP90AA1|IKBKB|NFKB1|NFKBIA|IKBKG|BAD|RELA|PIK3R1|FOXO3|CASP9|AKT1|YWHAH|PDPK1	1	0.408124	0.515336	-1.0696
BIOCARTA_AT1R_PATHWAY	http://www.broadinstitute.org/gsea/msigdb/cards/BIOCARTA_AT1R_PATHWAY	37	35.1	PTK2|ATF2|MAP2K1|MAP2K2|ELK1|RAF1|SOS1|PAK1|EGFR|SRC|MAP2K4|MAPK1|MAPK3	1	0.0505263	0.0949895	-2.6017
BIOCARTA_CHEMICAL_PATHWAY	http://www.broadinstitute.org/gsea/msigdb/cards/BIOCARTA_CHEMICAL_PATHWAY	23	78.3	TLN1|PTK2|EIF2S1|PARP1|TP53|CYCS|BID|CASP7|BAD|PXN|ATM|BAX|CASP9|AKT1|CASP6|APAF1|STAT1|CASP3	1	0.362764	0.470533	-1.1786
BIOCARTA_ATM_PATHWAY	http://www.broadinstitute.org/gsea/msigdb/cards/BIOCARTA_ATM_PATHWAY	21	47.6	NFKB1|TP53|RAD50|NBN|NFKBIA|RELA|CHEK2|ATM|CHEK1|BRCA1	1	0.705765	0.785385	0.4787
BIOCARTA_BCR_PATHWAY	http://www.broadinstitute.org/gsea/msigdb/cards/BIOCARTA_BCR_PATHWAY	38	26.3	SYK|MAP2K1|NFATC3|PPP3CA|ELK1|RAF1|SOS1|PLCG1|PPP3CB|MAPK3	1	0.0258964	0.0547387	-2.8693
BIOCARTA_BIOPEPTIDES_PATHWAY	http://www.broadinstitute.org/gsea/msigdb/cards/BIOCARTA_BIOPEPTIDES_PATHWAY	46	34.8	CAMK2G|STAT5B|MAP2K1|MAP2K2|STAT5A|CDK5|RAF1|CAMK2B|SOS1|PLCG1|STAT2|STAT1|GNA11|MAPK1|MAPK3|MAPT	1	0.00195695	0.00635914	-4.0032
BIOCARTA_CARM_ER_PATHWAY	http://www.broadinstitute.org/gsea/msigdb/cards/BIOCARTA_CARM_ER_PATHWAY	36	47.2	CARM1|SRA1|GTF2E1|HDAC7|GTF2F1|ERCC3|EP300|PELP1|NRIP1|POLR2A|SPEN|MED1|HDAC4|NCOR2|BRCA1|CREBBP|HDAC6	1	0.316602	0.420208	-1.2461
BIOCARTA_CASPASE_PATHWAY	http://www.broadinstitute.org/gsea/msigdb/cards/BIOCARTA_CASPASE_PATHWAY	24	58.3	DFFA|PARP1|CYCS|LMNA|CASP7|CASP9|LMNB2|CASP6|BIRC2|CASP2|LMNB1|XIAP|APAF1|CASP3	1	0.0313152	0.0648209	-2.7081
BIOCARTA_CCR3_PATHWAY	http://www.broadinstitute.org/gsea/msigdb/cards/BIOCARTA_CCR3_PATHWAY	24	41.7	PTK2|MAP2K1|GNAS|CFL1|PPP1R12B|RAF1|LIMK1|ROCK2|MAPK1|MAPK3	1	0.0444444	0.086192	-2.3581
BIOCARTA_MCM_PATHWAY	http://www.broadinstitute.org/gsea/msigdb/cards/BIOCARTA_MCM_PATHWAY	19	73.7	CDK2|ORC5|ORC2|ORC4|ORC3|ORC1|MCM4|MCM7|MCM6|MCM2|ORC6|MCM3|MCM5|CDKN1B	1	0.0153551	0.0354587	-2.914
BIOCARTA_G1_PATHWAY	http://www.broadinstitute.org/gsea/msigdb/cards/BIOCARTA_G1_PATHWAY	29	55.2	SKP2|TGFB1|TP53|CDK1|DHFR|CDK4|CDK2|TGFB3|ATM|ATR|SMAD4|CDKN2A|CDK6|RB1|CDKN1B|GSK3B	1	0.563707	0.659947	-0.7653
BIOCARTA_G2_PATHWAY	http://www.broadinstitute.org/gsea/msigdb/cards/BIOCARTA_G2_PATHWAY	25	68	PRKDC|TP53|CDK1|EP300|CCNB1|PLK1|RPS6KA1|CHEK2|ATM|ATR|CHEK1|BRCA1|MYT1|WEE1|YWHAH|CDKN2D|YWHAQ	1	0.004	0.0120253	-3.2451
BIOCARTA_CERAMIDE_PATHWAY	http://www.broadinstitute.org/gsea/msigdb/cards/BIOCARTA_CERAMIDE_PATHWAY	23	65.2	NSMAF|NFKB1|AIFM1|CYCS|MAP2K1|FADD|BAD|RELA|BAX|RAF1|RIPK1|TRAF2|MAP2K4|MAPK1|MAPK3	1	0.128571	0.20262	-1.876
BIOCARTA_CXCR4_PATHWAY	http://www.broadinstitute.org/gsea/msigdb/cards/BIOCARTA_CXCR4_PATHWAY	25	52	PTK2|CXCR4|NFKB1|MAP2K1|RELA|PXN|PIK3R1|RAF1|CRK|PLCG1|BCAR1|MAPK1|MAPK3	1	0.0690335	0.120695	-2.186
BIOCARTA_CELLCYCLE_PATHWAY	http://www.broadinstitute.org/gsea/msigdb/cards/BIOCARTA_CELLCYCLE_PATHWAY	24	54.2	CCNH|CDK7|CDK1|CDK4|CCNB1|CDK2|CCND2|CDKN2C|CDKN2A|CDK6|RB1|CDKN1B|CDKN2D	1	0.0576541	0.103986	-2.3476
BIOCARTA_EGF_PATHWAY	http://www.broadinstitute.org/gsea/msigdb/cards/BIOCARTA_EGF_PATHWAY	32	43.8	STAT5B|MAP2K1|STAT5A|ELK1|PIK3R1|RAF1|SOS1|EGFR|PLCG1|STAT2|MAP2K4|STAT1|MAPK3|RASA1	1	0.00194553	0.00635914	-4.1597
BIOCARTA_ETC_PATHWAY	http://www.broadinstitute.org/gsea/msigdb/cards/BIOCARTA_ETC_PATHWAY	13	76.9	NDUFA1|ATP5A1|SDHB|UQCRC1|SDHC|SDHA|SLC25A6|CYCS|SLC25A4|GPD2	1	0.01341	0.0321759	3.1519
BIOCARTA_ECM_PATHWAY	http://www.broadinstitute.org/gsea/msigdb/cards/BIOCARTA_ECM_PATHWAY	25	60	TLN1|PTK2|PFN1|MAP2K1|ARHGAP5|PXN|PIK3R1|GSN|RAF1|ROCK1|DIAPH1|SRC|MAPK1|ITGB1|MAPK3	1	0.0749507	0.129343	-2.1457
BIOCARTA_ERK_PATHWAY	http://www.broadinstitute.org/gsea/msigdb/cards/BIOCARTA_ERK_PATHWAY	29	44.8	MAP2K1|MAP2K2|GNAS|RPS6KA1|ELK1|RAF1|SOS1|EGFR|SRC|RPS6KA5|MAPK1|ITGB1|MAPK3	1	0.001	0.00371628	-4.1147
BIOCARTA_EIF_PATHWAY	http://www.broadinstitute.org/gsea/msigdb/cards/BIOCARTA_EIF_PATHWAY	17	70.6	EEF2K|EIF2S2|EIF6|EIF4G1|EIF3A|EEF2|EIF5|EIF2S1|EIF4E|EIF4G3|EIF1|EIF4G2	1	0.001	0.00371628	3.9666
BIOCARTA_FAS_PATHWAY	http://www.broadinstitute.org/gsea/msigdb/cards/BIOCARTA_FAS_PATHWAY	31	61.3	DFFA|PTPN13|PRKDC|PARP1|LMNA|FADD|FAF1|CASP7|MAP3K7|DAXX|PAK2|LMNB2|PAK1|CASP6|RB1|LMNB1|MAP2K4|SPTAN1|CASP3	1	0.139113	0.214578	-1.9369
BIOCARTA_FCER1_PATHWAY	http://www.broadinstitute.org/gsea/msigdb/cards/BIOCARTA_FCER1_PATHWAY	42	38.1	MAP2K7|PLA2G4A|SYK|MAP2K1|NFATC3|PPP3CA|ELK1|PIK3R1|PAK2|RAF1|SOS1|PLCG1|PPP3CB|MAP2K4|MAPK1|MAPK3	1	0.0281124	0.0591101	-2.6986
BIOCARTA_FMLP_PATHWAY	http://www.broadinstitute.org/gsea/msigdb/cards/BIOCARTA_FMLP_PATHWAY	40	37.5	NFKB1|MAP2K1|NFATC3|MAP2K2|NFKBIA|PPP3CA|RELA|ELK1|RAF1|PAK1|MAP2K3|MAP2K6|PPP3CB|MAPK1|MAPK3	1	0.0119284	0.0292356	-3.0422
BIOCARTA_GH_PATHWAY	http://www.broadinstitute.org/gsea/msigdb/cards/BIOCARTA_GH_PATHWAY	29	37.9	STAT5B|INS|MAP2K1|STAT5A|RPS6KA1|PIK3R1|RAF1|SOS1|PLCG1|MAPK1|MAPK3	1	0.0454545	0.0877251	-2.5798
BIOCARTA_HIVNEF_PATHWAY	http://www.broadinstitute.org/gsea/msigdb/cards/BIOCARTA_HIVNEF_PATHWAY	59	59.3	MAP2K7|DFFA|PTK2|NFKB1|PRKDC|PARP1|CYCS|LMNA|FADD|NFKBIA|BAG4|BID|CASP7|RELA|CRADD|DAXX|PAK2|GSN|PSEN1|RIPK1|CASP9|LMNB2|CDK11B|CASP6|BIRC2|TRAF2|CASP2|RB1|LMNB1|XIAP|NUMA1|APAF1|SPTAN1|RASA1|CASP3	1	0.013834	0.0327022	-2.9532
BIOCARTA_MPR_PATHWAY	http://www.broadinstitute.org/gsea/msigdb/cards/BIOCARTA_MPR_PATHWAY	35	54.3	ACTR2|CDK1|GNAS|CCNB1|CAP1|RPS6KA1|PRKAR2A|PRKAR1A|PIN1|MYT1|SRC|ARPC5|ARPC3|PRKACB|MAPK1|PRKAR2B|ARPC1A|ACTR3|MAPK3	1	0.001	0.00371628	-5.4152
BIOCARTA_HCMV_PATHWAY	http://www.broadinstitute.org/gsea/msigdb/cards/BIOCARTA_HCMV_PATHWAY	18	66.7	SP1|NFKB1|MAP2K1|MAP2K2|RELA|PIK3R1|AKT1|MAP2K3|MAP2K6|RB1|MAPK1|MAPK3	1	0.10303	0.168002	-2.0861
BIOCARTA_P53HYPOXIA_PATHWAY	http://www.broadinstitute.org/gsea/msigdb/cards/BIOCARTA_P53HYPOXIA_PATHWAY	24	45.8	HSP90AA1|NFKBIB|TP53|EP300|CSNK1D|ATM|BAX|AKT1|FHL2|TAF1|RPA1	1	0.376321	0.484969	-1.1035
BIOCARTA_IL2RB_PATHWAY	http://www.broadinstitute.org/gsea/msigdb/cards/BIOCARTA_IL2RB_PATHWAY	39	33.3	STAT5B|SYK|STAT5A|BAD|PIK3R1|RAF1|SOS1|AKT1|CRKL|PPIA|CBL|MAPK1|MAPK3	1	0.00614754	0.0171146	-3.409
BIOCARTA_GSK3_PATHWAY	http://www.broadinstitute.org/gsea/msigdb/cards/BIOCARTA_GSK3_PATHWAY	28	42.9	MYD88|IRAK1|NFKB1|RELA|EIF2AK2|PIK3R1|CTNNB1|AKT1|APC|TOLLIP|GSK3B|PDPK1	1	0.367816	0.475922	-1.1436
BIOCARTA_DEATH_PATHWAY	http://www.broadinstitute.org/gsea/msigdb/cards/BIOCARTA_DEATH_PATHWAY	34	52.9	DFFA|NFKB1|CYCS|LMNA|FADD|NFKBIA|BID|CASP7|RELA|RIPK1|CASP9|CASP6|BIRC2|TRAF2|XIAP|APAF1|SPTAN1|CASP3	1	0.0425101	0.0830454	-2.5313
BIOCARTA_RACCYCD_PATHWAY	http://www.broadinstitute.org/gsea/msigdb/cards/BIOCARTA_RACCYCD_PATHWAY	27	59.3	IKBKB|NFKB1|NFKBIA|CDK4|IKBKG|RELA|CDK2|PIK3R1|RAF1|CDK6|PAK1|AKT1|RB1|CDKN1B|MAPK1|MAPK3	1	0.042	0.08225	-2.4168
BIOCARTA_GLEEVEC_PATHWAY	http://www.broadinstitute.org/gsea/msigdb/cards/BIOCARTA_GLEEVEC_PATHWAY	24	54.2	STAT5B|MAP2K1|STAT5A|BAD|PIK3R1|RAF1|SOS1|AKT1|CRKL|BCR|MAP2K4|STAT1|MAPK3	1	0.00394477	0.0119389	-3.3829
BIOCARTA_INTEGRIN_PATHWAY	http://www.broadinstitute.org/gsea/msigdb/cards/BIOCARTA_INTEGRIN_PATHWAY	39	59	TLN1|VCL|PTK2|MAP2K1|MAP2K2|PXN|PPP1R12B|ACTN1|RAF1|CAPN1|ROCK1|SOS1|CSK|CRKL|ZYX|BCR|SRC|CAPNS1|BCAR1|MAPK1|ITGB1|RAPGEF1|MAPK3	1	0.001	0.00371628	-3.899
BIOCARTA_KERATINOCYTE_PATHWAY	http://www.broadinstitute.org/gsea/msigdb/cards/BIOCARTA_KERATINOCYTE_PATHWAY	47	36.2	MAP2K7|SP1|IKBKB|NFKB1|MAP2K1|NFKBIA|RELA|DAXX|RAF1|RIPK1|MAP2K3|MAP2K6|EGFR|TRAF2|MAP2K4|MAPK1|MAPK3	1	0.242248	0.335453	-1.4733
BIOCARTA_PYK2_PATHWAY	http://www.broadinstitute.org/gsea/msigdb/cards/BIOCARTA_PYK2_PATHWAY	32	40.6	MAP2K1|MAP2K2|RAF1|SOS1|PAK1|CRKL|MAP2K3|SRC|PLCG1|MAP2K4|BCAR1|MAPK1|MAPK3	1	0.001	0.00371628	-4.3526
BIOCARTA_MAPK_PATHWAY	http://www.broadinstitute.org/gsea/msigdb/cards/BIOCARTA_MAPK_PATHWAY	88	42	MAP3K4|MAP2K7|SP1|MAPKAPK3|MAPK12|IKBKB|TGFB1|ATF2|NFKB1|MAP2K1|MAP2K2|NFKBIA|RELA|MAP3K7|MAP4K5|TGFB3|RPS6KA1|ELK1|MAPKAPK2|DAXX|PAK2|MAP3K2|RAF1|MAP4K3|RIPK1|PAK1|MAP2K3|MAP2K6|ARAF|TRAF2|MAP2K4|STAT1|RPS6KA5|MAPK7|MAP4K4|MAPK1|MAPK3	1	0.168279	0.250381	-1.7327
BIOCARTA_MCALPAIN_PATHWAY	http://www.broadinstitute.org/gsea/msigdb/cards/BIOCARTA_MCALPAIN_PATHWAY	26	57.7	TLN1|PTK2|PXN|PRKAR2A|PRKAR1A|CAPN1|EGFR|CAPN2|CAPNS1|EZR|PRKACB|MAPK1|ITGB1|PRKAR2B|MAPK3	1	0.001	0.00371628	-4.2261
BIOCARTA_PPARA_PATHWAY	http://www.broadinstitute.org/gsea/msigdb/cards/BIOCARTA_PPARA_PATHWAY	59	47.5	MRPL11|SP1|HSP90AA1|SRA1|STAT5B|PTGS2|INS|NFKBIA|EP300|STAT5A|RELA|NRIP1|NCOR1|MED1|HSD17B4|PIK3R1|NCOR2|PRKAR2A|PRKAR1A|DUT|NCOA1|RB1|CREBBP|PRKACB|MAPK1|PRKAR2B|MAPK3|ACOX1	1	0.0537634	0.0994375	-2.5652
BIOCARTA_MTOR_PATHWAY	http://www.broadinstitute.org/gsea/msigdb/cards/BIOCARTA_MTOR_PATHWAY	24	58.3	EIF4EBP1|EIF4G1|EIF3A|EIF4B|MTOR|EIF4E|EIF4G3|PIK3R1|EIF4G2|AKT1|PDK2|TSC1|TSC2|PDPK1	1	0.773547	0.836469	-0.3299
BIOCARTA_IGF1R_PATHWAY	http://www.broadinstitute.org/gsea/msigdb/cards/BIOCARTA_IGF1R_PATHWAY	24	58.3	MAP2K1|BAD|RPS6KA1|PIK3R1|PRKAR2A|PRKAR1A|RAF1|SOS1|AKT1|YWHAH|PRKACB|MAPK1|PRKAR2B|MAPK3	1	0.001	0.00371628	-4.3551
BIOCARTA_VIP_PATHWAY	http://www.broadinstitute.org/gsea/msigdb/cards/BIOCARTA_VIP_PATHWAY	30	33.3	NFKB1|NFKBIA|PPP3CA|RELA|PRKAR2A|PRKAR1A|PLCG1|PPP3CB|PRKACB|PRKAR2B	1	0.01222	0.0297675	-3.0017
BIOCARTA_NFAT_PATHWAY	http://www.broadinstitute.org/gsea/msigdb/cards/BIOCARTA_NFAT_PATHWAY	57	31.6	MAP2K1|CALR|NFATC3|PPP3CA|PIK3R1|PRKAR2A|PRKAR1A|RAF1|AKT1|FGF2|CAMK4|GSK3B|PPP3CB|CREBBP|PRKACB|MAPK1|PRKAR2B|MAPK3	1	0.001	0.00371628	-5.0814
BIOCARTA_NTHI_PATHWAY	http://www.broadinstitute.org/gsea/msigdb/cards/BIOCARTA_NTHI_PATHWAY	25	44	MYD88|IKBKB|NFKB1|NFKBIA|EP300|RELA|MAP3K7|SMAD4|MAP2K3|MAP2K6|CREBBP	1	0.873239	0.914441	0.1939
BIOCARTA_NFKB_PATHWAY	http://www.broadinstitute.org/gsea/msigdb/cards/BIOCARTA_NFKB_PATHWAY	24	50	MYD88|IRAK1|IKBKB|NFKB1|TAB1|FADD|NFKBIA|IKBKG|RELA|MAP3K7|RIPK1|TRAF6	1	0.0796117	0.135628	2.3479
BIOCARTA_P38MAPK_PATHWAY	http://www.broadinstitute.org/gsea/msigdb/cards/BIOCARTA_P38MAPK_PATHWAY	41	39	HSPB1|TGFB1|ATF2|PLA2G4A|MAP3K7|TGFB3|ELK1|MAPKAPK2|DAXX|RIPK1|MAP2K6|TRAF2|HMGN1|MAP2K4|STAT1|RPS6KA5	1	0.0708502	0.123601	-2.2513
BIOCARTA_PDGF_PATHWAY	http://www.broadinstitute.org/gsea/msigdb/cards/BIOCARTA_PDGF_PATHWAY	33	39.4	STAT5B|MAP2K1|STAT5A|ELK1|PIK3R1|RAF1|SOS1|PLCG1|STAT2|MAP2K4|STAT1|MAPK3|RASA1	1	0.00199601	0.00635914	-3.7693
BIOCARTA_PTDINS_PATHWAY	http://www.broadinstitute.org/gsea/msigdb/cards/BIOCARTA_PTDINS_PATHWAY	24	54.2	VAV2|PFKP|PFKM|BAD|AKT1|ARHGEF2|PFKL|PLCG1|GSK3B|PDPK1|EEA1|AP2A1|GSK3A	1	0.001	0.00371628	-4.904
BIOCARTA_MYOSIN_PATHWAY	http://www.broadinstitute.org/gsea/msigdb/cards/BIOCARTA_MYOSIN_PATHWAY	32	40.6	ARHGEF1|ARHGEF17|ARHGEF18|ARHGAP5|PKN1|PPP1R12B|ARHGEF7|ROCK1|ARHGEF2|ARHGEF11|ARHGEF12|ARHGEF9|GNA13	1	0.347648	0.45611	-1.1808
BIOCARTA_PROTEASOME_PATHWAY	http://www.broadinstitute.org/gsea/msigdb/cards/BIOCARTA_PROTEASOME_PATHWAY	29	75.9	PSMB1|PSMA6|RPN1|PSMA1|PSMB7|PSMB2|PSMA4|RPN2|PSMA7|PSMA2|PSMB5|PSMB3|PSMD8|PSMB6|PSMD6|PSMD12|PSMC3|PSMB4|PSMC4|PSMD11|UBA1|UBE3A	1	0.00623701	0.017184	-3.1034
BIOCARTA_AKAPCENTROSOME_PATHWAY	http://www.broadinstitute.org/gsea/msigdb/cards/BIOCARTA_AKAPCENTROSOME_PATHWAY	16	62.5	CDK1|NUP85|PKN1|PCNT|PRKAR2A|PRKAG1|MAP2|PRKACB|PRKAR2B|AKAP9	1	0.00200401	0.00635914	-3.8593
BIOCARTA_PTEN_PATHWAY	http://www.broadinstitute.org/gsea/msigdb/cards/BIOCARTA_PTEN_PATHWAY	19	68.4	PTK2|ILK|PIK3R1|FOXO3|SOS1|AKT1|PDK2|CDKN1B|BCAR1|MAPK1|ITGB1|MAPK3|PDPK1	1	0.001	0.00371628	-4.1922
BIOCARTA_RAC1_PATHWAY	http://www.broadinstitute.org/gsea/msigdb/cards/BIOCARTA_RAC1_PATHWAY	24	45.8	ARFIP2|WASF1|CHN1|CFL1|CDK5|PPP1R12B|PIK3R1|PAK1|LIMK1|RALBP1|TRIO	1	0.240079	0.333606	-1.5286
BIOCARTA_RAS_PATHWAY	http://www.broadinstitute.org/gsea/msigdb/cards/BIOCARTA_RAS_PATHWAY	24	50	NFKB1|MAP2K1|BAD|RELA|ELK1|PIK3R1|RAF1|CASP9|AKT1|RALA|RALBP1|MAPK3	1	0.0253411	0.0538499	-2.5634
BIOCARTA_RB_PATHWAY	http://www.broadinstitute.org/gsea/msigdb/cards/BIOCARTA_RB_PATHWAY	14	71.4	TP53|CDK1|CDK4|CDK2|ATM|CHEK1|MYT1|RB1|WEE1|YWHAH	1	0.049904	0.0942632	-2.5383
BIOCARTA_CHREBP2_PATHWAY	http://www.broadinstitute.org/gsea/msigdb/cards/BIOCARTA_CHREBP2_PATHWAY	43	44.2	FASN|ACACA|PPP2R5E|PPP2R1B|PPP2R3B|PPP2R1A|PRKAR2A|PRKAR1A|PRKAG1|PPP2R5D|PRKAB1|PPP2R5C|PPP2R4|YWHAH|PRKACB|PRKAR2B|YWHAQ|PRKACA|YWHAB	1	0.001	0.00371628	-5.0002
BIOCARTA_BAD_PATHWAY	http://www.broadinstitute.org/gsea/msigdb/cards/BIOCARTA_BAD_PATHWAY	27	44.4	BAD|RPS6KA1|PIK3R1|PRKAR2A|PRKAR1A|BAX|AKT1|YWHAH|PRKACB|MAPK1|PRKAR2B|MAPK3	1	0.001	0.00371628	-4.6928
BIOCARTA_EIF4_PATHWAY	http://www.broadinstitute.org/gsea/msigdb/cards/BIOCARTA_EIF4_PATHWAY	25	48	EIF4EBP1|EIF4G1|MTOR|EIF4E|EIF4G3|PIK3R1|EIF4G2|AKT1|PDK2|MAPK1|MAPK3|PDPK1	1	0.178862	0.263673	-1.6968
BIOCARTA_RHO_PATHWAY	http://www.broadinstitute.org/gsea/msigdb/cards/BIOCARTA_RHO_PATHWAY	33	69.7	ARHGEF1|TLN1|VCL|ARHGAP4|PFN1|ACTR2|OPHN1|PIP5K1A|CFL1|ARHGAP5|PPP1R12B|GSN|ROCK1|DIAPH1|LIMK1|ARHGEF11|SRC|ARHGAP1|BAIAP2|ARPC5|ARPC3|ARPC1A|ACTR3	1	0.0522088	0.0976929	-2.3778
BIOCARTA_ATRBRCA_PATHWAY	http://www.broadinstitute.org/gsea/msigdb/cards/BIOCARTA_ATRBRCA_PATHWAY	22	68.2	TP53|RAD50|NBN|FANCE|CHEK2|FANCD2|ATM|ATR|CHEK1|RAD9A|RAD17|HUS1|TREX1|BRCA1|RAD1	1	0.114851	0.18427	-2.0591
BIOCARTA_MITOCHONDRIA_PATHWAY	http://www.broadinstitute.org/gsea/msigdb/cards/BIOCARTA_MITOCHONDRIA_PATHWAY	22	68.2	BAK1|DFFA|DIABLO|AIFM1|CYCS|BID|CASP7|ENDOG|BAX|CASP9|CASP6|BIRC2|XIAP|APAF1|CASP3	1	0.607547	0.696457	-0.6727
BIOCARTA_IL1R_PATHWAY	http://www.broadinstitute.org/gsea/msigdb/cards/BIOCARTA_IL1R_PATHWAY	34	44.1	MYD88|ECSIT|IRAK1|IKBKB|TGFB1|NFKB1|TAB1|NFKBIA|RELA|MAP3K7|TGFB3|MAP2K3|MAP2K6|TRAF6|TOLLIP	1	0.145669	0.22269	1.8967
BIOCARTA_MET_PATHWAY	http://www.broadinstitute.org/gsea/msigdb/cards/BIOCARTA_MET_PATHWAY	38	50	PTK2|MAP2K1|MAP2K2|ELK1|PXN|PIK3R1|GAB1|RAF1|SOS1|PAK1|CRKL|CRK|SRC|PTPN11|MAPK1|ITGB1|RAPGEF1|MAPK3|RASA1	1	0.001	0.00371628	-4.8976
BIOCARTA_GPCR_PATHWAY	http://www.broadinstitute.org/gsea/msigdb/cards/BIOCARTA_GPCR_PATHWAY	38	34.2	MAP2K1|NFATC3|PPP3CA|GNAS|ELK1|PRKAR2A|PRKAR1A|RAF1|PLCG1|PPP3CB|PRKACB|PRKAR2B|MAPK3	1	0.00200803	0.00635914	-3.9156
BIOCARTA_IGF1MTOR_PATHWAY	http://www.broadinstitute.org/gsea/msigdb/cards/BIOCARTA_IGF1MTOR_PATHWAY	21	52.4	EIF4EBP1|EIF2S2|EIF2B5|EIF2S1|MTOR|EIF4E|PIK3R1|AKT1|PDK2|GSK3B|PDPK1	1	0.732252	0.806992	0.4568
BIOCARTA_TCR_PATHWAY	http://www.broadinstitute.org/gsea/msigdb/cards/BIOCARTA_TCR_PATHWAY	50	30	NFKB1|MAP2K1|NFATC3|NFKBIA|PPP3CA|RELA|ELK1|PIK3R1|RAF1|SOS1|PLCG1|PPP3CB|MAP2K4|MAPK3|RASA1	1	0.001	0.00371628	-3.3283
BIOCARTA_TGFB_PATHWAY	http://www.broadinstitute.org/gsea/msigdb/cards/BIOCARTA_TGFB_PATHWAY	20	55	TGFB1|ZFYVE9|TAB1|MAP2K1|EP300|MAP3K7|TGFB3|SMAD4|APC|CREBBP|MAPK3	1	0.21328	0.302146	-1.5916
BIOCARTA_PAR1_PATHWAY	http://www.broadinstitute.org/gsea/msigdb/cards/BIOCARTA_PAR1_PATHWAY	38	34.2	ARHGEF1|ARHGEF17|ARHGEF18|MAP3K7|PPP1R12B|PIK3R1|ARHGEF7|ROCK1|ARHGEF2|ARHGEF11|ARHGEF12|ARHGEF9|GNA13	1	0.309771	0.414585	-1.3135
BIOCARTA_STRESS_PATHWAY	http://www.broadinstitute.org/gsea/msigdb/cards/BIOCARTA_STRESS_PATHWAY	26	50	IKBKB|NFKB1|NFKBIA|IKBKG|RELA|CRADD|RIPK1|MAP2K3|MAP2K6|TANK|TRAF2|CASP2|MAP2K4	1	0.117202	0.187289	-1.957
BIOCARTA_TNFR1_PATHWAY	http://www.broadinstitute.org/gsea/msigdb/cards/BIOCARTA_TNFR1_PATHWAY	30	66.7	DFFA|PRKDC|PARP1|LMNA|FADD|BAG4|MAP3K7|CRADD|MADD|PAK2|RIPK1|LMNB2|PAK1|TRAF2|CASP2|RB1|LMNB1|MAP2K4|SPTAN1|CASP3	1	0.0126582	0.0305557	-2.9864
BIOCARTA_TOLL_PATHWAY	http://www.broadinstitute.org/gsea/msigdb/cards/BIOCARTA_TOLL_PATHWAY	38	47.4	MYD88|ECSIT|IRAK1|IKBKB|NFKB1|TAB1|NFKBIA|IKBKG|RELA|EIF2AK2|TAB2|MAP3K7|ELK1|MAP2K3|MAP2K6|TRAF6|TOLLIP|MAP2K4	1	0.440162	0.54357	0.9829
BIOCARTA_TPO_PATHWAY	http://www.broadinstitute.org/gsea/msigdb/cards/BIOCARTA_TPO_PATHWAY	25	40	STAT5B|MAP2K1|STAT5A|PIK3R1|RAF1|SOS1|PLCG1|STAT1|MAPK3|RASA1	1	0.00594059	0.0169399	-3.3132
BIOCARTA_CREB_PATHWAY	http://www.broadinstitute.org/gsea/msigdb/cards/BIOCARTA_CREB_PATHWAY	28	50	CAMK2G|GNAS|RPS6KA1|PIK3R1|PRKAR2A|PRKAR1A|CAMK2B|SOS1|AKT1|RPS6KA5|PRKACB|MAPK1|PRKAR2B|MAPK3	1	0.001	0.00371628	-4.4367
BIOCARTA_TFF_PATHWAY	http://www.broadinstitute.org/gsea/msigdb/cards/BIOCARTA_TFF_PATHWAY	22	59.1	PTK2|CYCS|BAD|PIK3R1|CASP9|SOS1|CTNNB1|AKT1|EGFR|APAF1|MAPK1|ITGB1|MAPK3	1	0.00212766	0.00656371	-3.5495
BIOCARTA_UCALPAIN_PATHWAY	http://www.broadinstitute.org/gsea/msigdb/cards/BIOCARTA_UCALPAIN_PATHWAY	19	52.6	TLN1|PTK2|PXN|ACTN1|CAPN1|SRC|SPTAN1|CAPNS1|EZR|ITGB1	1	0.0483559	0.0926532	-2.5669
BIOCARTA_VEGF_PATHWAY	http://www.broadinstitute.org/gsea/msigdb/cards/BIOCARTA_VEGF_PATHWAY	30	46.7	EIF2B3|EIF2S2|EIF2B4|EIF2B5|PTK2|ARNT|EIF2B2|EIF2S1|ELAVL1|EIF1|PXN|PIK3R1|EIF2B1|PLCG1	1	0.00203666	0.00635914	3.512
BIOCARTA_ACTINY_PATHWAY	http://www.broadinstitute.org/gsea/msigdb/cards/BIOCARTA_ACTINY_PATHWAY	21	66.7	NCK1|WASF1|WASF2|ACTR2|PSMA7|ABI2|WASL|WASF3|PIR|NCKAP1|ARPC5|ARPC3|ARPC1A|ACTR3	1	0.00403226	0.0120253	-3.2313
ST_DIFFERENTIATION_PATHWAY_IN_PC12_CELLS	http://www.broadinstitute.org/gsea/msigdb/cards/ST_DIFFERENTIATION_PATHWAY_IN_PC12_CELLS	46	34.8	MAP2K7|MAPK8IP2|ELK1|PIK3R1|AKT1|CRKL|SRC|PTPN11|ASAH1|MAP2K4|CREBBP|MAP1B|MAPK8IP3|MAPK1|MAPK3|TERF2IP	1	0.001	0.00371628	-5.0783
ST_TUMOR_NECROSIS_FACTOR_PATHWAY	http://www.broadinstitute.org/gsea/msigdb/cards/ST_TUMOR_NECROSIS_FACTOR_PATHWAY	30	56.7	NFKBIB|NFKB1|FADD|NFKBIA|BAG4|IKBKG|MAP3K7|RIPK1|TONSL|BIRC2|TRAF2|AGFG1|NFKBIE|MAP2K4|RALBP1|NR2C2|CASP3	1	0.0041841	0.0121127	-3.788
SA_B_CELL_RECEPTOR_COMPLEXES	http://www.broadinstitute.org/gsea/msigdb/cards/SA_B_CELL_RECEPTOR_COMPLEXES	25	44	ATF2|SYK|MAP2K1|VAV2|RPS6KA1|ELK1|SOS1|BCR|MAPK8IP3|MAPK1|MAPK3	1	0.0240964	0.0517554	-2.6713
ST_ERK1_ERK2_MAPK_PATHWAY	http://www.broadinstitute.org/gsea/msigdb/cards/ST_ERK1_ERK2_MAPK_PATHWAY	33	33.3	EEF2K|NFKB1|MAP2K1|MAP2K2|BAD|EIF4E|RPS6KA1|SOS1|ARAF|MAPK1|MAPK3	1	0.428287	0.532195	-1.0415
SIG_CD40PATHWAYMAP	http://www.broadinstitute.org/gsea/msigdb/cards/SIG_CD40PATHWAYMAP	35	51.4	MAP2K7|MAPK12|NFKBIB|NFKB1|TRAF5|NFKBIA|IKBKG|MAPK8IP2|PIK3R1|TONSL|TRAF6|TRAF2|NFKBIE|GORASP1|MAP2K4|MAPK8IP3|MAPK1|MAPK3	1	0.0530612	0.0985952	-2.4241
SIG_PIP3_SIGNALING_IN_CARDIAC_MYOCTES	http://www.broadinstitute.org/gsea/msigdb/cards/SIG_PIP3_SIGNALING_IN_CARDIAC_MYOCTES	68	45.6	NOLC1|PTK2|IRS2|MTOR|PAK4|PTPN1|PREX1|BAD|CDK2|EBP|RPS6KA1|PPP1R13B|PAK2|GAB1|FOXO3|CDKN2A|SOS1|PAK1|AKT1|CDKN1B|AKT3|PAK3|PARD3|TSC1|TSC2|GSK3B|YWHAH|YWHAQ|YWHAB|PDPK1|GSK3A	1	0.001	0.00371628	-4.6156
SA_CASPASE_CASCADE	http://www.broadinstitute.org/gsea/msigdb/cards/SA_CASPASE_CASCADE	20	50	DFFA|PARP1|SCAP|CASP7|SREBF2|CASP9|BIRC2|XIAP|APAF1|CASP3	1	0.084453	0.141211	-2.1121
ST_G_ALPHA_I_PATHWAY	http://www.broadinstitute.org/gsea/msigdb/cards/ST_G_ALPHA_I_PATHWAY	36	30.6	PLCB3|PLCB4|RAF1|SOS1|AKT1|EGFR|SRC|AKT3|ASAH1|MAPK1|TERF2IP	1	0.00413223	0.0120498	-3.6352
SIG_CHEMOTAXIS	http://www.broadinstitute.org/gsea/msigdb/cards/SIG_CHEMOTAXIS	46	52.2	ARHGAP4|WASF1|ACTR2|PAK4|GDI2|CFL1|PPP1R13B|PIK3R1|PAK2|WASL|CFL2|ROCK1|PAK1|AKT1|RACGAP1|LIMK1|ARHGEF11|ROCK2|AKT3|PAK3|ARHGAP1|ACTR3|PDPK1|GDI1	1	0.001	0.00371628	-4.435
ST_P38_MAPK_PATHWAY	http://www.broadinstitute.org/gsea/msigdb/cards/ST_P38_MAPK_PATHWAY	38	50	MAP3K4|EEF2K|MAPK12|HSPB1|NFKB1|TAB1|EIF4E|TAB2|MAP3K7|ELK1|MAPKAPK2|AKT1|MAP2K3|MAP2K6|TRAF6|MAP2K4|MYEF2|NR2C2|MAPK1	1	0.543825	0.641826	-0.7987
SIG_IL4RECEPTOR_IN_B_LYPHOCYTES	http://www.broadinstitute.org/gsea/msigdb/cards/SIG_IL4RECEPTOR_IN_B_LYPHOCYTES	28	46.4	IRS2|BAD|PPP1R13B|PIK3R1|RAF1|SOS1|AKT1|AKT3|GSK3B|MAPK1|MAPK3|PDPK1|GSK3A	1	0.001	0.00371628	-4.5708
WNT_SIGNALING	http://www.broadinstitute.org/gsea/msigdb/cards/WNT_SIGNALING	90	20	RPL13A|BCL9|B2M|SENP2|SLC9A3R1|EP300|CSNK1D|PPP2R1A|DVL2|CCND2|CTNNB1|TLE2|APC|GSK3B|HPRT1|GAPDH|CTBP1|GSK3A	1	0.0795229	0.135628	-2.3042
SIG_REGULATION_OF_THE_ACTIN_CYTOSKELETON_BY_RHO_GTPASES	http://www.broadinstitute.org/gsea/msigdb/cards/SIG_REGULATION_OF_THE_ACTIN_CYTOSKELETON_BY_RHO_GTPASES	36	61.1	FLNA|VASP|PFN2|FLNC|WASF1|PFN1|ACTR2|PAK4|GDI2|CFL1|PAK2|WASL|CFL2|ROCK1|PAK1|AKT1|LIMK1|FSCN1|ROCK2|PAK3|ACTR3|GDI1	1	0.503861	0.604482	-0.8229
ST_GRANULE_CELL_SURVIVAL_PATHWAY	http://www.broadinstitute.org/gsea/msigdb/cards/ST_GRANULE_CELL_SURVIVAL_PATHWAY	28	35.7	MAP2K7|PARP1|MAPK8IP2|APC|ASAH1|MAP2K4|CERK|MAPK8IP3|MAPK1|CASP3	1	0.001	0.00371628	-3.5824
ST_ADRENERGIC	http://www.broadinstitute.org/gsea/msigdb/cards/ST_ADRENERGIC	37	27	PIK3R1|PHKA2|RAF1|AKT1|EGFR|APC|SRC|ASAH1|GNA11|MAPK1	1	0.001	0.00371628	-4.2495
ST_INTEGRIN_SIGNALING_PATHWAY	http://www.broadinstitute.org/gsea/msigdb/cards/ST_INTEGRIN_SIGNALING_PATHWAY	83	44.6	MAP2K7|VASP|TLN1|ITGA4|PTK2|TLN2|ACTR2|PAK4|ASAP1|ILK|P4HB|MAPK8IP2|ACTN1|PAK2|CSE1L|RAF1|CDKN2A|ARHGEF7|ROCK1|SOS1|PAK1|AKT1|ARHGAP35|ZYX|RALA|CRK|SRC|ROCK2|PLCG1|AKT3|PAK3|MAP2K4|BCAR1|MAPK8IP3|MAPK1|ACTR3|TERF2IP	1	0.00617284	0.0171253	-3.2824
ST_GAQ_PATHWAY	http://www.broadinstitute.org/gsea/msigdb/cards/ST_GAQ_PATHWAY	29	37.9	NFKBIB|NFKB1|PLD3|NFKBIA|IKBKG|PHKA2|TONSL|AKT1|AKT3|NFKBIE|PDPK1	1	0.168776	0.250655	-1.7544
ST_GA13_PATHWAY	http://www.broadinstitute.org/gsea/msigdb/cards/ST_GA13_PATHWAY	38	47.4	PTK2|NFKBIB|NFKB1|PLD3|NFKBIA|IKBKG|RDX|PHKA2|TONSL|ROCK1|AKT1|ARHGEF11|ROCK2|AKT3|NFKBIE|MAP2K4|GNA13|PDPK1	1	0.024	0.0516873	-2.9418
SIG_INSULIN_RECEPTOR_PATHWAY_IN_CARDIAC_MYOCYTES	http://www.broadinstitute.org/gsea/msigdb/cards/SIG_INSULIN_RECEPTOR_PATHWAY_IN_CARDIAC_MYOCYTES	52	48.1	LNPEP|IRS2|PTPN1|CAP1|RPS6KA1|PIK3R1|RAF1|CDKN2A|SOS1|BRD4|AKT1|AKT3|PARD3|GSK3B|CBL|YWHAH|SORBS1|MAPK1|MAPK3|FLOT1|YWHAQ|SERPINB6|YWHAB|PDPK1|GSK3A	1	0.001	0.00371628	-6.2017
ST_T_CELL_SIGNAL_TRANSDUCTION	http://www.broadinstitute.org/gsea/msigdb/cards/ST_T_CELL_SIGNAL_TRANSDUCTION	46	39.1	NCK1|PRDX1|NFKBIB|NFKB1|PAK4|NFKBIA|PAK2|RAF1|TONSL|SOS1|PAK1|CSK|DTYMK|PLCG1|NFKBIE|PAK3|CBL|MAPK1	1	0.0853175	0.142315	-2.1876
SIG_PIP3_SIGNALING_IN_B_LYMPHOCYTES	http://www.broadinstitute.org/gsea/msigdb/cards/SIG_PIP3_SIGNALING_IN_B_LYMPHOCYTES	37	32.4	SYK|PREX1|RPS6KA1|PPP1R13B|GAB1|FOXO3|CDKN2A|AKT1|BCR|AKT3|FLOT1|PDPK1	1	0.00191571	0.00635914	-3.5218
SIG_BCR_SIGNALING_PATHWAY	http://www.broadinstitute.org/gsea/msigdb/cards/SIG_BCR_SIGNALING_PATHWAY	47	40.4	CD81|SYK|PPP3CA|BAD|PPP1R13B|PIK3R1|RAF1|SOS1|CSK|AKT1|BCR|AKT3|GSK3B|PPP3CB|MAPK1|MAPK3|FLOT1|PDPK1|GSK3A	1	0.001	0.00371628	-5.3926
ST_B_CELL_ANTIGEN_RECEPTOR	http://www.broadinstitute.org/gsea/msigdb/cards/ST_B_CELL_ANTIGEN_RECEPTOR	41	46.3	PRDX1|NFKBIB|NFKB1|SYK|MAP2K1|MAP2K2|NFKBIA|BAD|PPP1R13B|PIK3R1|RAF1|TONSL|SOS1|CSK|AKT1|BCR|AKT3|NFKBIE|MAPK1	1	0.146045	0.22269	-1.7907
ST_WNT_BETA_CATENIN_PATHWAY	http://www.broadinstitute.org/gsea/msigdb/cards/ST_WNT_BETA_CATENIN_PATHWAY	35	34.3	SENP2|MVP|PSEN1|CTNNB1|AKT1|PIN1|LRP1|APC|FSTL1|AKT3|GSK3B|GSK3A	1	0.00204082	0.00635914	-3.6709
ST_JNK_MAPK_PATHWAY	http://www.broadinstitute.org/gsea/msigdb/cards/ST_JNK_MAPK_PATHWAY	41	41.5	MAP3K4|MAP2K7|ATF2|TP53|TAB1|DLD|NFATC3|TAB2|MAP3K7|GAB1|MAP3K2|AKT1|TRAF6|MAP2K4|MYEF2|NR2C2|MAPK7	1	0.379668	0.487709	-1.0736
SA_PROGRAMMED_CELL_DEATH	http://www.broadinstitute.org/gsea/msigdb/cards/SA_PROGRAMMED_CELL_DEATH	13	76.9	BAK1|CES1|BID|BAD|BCL2L11|BAX|BCL10|CASP9|CASP8AP2|APAF1	1	0.688	0.773065	-0.5159
ST_FAS_SIGNALING_PATHWAY	http://www.broadinstitute.org/gsea/msigdb/cards/ST_FAS_SIGNALING_PATHWAY	66	56.1	BAK1|MAP2K7|DFFA|PTPN13|PFN2|HSPB1|NFKBIB|CAD|DIABLO|NFKB1|PFN1|TUFM|PARP1|TP53|FADD|NFKBIA|FAF1|TPX2|MAPK8IP2|DAXX|BAX|RIPK1|TONSL|ROCK1|EGFR|TRAF2|AGFG1|XIAP|NFKBIE|CASP8AP2|MAP2K4|ALG2|RALBP1|MAPK8IP3|EZR|MAPK1|CASP3	1	0.297787	0.400558	-1.3342
ST_PHOSPHOINOSITIDE_3_KINASE_PATHWAY	http://www.broadinstitute.org/gsea/msigdb/cards/ST_PHOSPHOINOSITIDE_3_KINASE_PATHWAY	38	39.5	IARS|EXOSC1|BAD|RPS6KA1|PPP1R13B|CDKN2A|SOS1|AKT1|AKT3|GSK3B|YWHAH|YWHAQ|YWHAB|PDPK1|GSK3A	1	0.00198807	0.00635914	-4.3288
PID_FANCONI_PATHWAY	http://www.broadinstitute.org/gsea/msigdb/cards/PID_FANCONI_PATHWAY	48	60.4	RAD50|UBE2T|NBN|USP1|FANCE|RFC5|FANCI|FANCD2|BLM|RFC4|RFC3|XRCC3|H2AFX|ATM|ATR|RFC2|WDR48|CHEK1|RAD9A|BRIP1|TOP3A|TOPBP1|RAD17|HUS1|RMI1|BRCA1|RAD1|RPA1|RPA2	1	0.00410678	0.0120442	-3.6426
PID_SMAD2_3NUCLEAR_PATHWAY	http://www.broadinstitute.org/gsea/msigdb/cards/PID_SMAD2_3NUCLEAR_PATHWAY	83	32.5	SP1|NCOA2|ATF2|TCF3|SNIP1|CBFB|HSPA8|CDK4|EP300|DCP1A|CDK2|LAMC1|NCOR1|KAT2A|SMAD4|SP3|FOXO3|NCOA1|SAP18|AKT1|SAP30|MED15|RBBP4|SIN3A|CREBBP|CTBP1|SIN3B	1	0.0569106	0.10311	-2.5106
PID_FCER1_PATHWAY	http://www.broadinstitute.org/gsea/msigdb/cards/PID_FCER1_PATHWAY	63	42.9	MAP2K7|PTPN13|CBLB|PTK2|IKBKB|NFKB1|PLA2G4A|SYK|MAP2K1|MAP2K2|IKBKG|RELA|PXN|PIK3R1|PAK2|RAF1|SOS1|AKT1|FER|PLCG1|PTPN11|GAB2|CBL|MAP2K4|MAPK1|MAPK3|RASA1	1	0.134	0.208546	-1.904
PID_ENDOTHELIN_PATHWAY	http://www.broadinstitute.org/gsea/msigdb/cards/PID_ENDOTHELIN_PATHWAY	64	23.4	PLCB3|PLA2G4A|MAP2K1|MAP2K2|GNAI3|RAF1|AKT1|GNAO1|CRK|SRC|GNAI2|BCAR1|GNA11|MAPK1|MAPK3	1	0.00214133	0.00658046	-4.3504
PID_BCR_5PATHWAY	http://www.broadinstitute.org/gsea/msigdb/cards/PID_BCR_5PATHWAY	66	40.9	IKBKB|NFKBIB|NFKB1|CAMK2G|SYK|MAP2K1|VAV2|NFKBIA|IKBKG|PPP3CA|RELA|IBTK|MAP3K7|ELK1|PIK3R1|RAF1|BCL10|SOS1|CSK|AKT1|TRAF6|PPP3CB|PAG1|MAPK1|MAPK3|PDPK1|RASA1	1	0.00814664	0.0209298	-3.3803
PID_RHOA_PATHWAY	http://www.broadinstitute.org/gsea/msigdb/cards/PID_RHOA_PATHWAY	46	52.2	PKN2|TLN1|VCL|MAPK12|ATF2|MSN|PIP5K1A|CFL1|PKN1|RDX|ROCK1|DIAPH1|MAP2K3|MAP2K6|LIMK1|PPP1R12A|ROCK2|CDKN1B|MAP2K4|CIT|EZR|ITGB1|PIP5K1C|SCAI	1	0.00787402	0.0208324	-3.0811
PID_ERBB4_PATHWAY	http://www.broadinstitute.org/gsea/msigdb/cards/PID_ERBB4_PATHWAY	39	28.2	STAT5B|PIK3R2|STAT5A|ITCH|TAB2|NCOR1|PIK3R1|ADAM17|WWOX|MAPK1|MAPK3	1	0.0569106	0.10311	-2.3074
PID_AURORA_B_PATHWAY	http://www.broadinstitute.org/gsea/msigdb/cards/PID_AURORA_B_PATHWAY	40	67.5	NPM1|BIRC5|NCL|CDCA8|DES|INCENP|NSUN2|NCAPG|NCAPD2|VIM|AURKB|NCAPH|KIF2C|CBX5|KIF20A|SMC2|SMC4|KIF23|RACGAP1|PPP2R5D|BUB1|NDC80|PEBP1|STMN1|CUL3|TACC1|RASA1	1	0.785567	0.847055	-0.3797
PID_LYSOPHOSPHOLIPID_PATHWAY	http://www.broadinstitute.org/gsea/msigdb/cards/PID_LYSOPHOSPHOLIPID_PATHWAY	67	35.8	ARHGEF1|LPAR2|PTK2|PLCB3|NFKB1|NFKBIA|RELA|PXN|PIK3R1|GAB1|GNAI3|AKT1|GNAO1|EGFR|CRK|SRC|PLCG1|GSK3B|GNAI2|BCAR1|GNA11|GNA13|MAPT|CASP3	1	0.0040404	0.0120253	-3.5207
PID_INSULIN_PATHWAY	http://www.broadinstitute.org/gsea/msigdb/cards/PID_INSULIN_PATHWAY	46	56.5	EIF4EBP1|NCK1|TRIP10|PRKCI|GRB10|INS|PTPN1|EXOC6|PIK3R1|FOXO3|SOS1|AKT1|CRK|PTPN11|CBL|SORBS1|RAPGEF1|EXOC2|EXOC4|NCK2|EXOC3|PDPK1|EXOC5|EXOC7|RASA1|EXOC1	1	0.001	0.00371628	-5.4929
PID_NOTCH_PATHWAY	http://www.broadinstitute.org/gsea/msigdb/cards/PID_NOTCH_PATHWAY	60	36.7	EPS15|SKP2|JAG2|ENO1|MYCBP|YY1|DLL3|ADAM10|EP300|ITCH|KDM1A|RBPJ|MIB1|SPEN|NCOR1|NCOR2|PSEN1|MARK2|CNTN1|NCSTN|CBL|CTBP1	1	0.703854	0.784351	0.4673
PID_P73PATHWAY	http://www.broadinstitute.org/gsea/msigdb/cards/PID_P73PATHWAY	80	46.2	BAK1|HSF1|NDUFS2|SP1|ADA|JAG2|DCP1B|FASN|UBE4B|PFDN5|NEDD4L|CDK1|EP300|ITCH|CCNB1|PLK1|RELA|CDK2|BIN1|BCL2L11|CCNA2|CHEK1|BAX|SIRT1|FOXO3|CDK6|WWOX|BUB1|PIN1|RCHY1|CASP2|RB1|PML|TP53I3|PRKACB|PEA15|HAGH	1	0.59252	0.682166	-0.6801
PID_P38_MKK3_6PATHWAY	http://www.broadinstitute.org/gsea/msigdb/cards/PID_P38_MKK3_6PATHWAY	27	44.4	MAP3K4|TAB1|TXN|TAB2|MAP3K7|ATM|CAMK2B|MAP2K3|MAP2K6|TRAF6|TRAF2|TAOK2	1	0.52907	0.627191	-0.8019
PID_GMCSF_PATHWAY	http://www.broadinstitute.org/gsea/msigdb/cards/PID_GMCSF_PATHWAY	38	42.1	IKBKB|STAT5B|SYK|MAP2K1|MAP2K2|STAT5A|PIK3R1|RAF1|SOS1|PTPN11|GAB2|STAT1|PRKACB|MAPK1|MAPK3|PRKACA	1	0.00195695	0.00635914	-3.7232
PID_NFKAPPAB_ATYPICAL_PATHWAY	http://www.broadinstitute.org/gsea/msigdb/cards/PID_NFKAPPAB_ATYPICAL_PATHWAY	18	55.6	IKBKB|NFKB1|REL|SYK|ARRB2|NFKBIA|RELA|PIK3R1|CSNK2A2|SRC	1	0.783525	0.845995	0.3526
PID_IL4_2PATHWAY	http://www.broadinstitute.org/gsea/msigdb/cards/PID_IL4_2PATHWAY	66	15.2	SP1|IRS2|GTF3A|STAT5B|MTOR|STAT5A|PIK3R1|AKT1|THY1|CBL	1	0.688889	0.773065	0.4837
PID_HDAC_CLASSII_PATHWAY	http://www.broadinstitute.org/gsea/msigdb/cards/PID_HDAC_CLASSII_PATHWAY	35	31.4	RANBP2|RANGAP1|HSP90AA1|HDAC7|BCOR|HDAC4|NCOR2|XPO1|CAMK4|HDAC6|YWHAB	1	0.417515	0.523697	-1.0424
PID_HDAC_CLASSIII_PATHWAY	http://www.broadinstitute.org/gsea/msigdb/cards/PID_HDAC_CLASSIII_PATHWAY	26	50	TP53|ACSS1|SIRT3|EP300|HDAC4|BAX|SIRT1|FOXO3|FHL2|XRCC6|ACSS2|CREBBP|SIRT2	1	0.0184049	0.0411919	-3.0835
PID_TCR_PATHWAY	http://www.broadinstitute.org/gsea/msigdb/cards/PID_TCR_PATHWAY	67	26.9	FLNA|NCK1|IKBKB|IKBKG|BCL10|SOS1|CSK|AKT1|TRAF6|PLCG1|PTPN11|GAB2|CBL|STIM1|PAG1|DBNL|STK39|PDPK1	1	0.00202429	0.00635914	-3.8948
PID_NFKAPPAB_CANONICAL_PATHWAY	http://www.broadinstitute.org/gsea/msigdb/cards/PID_NFKAPPAB_CANONICAL_PATHWAY	24	50	IKBKB|NFKB1|NFKBIA|IKBKG|RELA|ATM|BCL10|TRAF6|BIRC2|XPO1|CYLD|ERC1	1	0.049569	0.0942632	-2.3508
PID_E2F_PATHWAY	http://www.broadinstitute.org/gsea/msigdb/cards/PID_E2F_PATHWAY	75	54.7	SP1|E2F6|UXT|PRMT5|WASF1|CES1|RANBP1|YY1|POLA1|MCL1|CDK1|CBX5|DHFR|EP300|CASP7|CDK2|CCNA2|ATM|CDKN2C|KAT2A|TOPBP1|SIRT1|ORC1|CDKN2A|TYMS|RRM2|MCM3|RRM1|BRCA1|XRCC1|RB1|CDKN1B|RYBP|RBL2|RBBP4|TK1|HBP1|TRRAP|TRIM28|APAF1|CREBBP	1	0.0116054	0.0285315	-3.124
PID_ER_NONGENOMIC_PATHWAY	http://www.broadinstitute.org/gsea/msigdb/cards/PID_ER_NONGENOMIC_PATHWAY	42	35.7	PLCB3|MSN|PELP1|PIK3R1|GNAI3|SOS1|AKT1|GNAO1|SRC|ROCK2|GNAI2|STRN|BCAR1|GNA11|GNA13	1	0.001	0.00371628	-4.5392
PID_HIF2PATHWAY	http://www.broadinstitute.org/gsea/msigdb/cards/PID_HIF2PATHWAY	35	37.1	FXN|SP1|ARNT|SLC11A2|EP300|SLC2A1|EGLN1|ELK1|SIRT1|PGK1|APEX1|HIF1AN|CREBBP	1	0.955513	0.978788	0.071
PID_CD40_PATHWAY	http://www.broadinstitute.org/gsea/msigdb/cards/PID_CD40_PATHWAY	32	34.4	CBLB|NFKB1|NFKBIA|TDP2|STAT5A|RELA|AKT1|TRAF6|BIRC2|TRAF2|MAP2K4	1	0.34004	0.448337	-1.134
PID_ATR_PATHWAY	http://www.broadinstitute.org/gsea/msigdb/cards/PID_ATR_PATHWAY	40	67.5	CEP164|NBN|SMARCAL1|TIPIN|PLK1|CDK2|RFC5|PPP2R1A|TIMELESS|FANCD2|RFC4|RFC3|CCNA2|ATR|RFC2|CHEK1|RAD9A|TOPBP1|RAD17|CLSPN|MCM7|MCM2|HUS1|RAD1|RPA1|YWHAB|RPA2	1	0.00195312	0.00635914	-3.6962
PID_MET_PATHWAY	http://www.broadinstitute.org/gsea/msigdb/cards/PID_MET_PATHWAY	81	56.8	EIF4EBP1|EPS15|NCK1|PTK2|DEPTOR|AKT1S1|PRKCI|MLST8|MTOR|PAK4|PTPN1|RPTOR|MAP2K1|MAP2K2|KPNB1|BAD|EIF4E|PXN|PIK3R1|RANBP9|PAK2|GAB1|WASL|RAF1|SOS1|CTNNB1|PAK1|AKT1|CRKL|PTPN2|CRK|APC|SRC|PLCG1|PTPN11|CTNNA1|GAB2|CBL|MAP2K4|HGS|BCAR1|MAPK1|RAPGEF1|MAPK3|NCK2|PDPK1	1	0.001	0.00371628	-4.0658
PID_PTP1B_PATHWAY	http://www.broadinstitute.org/gsea/msigdb/cards/PID_PTP1B_PATHWAY	53	30.2	YBX1|STAT5B|TXN|INS|PTPN1|STAT5A|PIK3R1|CAPN1|CSK|AKT1|FER|EGFR|CRK|SRC|CDH2|BCAR1	1	0.0844794	0.141211	-2.0662
PID_IL12_2PATHWAY	http://www.broadinstitute.org/gsea/msigdb/cards/PID_IL12_2PATHWAY	64	20.3	ATF2|NFKB1|B2M|MTOR|STAT5A|PPP3CA|RELA|HLA-A|MAP2K3|MAP2K6|PPP3CB|STAT1|EOMES	1	0.072	0.125006	-2.172
PID_S1P_S1P3_PATHWAY	http://www.broadinstitute.org/gsea/msigdb/cards/PID_S1P_S1P3_PATHWAY	30	40	CXCR4|GNAI3|AKT1|GNAO1|SRC|AKT3|GNAI2|GNA11|GNA13|ITGAV|MAPK1|MAPK3	1	0.001	0.00371628	-4.8648
PID_AR_PATHWAY	http://www.broadinstitute.org/gsea/msigdb/cards/PID_AR_PATHWAY	62	56.5	PA2G4|NCOA2|PRDX1|CARM1|PRKDC|FKBP4|PATZ1|PAWR|KDM3A|KDM1A|APPL1|PELP1|NRIP1|NCOA6|MED1|HIP1|SVIL|ZNF318|RANBP9|GSN|TCF4|CTDSP2|CDKN2A|CDK6|CTNNB1|AKT1|CDK11B|HNRNPA1|UBA3|FHL2|BRCA1|XRCC6|XRCC5|UBE3A|TMF1	1	0.11068	0.178974	-2.141
PID_NFAT_TFPATHWAY	http://www.broadinstitute.org/gsea/msigdb/cards/PID_NFAT_TFPATHWAY	48	20.8	POU2F1|CBLB|SLC3A2|PTGS2|PTPN1|PTPRK|NFATC3|CDK4|ITCH|CASP3	1	0.247444	0.341464	1.4742
PID_EPHB_FWD_PATHWAY	http://www.broadinstitute.org/gsea/msigdb/cards/PID_EPHB_FWD_PATHWAY	41	41.5	NCK1|PTK2|TF|MAP2K1|PXN|PIK3R1|WASL|ROCK1|PAK1|CRK|SRC|MAP4K4|MAPK1|MAPK3|SYNJ1|RASA1|ITSN1	1	0.001	0.00371628	-4.1602
PID_AVB3_OPN_PATHWAY	http://www.broadinstitute.org/gsea/msigdb/cards/PID_AVB3_OPN_PATHWAY	32	43.8	CD44|NFKB1|SYK|ILK|NFKBIA|RELA|PIP5K1A|PIK3R1|GSN|ROCK2|BCAR1|ITGAV|MAPK1|MAPK3	1	0.03861	0.0769312	-2.5403
PID_MYC_ACTIV_PATHWAY	http://www.broadinstitute.org/gsea/msigdb/cards/PID_MYC_ACTIV_PATHWAY	80	62.5	NDUFAF2|DDX18|POLR3D|TFRC|PDCD10|HSPD1|NPM1|EIF4G1|RCC1|ENO1|BIRC5|NCL|HSP90AA1|RUVBL2|PEG10|MINA|MTDH|BCAT1|CAD|EIF2S1|PRDX3|IREB2|LDHA|TP53|ACTL6A|NBN|LIN28B|PFKM|CDK4|EP300|SLC2A1|SHMT1|CCNB1|EIF4E|SUPT3H|TAF10|CCND2|PTMA|KAT2A|MTA1|SMAD4|HSPA4|BAX|HUWE1|TK1|BMI1|TRRAP|CREBBP|UBTF|GAPDH	1	0.0040404	0.0120253	3.6524
PID_ARF6_TRAFFICKING_PATHWAY	http://www.broadinstitute.org/gsea/msigdb/cards/PID_ARF6_TRAFFICKING_PATHWAY	50	50	ITGA4|CTNND1|SCAMP2|INS|EXOC6|BIN1|DNM2|CTNNB1|RALA|SPAG9|CPE|ASAP2|CTNNA1|MAPK8IP3|ITGAV|ITGB1|CLTC|KLC1|PIP5K1C|EXOC2|EXOC4|EXOC3|EXOC5|EXOC7|EXOC1	1	0.001	0.00371628	-6.9006
PID_RHOA_REG_PATHWAY	http://www.broadinstitute.org/gsea/msigdb/cards/PID_RHOA_REG_PATHWAY	47	46.8	ARHGEF1|ARHGEF17|ARAP1|ARHGAP4|AKAP13|MYO9B|ARHGEF18|VAV2|SRGAP1|OPHN1|FARP1|ARHGAP5|ARHGDIA|ECT2|ARHGEF2|ARHGAP35|BCR|ARHGEF11|ARHGEF12|CDKN1B|TRIO|MCF2L	1	0.555556	0.653739	-0.7252
PID_REELIN_PATHWAY	http://www.broadinstitute.org/gsea/msigdb/cards/PID_REELIN_PATHWAY	30	56.7	MAP2K7|RELN|LRP8|LRPAP1|CDK5|PIK3R1|AKT1|CRKL|ARHGEF2|GSK3B|CBL|MAP1B|PAFAH1B1|ITGB1|RAPGEF1|NCK2|MAPT	1	0.001	0.00371628	-4.6107
PID_PS1_PATHWAY	http://www.broadinstitute.org/gsea/msigdb/cards/PID_PS1_PATHWAY	47	29.8	TAB1|ADAM10|RBPJ|MAP3K7|PSEN1|CTNNB1|PPP2R5D|APC|NCSTN|GSK3B|CREBBP|MAPK1|CTBP1|MAPK3	1	0.001	0.00371628	-4.7396
PID_ILK_PATHWAY	http://www.broadinstitute.org/gsea/msigdb/cards/PID_ILK_PATHWAY	46	58.7	PPP1R14A|PPP1R14B|ZEB1|LIMS1|HSP90AA1|RUVBL2|PARVB|RICTOR|PARP1|CDC37|ILK|IQGAP1|PXN|ACTN1|ILKAP|ARHGEF7|CTNNB1|AKT1|DIAPH1|TACC3|ZYX|XPO1|PPP1R12A|GSK3B|GIT2|CKAP5|NCK2	1	0.510121	0.61016	-0.8732
PID_NECTIN_PATHWAY	http://www.broadinstitute.org/gsea/msigdb/cards/PID_NECTIN_PATHWAY	31	45.2	PVR|TLN1|FARP2|PTK2|VAV2|IQGAP1|PIK3R1|CTNNB1|CRK|SRC|CTNNA1|ITGAV|RAPGEF1|PIP5K1C	1	0.312883	0.416656	-1.2662
PID_P38_ALPHA_BETA_PATHWAY	http://www.broadinstitute.org/gsea/msigdb/cards/PID_P38_ALPHA_BETA_PATHWAY	32	37.5	TAB1|RALB|PAK2|RIPK1|PAK1|MAP2K3|MAP2K6|TRAF6|RALA|SRC|PAK3|MAP2K4	1	0.00198413	0.00635914	-3.6384
PID_TRAIL_PATHWAY	http://www.broadinstitute.org/gsea/msigdb/cards/PID_TRAIL_PATHWAY	29	37.9	DAP3|IKBKB|PIK3R2|FADD|IKBKG|PIK3R1|RIPK1|TRAF2|MAP2K4|MAPK1|MAPK3	1	0.205825	0.294194	-1.5846
PID_CDC42_PATHWAY	http://www.broadinstitute.org/gsea/msigdb/cards/PID_CDC42_PATHWAY	71	54.9	MAP2K7|ENAH|ATF2|DLG1|MTOR|ACTR2|PAK4|VAV2|IQGAP1|DIAPH3|CFL1|PIK3R1|PAK2|WASL|RAF1|CDC42BPA|ARHGDIA|ARHGEF7|CTNNB1|PAK1|IQGAP3|MAP2K3|MAP2K6|LIMK1|EPS8|APC|SRC|CTNNA1|GSK3B|CBL|BAIAP2|MAP2K4|ARPC5|BCAR1|ARPC3|MAPK1|ACTR3|MAPK3|EXOC7	1	0.001	0.00371628	-5.7635
PID_RET_PATHWAY	http://www.broadinstitute.org/gsea/msigdb/cards/PID_RET_PATHWAY	40	42.5	NCK1|PTK2|IRS2|PDLIM7|GRB10|PXN|PIK3R1|GAB1|SOS1|CRK|SRC|PTPN11|BCAR1|MAPK1|MAPK3|PRKACA|RASA1	1	0.00959693	0.0244982	-3.2246
PID_CDC42_REG_PATHWAY	http://www.broadinstitute.org/gsea/msigdb/cards/PID_CDC42_REG_PATHWAY	31	58.1	FARP2|DNMBP|ARHGAP17|DOCK9|DOCK11|VAV2|ARHGDIA|ARHGEF7|GIT1|RACGAP1|FGD1|APC|PLCG1|ARHGAP1|ARHGEF9|RALBP1|MCF2L|ITSN1	1	0.0176471	0.0396067	-2.7979
PID_ATM_PATHWAY	http://www.broadinstitute.org/gsea/msigdb/cards/PID_ATM_PATHWAY	35	65.7	FAM175A|UIMC1|RAD50|NBN|RFWD2|BID|XRCC4|CHEK2|FANCD2|MDC1|BLM|H2AFX|ATM|RAD9A|TOP3A|RAD17|BRCA1|TP53BP1|TRIM28|SMC1A|CTBP1|YWHAB|TERF2	1	0.0137795	0.0327022	-3.3822
PID_ARF6_PATHWAY	http://www.broadinstitute.org/gsea/msigdb/cards/PID_ARF6_PATHWAY	36	27.8	NCK1|ACAP2|IQSEC1|ARRB2|PXN|GIT1|ARRB1|EGFR|SRC|GNA11	1	0.450704	0.554873	-0.9577
PID_LKB1_PATHWAY	http://www.broadinstitute.org/gsea/msigdb/cards/PID_LKB1_PATHWAY	48	50	HSP90AA1|STK11IP|AKT1S1|TP53|MLST8|MTOR|CDC37|RPTOR|CTSD|BRSK2|SMAD4|PRKAG1|PRKAB1|MARK2|TSC1|TSC2|GSK3B|MAP2|YWHAH|EZR|YWHAQ|PRKACA|YWHAB|MAPT	1	0.001	0.00371628	-4.5548
PID_CD8_TCR_PATHWAY	http://www.broadinstitute.org/gsea/msigdb/cards/PID_CD8_TCR_PATHWAY	54	25.9	IKBKB|B2M|IKBKG|BCL10|SOS1|CSK|AKT1|HLA-A|TRAF6|PLCG1|CBL|STIM1|PAG1|PDPK1	1	0.014433	0.0336903	-3.636
PID_TCPTP_PATHWAY	http://www.broadinstitute.org/gsea/msigdb/cards/PID_TCPTP_PATHWAY	44	47.7	EIF2A|STAT5B|INS|PTPN1|PIK3R2|LMAN1|STAT5A|KPNB1|EIF2AK2|ATR|PIK3R1|KPNA2|GAB1|SOS1|PTPN2|EGFR|SRC|RAB4A|CREBBP|STAT1|ITGB1	1	0.0150215	0.03489	-3.2661
PID_ANGIOPOIETIN_RECEPTOR_PATHWAY	http://www.broadinstitute.org/gsea/msigdb/cards/PID_ANGIOPOIETIN_RECEPTOR_PATHWAY	51	37.3	NCK1|PTK2|NFKB1|STAT5B|STAT5A|RELA|ELK1|PXN|ELF2|PIK3R1|PAK1|AKT1|CRK|FGF2|PTPN11|MAPK1|ITGB1|MAPK3|RASA1	1	0.00785855	0.0208324	-3.1913
PID_FAS_PATHWAY	http://www.broadinstitute.org/gsea/msigdb/cards/PID_FAS_PATHWAY	39	46.2	MAP2K7|IKBKB|SYK|PIK3R2|FADD|IKBKG|BID|RFC1|PIK3R1|RIPK1|AKT1|MAP2K6|BIRC2|SRC|EZR|CLTC|PDPK1|CASP3	1	0.00856531	0.0219349	-2.9837
PID_TXA2PATHWAY	http://www.broadinstitute.org/gsea/msigdb/cards/PID_TXA2PATHWAY	58	22.4	ARHGEF1|SLC9A3R1|SYK|ARRB2|GNB5|ROCK1|AKT1|EGFR|SRC|GNAI2|GNA11|GNA13|PRKACA	1	0.0214425	0.0469385	-2.9343
PID_SHP2_PATHWAY	http://www.broadinstitute.org/gsea/msigdb/cards/PID_SHP2_PATHWAY	59	25.4	SDC2|MAP2K1|MAP2K2|PIK3R1|GAB1|GNAI3|RAF1|SOS1|ARHGAP35|EGFR|PTPN11|GAB2|STAT1|PAG1|PRKACA	1	0.00193798	0.00635914	-3.7222
PID_HDAC_CLASSI_PATHWAY	http://www.broadinstitute.org/gsea/msigdb/cards/PID_HDAC_CLASSI_PATHWAY	67	56.7	GATAD2A|RANBP2|RANGAP1|WDR77|PRMT5|NFKB1|SIRT6|YY1|HDAC7|NR2C1|SMG5|NFKBIA|SIRT3|EP300|FKBP3|RELA|SIRT5|MTA2|NCOR1|HDAC4|NCOR2|MBD2|SIRT1|TFCP2|CHD4|SAP18|SAP30|XPO1|MBD3|RBBP4|CHD3|GATAD2B|SIN3A|CREBBP|SIRT2|PRKACA|HDAC6|SIN3B	1	0.0113852	0.0280765	-2.9303
PID_TELOMERASE_PATHWAY	http://www.broadinstitute.org/gsea/msigdb/cards/PID_TELOMERASE_PATHWAY	69	56.5	WRN|PINX1|SP1|NCL|HSP90AA1|TGFB1|DKC1|NFKB1|HNRNPC|MTOR|RAD50|NBN|SMG5|SMG6|BLM|ATM|RAD9A|SP3|TERF1|PARP2|SAP18|AKT1|HUS1|SAP30|POT1|EGFR|XRCC6|XRCC5|CDKN1B|RBBP4|RAD1|SIN3A|UBE3A|ZNFX1|MAPK1|MAPK3|TERF2|TERF2IP|SIN3B	1	0.01417	0.0333671	-3.3516
PID_HNF3B_PATHWAY	http://www.broadinstitute.org/gsea/msigdb/cards/PID_HNF3B_PATHWAY	46	28.3	BDH1|TFRC|SP1|ALB|CPT1A|INS|ACADVL|ACADM|HMGCS1|HADH|CPT1C|AKT1|NF1	1	0.11134	0.179357	1.9329
PID_NETRIN_PATHWAY	http://www.broadinstitute.org/gsea/msigdb/cards/PID_NETRIN_PATHWAY	33	48.5	NCK1|PTK2|MAP2K1|MAP2K2|PIK3R1|WASL|PITPNA|DCC|PAK1|SRC|PLCG1|TRIO|MAP1B|BCAR1|MAPK1|MAPK3	1	0.00785855	0.0208324	-3.4284
PID_IL1_PATHWAY	http://www.broadinstitute.org/gsea/msigdb/cards/PID_IL1_PATHWAY	35	48.6	MYD88|IRAK1|IKBKB|NFKB1|PRKCI|TAB1|IKBKG|UBE2V1|RELA|TAB2|MAP3K7|SQSTM1|PIK3R1|MAP2K6|TRAF6|TOLLIP|ERC1	1	0.7249	0.801099	0.4249
PID_NFAT_3PATHWAY	http://www.broadinstitute.org/gsea/msigdb/cards/PID_NFAT_3PATHWAY	55	38.2	NFATC3|EP300|PPP3CA|KPNB1|BAD|FKBP8|CABIN1|NUP214|KPNA2|BAX|XPO1|CAMK4|GSK3B|PPP3CB|YWHAH|CREBBP|MAPK3|YWHAQ|PRKACA|YWHAB|CASP3	1	0.001	0.00371628	-6.1163
PID_REG_GR_PATHWAY	http://www.broadinstitute.org/gsea/msigdb/cards/PID_REG_GR_PATHWAY	83	38.6	FKBP5|SMARCC1|PCK2|POU2F1|NCOA2|HSP90AA1|NFKB1|STAT5B|TP53|FKBP4|EP300|STAT5A|RELA|SMARCA4|CDK5|KRT14|PPP5C|KRT5|BAX|NCOA1|AKT1|TSG101|GSK3B|YWHAH|CREBBP|SMARCD1|STAT1|PRKACB|MAPK1|MAPK3|SMARCC2|PRKACA	1	0.0722892	0.12502	-2.2458
PID_MTOR_4PATHWAY	http://www.broadinstitute.org/gsea/msigdb/cards/PID_MTOR_4PATHWAY	70	55.7	EIF4EBP1|EEF2K|PDCD4|ATG13|EEF2|DEPTOR|IKBKB|RRAGD|RICTOR|EIF4B|AKT1S1|YY1|MLST8|MTOR|CYCS|RPTOR|MAP2K1|MAP2K2|RB1CC1|CDK2|EIF4E|BNIP3|RPS6KA1|PXN|RAF1|RRAGC|AKT1|POLDIP3|PML|TSC1|RHEB|TSC2|YWHAH|CLIP1|MAPK1|MAPK3|YWHAQ|YWHAB|PDPK1	1	0.281059	0.381267	-1.3534
PID_IL2_1PATHWAY	http://www.broadinstitute.org/gsea/msigdb/cards/PID_IL2_1PATHWAY	56	35.7	IRS2|STAT5B|SYK|MAP2K1|MAP2K2|STAT5A|CDK2|STAM|MAPKAPK2|PIK3R1|RAF1|SOS1|PPP2R5D|PTPN11|GAB2|STAM2|STAT1|MAPK1|MAPK3|RASA1	1	0.001	0.00371628	-3.7169
PID_CXCR4_PATHWAY	http://www.broadinstitute.org/gsea/msigdb/cards/PID_CXCR4_PATHWAY	103	37.9	ITGA4|PTK2|PLCB3|CXCR4|RICTOR|STAT5B|MLST8|MTOR|PIK3R2|ARRB2|STAT5A|RALB|ITCH|BAD|CFL1|UBQLN1|PXN|PIK3R1|GNAI3|PAK1|CSK|VPS4B|AKT1|GNAO1|LIMK1|CRK|SRC|STAT2|PTPN11|VPS4A|GNAI2|STAT1|HGS|BCAR1|PAG1|GNA13|ITGAV|ITGB1|PDPK1	1	0.001	0.00371628	-4.6106
PID_IGF1_PATHWAY	http://www.broadinstitute.org/gsea/msigdb/cards/PID_IGF1_PATHWAY	31	51.6	PTK2|IRS2|GRB10|PTPN1|BAD|PXN|PIK3R1|RAF1|SOS1|AKT1|CRKL|CRK|PTPN11|BCAR1|NCK2|PDPK1	1	0.0133333	0.0320884	-2.9195
PID_ERBB1_RECEPTOR_PROXIMAL_PATHWAY	http://www.broadinstitute.org/gsea/msigdb/cards/PID_ERBB1_RECEPTOR_PROXIMAL_PATHWAY	36	61.1	TLN1|NCK1|PTK2|PTPN1|PIK3R2|PIK3R1|GAB1|GSN|GNAI3|WASL|SOS1|PAK1|EGFR|SRC|PLCG1|PTPN11|STAT1|MAPK1|MAPK3|PIP5K1C|NCK2|RASA1	1	0.00204499	0.00635914	-4.2111
PID_TNF_PATHWAY	http://www.broadinstitute.org/gsea/msigdb/cards/PID_TNF_PATHWAY	47	59.6	MAP2K7|SMPD2|IKBKB|NSMAF|NFKB1|PRKCI|TAB1|TXN|FADD|BAG4|IKBKG|RELA|TAB2|MAP3K7|MAP4K5|TNIK|SQSTM1|MADD|MAP4K3|RIPK1|ADAM17|RFFL|MAP2K3|BIRC2|TRAF2|CYLD|STAT1|MAP4K4	1	0.467078	0.568896	-0.9041
PID_PLK1_PATHWAY	http://www.broadinstitute.org/gsea/msigdb/cards/PID_PLK1_PATHWAY	47	59.6	NUDC|INCENP|CDK1|CENPE|ERCC6L|BUB1B|KIF20A|CCNB1|PLK1|PPP2R1A|TPX2|TPT1|STAG2|ODF2|CLSPN|ECT2|PAK1|PRC1|KIF2A|BUB1|GOLGA2|NDC80|SPC24|PPP1R12A|ROCK2|TUBG1|GORASP1|WEE1	1	0.0020202	0.00635914	-3.7533
PID_FOXO_PATHWAY	http://www.broadinstitute.org/gsea/msigdb/cards/PID_FOXO_PATHWAY	50	52	SKP2|SOD2|IKBKB|CAT|ZFAND5|EP300|RALB|CSNK1D|CCNB1|PLK1|CDK2|BCL2L11|SIRT1|FOXO3|CTNNB1|AKT1|RALA|XPO1|CDKN1B|RBL2|USP7|CSNK1E|YWHAH|CREBBP|YWHAQ|YWHAB	1	0.00790514	0.0208324	-3.4341
PID_MYC_PATHWAY	http://www.broadinstitute.org/gsea/msigdb/cards/PID_MYC_PATHWAY	26	50	SKP2|RUVBL2|ACTL6A|SUPT3H|TAF10|KAT2A|PAK2|CDKN2A|PIN1|PML|HBP1|GSK3B|TRRAP	1	0.183908	0.270115	-1.7439
PID_AJDISS_2PATHWAY	http://www.broadinstitute.org/gsea/msigdb/cards/PID_AJDISS_2PATHWAY	49	40.8	CTNND1|ROBO1|PTPN1|IQGAP1|ADAM10|ZBTB33|CBLL1|DNM2|CTNNB1|EGFR|SRC|JUP|CTNNA1|CDH2|CREBBP|HGS|SNX1|GNA13|DSP|CASP3	1	0.001	0.00371628	-4.9044
PID_IL2_PI3K_PATHWAY	http://www.broadinstitute.org/gsea/msigdb/cards/PID_IL2_PI3K_PATHWAY	35	31.4	EIF3A|HSP90AA1|NFKB1|MTOR|RELA|PIK3R1|FOXO3|SOS1|AKT1|PTPN11|GAB2	1	0.771605	0.836469	-0.3459
PID_CERAMIDE_PATHWAY	http://www.broadinstitute.org/gsea/msigdb/cards/PID_CERAMIDE_PATHWAY	49	65.3	EIF2A|NSMAF|NFKB1|AIFM1|CYCS|MAP2K1|FADD|MAP2K2|PAWR|NFKBIA|BAG4|CTSD|BID|BAD|RELA|EIF2AK2|CRADD|MADD|KSR1|BAX|RAF1|RIPK1|AKT1|TRAF2|RB1|SMPD3|ASAH1|MAP2K4|MAP4K4|MAPK1|MAPK3|PRKRA	1	0.00411523	0.0120442	-3.4366
PID_P53_DOWNSTREAM_PATHWAY	http://www.broadinstitute.org/gsea/msigdb/cards/PID_P53_DOWNSTREAM_PATHWAY	138	35.5	BAK1|CEBPZ|TRIAP1|SP1|STEAP3|GPX1|CARM1|TP53|HTT|PCBP4|MCL1|NDRG1|RRM2B|RFWD2|EP300|DDX5|TAP1|CTSD|BID|CCNB1|JMY|CCNK|PPP1R13B|SMARCA4|PCNA|KAT2A|CSE1L|BAX|FDXR|DROSHA|CASP6|PRKAB1|MLH1|DDB2|EGFR|RCHY1|MSH2|APC|TP53BP2|RB1|PML|TSC2|TRRAP|NFYC|APAF1|CREBBP|TP53I3|MAP4K4|PMS2	1	0.0382409	0.0765777	-2.5908
PID_AR_TF_PATHWAY	http://www.broadinstitute.org/gsea/msigdb/cards/PID_AR_TF_PATHWAY	54	48.1	SMARCC1|POU2F1|SENP1|NCOA2|HSP90AA1|CARM1|REL|HDAC7|NR2C1|EP300|PKN1|ZMIZ2|RXRB|DNAJA1|SIRT1|EHMT2|NCOA1|MAP2K6|RCHY1|SRC|GSK3B|MAP2K4|CREBBP|SMARCE1|NR2C2|TRIM24	1	0.146045	0.22269	-1.7822
PID_P75_NTR_PATHWAY	http://www.broadinstitute.org/gsea/msigdb/cards/PID_P75_NTR_PATHWAY	70	44.3	MYD88|IRAK1|SMPD2|IKBKB|NDN|DIABLO|PRKCI|TP53|CYCS|IKBKG|BAD|APP|SORT1|BCL2L11|SQSTM1|PIK3R1|PSEN1|CASP9|ARHGDIA|ADAM17|AKT1|CASP6|TRAF6|BIRC2|NCSTN|XIAP|APAF1|RTN4|MAGED1|PRKACB|CASP3	1	0.0826446	0.138725	-2.1731
PID_ECADHERIN_NASCENT_AJ_PATHWAY	http://www.broadinstitute.org/gsea/msigdb/cards/PID_ECADHERIN_NASCENT_AJ_PATHWAY	40	52.5	CTNND1|ENAH|WASF2|DLG1|VAV2|IQGAP1|PIK3R1|CTNNB1|AKT1|CSNK2A2|TJP1|CRK|SRC|ABI1|JUP|CTNNA1|NCKAP1|CTTN|RAPGEF1|PIP5K1C|AP1M1	1	0.001	0.00371628	-4.4401
PID_AMB2_NEUTROPHILS_PATHWAY	http://www.broadinstitute.org/gsea/msigdb/cards/PID_AMB2_NEUTROPHILS_PATHWAY	42	23.8	JAM3|TLN1|NFKB1|HMGB1|JAM2|ROCK1|AKT1|THY1|LRP1|SRC	1	0.767442	0.835403	0.3834
PID_AVB3_INTEGRIN_PATHWAY	http://www.broadinstitute.org/gsea/msigdb/cards/PID_AVB3_INTEGRIN_PATHWAY	76	27.6	TLN1|VCL|PTK2|HSP90AA1|PI4KA|PIK3C2A|ILK|EDIL3|PXN|PIK3R1|ROCK1|AKT1|FGF2|SRC|CDKN1B|PTPN11|CBL|BCAR1|ITGAV|MAPK1|MAPK3	1	0.0144628	0.0336903	-2.7954
PID_IFNG_PATHWAY	http://www.broadinstitute.org/gsea/msigdb/cards/PID_IFNG_PATHWAY	41	41.5	CAMK2G|PTGES2|MTOR|MAP2K1|EP300|PIK3R1|CAMK2B|AKT1|CRKL|PTPN2|PTPN11|CBL|CREBBP|STAT1|MAPK1|RAPGEF1|MAPK3	1	0.001	0.00371628	-4.0882
PID_LIS1_PATHWAY	http://www.broadinstitute.org/gsea/msigdb/cards/PID_LIS1_PATHWAY	29	55.2	KATNA1|NUDC|IQGAP1|RELN|LRP8|LRPAP1|CDK5|PPP2R5D|DCX|MAP1B|PAFAH1B2|CLIP1|PAFAH1B1|PAFAH1B3|DYNC1H1|DYNLT1	1	0.001	0.00371628	-4.5613
PID_ERBB1_DOWNSTREAM_PATHWAY	http://www.broadinstitute.org/gsea/msigdb/cards/PID_ERBB1_DOWNSTREAM_PATHWAY	106	46.2	ATF2|RICTOR|WASF2|MLST8|MTOR|ACTR2|PIK3R2|MAP2K1|VAV2|MAP2K2|IQGAP1|DIAPH3|BAD|ARF4|PPP2R1A|ELK1|PPP5C|PIK3R1|GAB1|KSR1|MAP3K2|WASL|RAF1|SOS1|AKT1|RALA|EGFR|PEBP1|EPS8|SRC|ABI1|BRK1|BAIAP2|YWHAH|NCKAP1|MAP2K4|CAPN2|ARPC5|STAT1|ARPC3|RPS6KA5|MAPK7|MAPK1|ACTR3|MAPK3|YWHAQ|YWHAB|CHN2|PDPK1	1	0.001	0.00371628	-8.0815
PID_SYNDECAN_4_PATHWAY	http://www.broadinstitute.org/gsea/msigdb/cards/PID_SYNDECAN_4_PATHWAY	33	30.3	LAMA3|PTK2|CXCR4|GIPC1|SDCBP|ACTN1|DNM2|FGF2|NUDT16L1|ITGB1	1	0.579051	0.671389	-0.6863
PID_ATF2_PATHWAY	http://www.broadinstitute.org/gsea/msigdb/cards/PID_ATF2_PATHWAY	60	25	POU2F1|RUVBL2|ATF2|CBFB|INS|CDK4|EP300|H2AFY|CCNA2|BRCA1|RB1|CUL3|NF1|MAPK1|MAPK3	1	0.167323	0.24989	-1.7766
PID_AP1_PATHWAY	http://www.broadinstitute.org/gsea/msigdb/cards/PID_AP1_PATHWAY	71	21.1	SP1|TGFB1|ATF2|CBFB|TP53|CDK1|NFATC3|EP300|BCL2L11|BAG1|CDKN2A|CTNNB1|HLA-A|MAFG|CDKN1B	1	0.855469	0.899368	0.2604
PID_ERBB2_ERBB3_PATHWAY	http://www.broadinstitute.org/gsea/msigdb/cards/PID_ERBB2_ERBB3_PATHWAY	45	40	MTOR|PIK3R2|MAP2K1|MAP2K2|BAD|NF2|PIK3R1|RAF1|SOS1|AKT1|SRC|PTPN11|DOCK7|PPP3CB|USP8|MAPK1|MAPK3|PRKACA	1	0.001	0.00371628	-4.747
PID_FOXM1_PATHWAY	http://www.broadinstitute.org/gsea/msigdb/cards/PID_FOXM1_PATHWAY	41	53.7	SKP2|SP1|BIRC5|AURKB|CDK1|MAP2K1|NFATC3|CDK4|EP300|CCNB1|PLK1|CDK2|CHEK2|CCNA2|CCNB2|CDKN2A|CENPF|XRCC1|CENPB|RB1|CREBBP|GSK3A	1	0.410463	0.516472	-1.0238
PID_BMP_PATHWAY	http://www.broadinstitute.org/gsea/msigdb/cards/PID_BMP_PATHWAY	43	27.9	ZFYVE16|TAB1|TAB2|MAP3K7|NUP214|SMAD4|AHSG|CTDSP2|PPM1A|XIAP|GSK3B|MAPK1	1	0.0429688	0.0837367	-2.3983
PID_IL6_7_PATHWAY	http://www.broadinstitute.org/gsea/msigdb/cards/PID_IL6_7_PATHWAY	48	22.9	HSP90B1|MCL1|PIK3R1|GAB1|SOS1|AKT1|MAP2K6|PTPN11|GAB2|MAP2K4|STAT1	1	0.00814664	0.0209298	-2.9219
PID_ECADHERIN_KERATINOCYTE_PATHWAY	http://www.broadinstitute.org/gsea/msigdb/cards/PID_ECADHERIN_KERATINOCYTE_PATHWAY	22	54.5	VASP|CTNND1|PIP5K1A|PIK3R1|CTNNB1|AKT1|ZYX|EGFR|SRC|PLCG1|JUP|CTNNA1	1	0.137045	0.212207	-1.8857
PID_PDGFRB_PATHWAY	http://www.broadinstitute.org/gsea/msigdb/cards/PID_PDGFRB_PATHWAY	130	48.5	MAP2K7|ARAP1|NCK1|STAT5B|WASF2|SLC9A3R1|ACTR2|GRB10|PLA2G4A|PTPN1|PIK3R2|MAP2K1|VAV2|MAP2K2|IQGAP1|ACTN4|STAT5A|EIF2AK2|PPP2R1A|ELK1|PIK3R1|GAB1|KSR1|WASL|RAF1|ARHGDIA|DNM2|SOS1|PAK1|CSK|ARHGAP35|PTPN2|PIN1|LRP1|CRK|EPS8|SRC|PLCG1|PTPN11|ABI1|RAB4A|BRK1|CBL|BAIAP2|YWHAH|NCKAP1|MAP2K4|ARPC5|STAT1|BCAR1|ARPC3|PAG1|ITGAV|CTTN|MAPK1|RAPGEF1|ACTR3|MAPK3|DOCK4|YWHAQ|YWHAB|NCK2|RASA1	1	0.001	0.00371628	-8.2346
PID_TRKR_PATHWAY	http://www.broadinstitute.org/gsea/msigdb/cards/PID_TRKR_PATHWAY	63	39.7	ARHGAP32|DNAJA3|FAIM|MATK|PRKCI|NEDD4L|GIPC1|MAP2K1|SQSTM1|PIK3R1|GAB1|SOS1|CRKL|CRK|PLCG1|PTPN11|GAB2|SH2B1|MAGED1|MAPK1|RAPGEF1|MAPK3|MCF2L|DYNLT1|RASA1	1	0.001	0.00371628	-3.8266
PID_NEPHRIN_NEPH1_PATHWAY	http://www.broadinstitute.org/gsea/msigdb/cards/PID_NEPHRIN_NEPH1_PATHWAY	32	40.6	CD2AP|NCK1|PRKCI|PIK3R2|ARRB2|BAD|PIK3R1|WASL|AKT1|TJP1|PLCG1|MAP2K4|NCK2	1	0.342105	0.450316	-1.1901
PID_CMYB_PATHWAY	http://www.broadinstitute.org/gsea/msigdb/cards/PID_CMYB_PATHWAY	85	37.6	SP1|ADA|SND1|PPID|MAT2A|PTGS2|TAB1|SLC25A3|HSPA8|IQGAP1|EP300|PPP3CA|MAD1L1|CCNB1|TAB2|MAP3K7|TOM1|NCOR1|GSTM1|CDKN2A|MCM4|CDK6|CASP6|CBX4|ATP2B1|CLTA|COPA|CDKN1B|YEATS4|TRIM28|SIN3A|CREBBP	1	0.19057	0.279386	-1.6871
PID_HIV_NEF_PATHWAY	http://www.broadinstitute.org/gsea/msigdb/cards/PID_HIV_NEF_PATHWAY	36	52.8	MAP2K7|DFFA|NFKB1|CYCS|FADD|NFKBIA|BAG4|BID|CASP7|RELA|CRADD|DAXX|RIPK1|CASP9|CASP6|TRAF2|CASP2|APAF1|CASP3	1	0.462777	0.566246	-0.9539
PID_ERA_GENOMIC_PATHWAY	http://www.broadinstitute.org/gsea/msigdb/cards/PID_ERA_GENOMIC_PATHWAY	66	50	DDX54|ATP5J|PDIA2|NCOA2|ANP32A|CALCOCO1|SRA1|SET|NDUFV3|NCOA7|ABCA3|EP300|STAT5A|SAFB|CTSD|NRIP1|PCNA|NCOR1|MED1|HDAC4|NCOR2|MTA1|SMAD4|DDX17|NCOA1|LCOR|MPG|UBA3|BRCA1|SOD1|APBB1|XBP1|AP1B1	1	0.7625	0.832292	-0.4172
PID_RETINOIC_ACID_PATHWAY	http://www.broadinstitute.org/gsea/msigdb/cards/PID_RETINOIC_ACID_PATHWAY	31	51.6	NCOA2|MNAT1|CCNH|CDK7|CDK1|EP300|NRIP1|RXRB|NCOR2|NCOA1|AKT1|RBP1|CREBBP|MAPK1|MAPK3|PRKACA	1	0.00803213	0.0208785	-3.201
PID_AR_NONGENOMIC_PATHWAY	http://www.broadinstitute.org/gsea/msigdb/cards/PID_AR_NONGENOMIC_PATHWAY	32	46.9	PTK2|PLCB3|MAP2K1|MAP2K2|PELP1|PIK3R1|GNAI3|RAF1|AKT1|GNAO1|SRC|PLCG1|GNAI2|MAPK1|MAPK3	1	0.0141988	0.0333671	-3.0128
PID_ERBB1_INTERNALIZATION_PATHWAY	http://www.broadinstitute.org/gsea/msigdb/cards/PID_ERBB1_INTERNALIZATION_PATHWAY	42	45.2	EPS15|CBLB|PTK2|PIK3R2|STAMBP|EPN1|PIK3R1|RAF1|ARHGEF7|SOS1|TSG101|EGFR|SRC|CBL|AMPH|HGS|USP8|SYNJ1|ITSN1	1	0.0159681	0.036768	-3.3747
PID_HEDGEHOG_GLI_PATHWAY	http://www.broadinstitute.org/gsea/msigdb/cards/PID_HEDGEHOG_GLI_PATHWAY	49	49	MAP2K1|IFT172|ARRB2|GLI2|CSNK1D|IFT88|GNAI3|LGALS3|SAP18|AKT1|MTSS1|SAP30|GNAO1|XPO1|RBBP4|CSNK1E|GSK3B|SIN3A|CREBBP|GNAI2|PRKACA|KIF3A|RAB23|SIN3B	1	0.001	0.00371628	-6.2906
PID_CASPASE_PATHWAY	http://www.broadinstitute.org/gsea/msigdb/cards/PID_CASPASE_PATHWAY	53	58.5	DFFA|PTK2|TOP1|DIABLO|PARP1|VIM|CYCS|LMNA|SLK|BID|CASP7|APP|CRADD|MADD|GSN|BAX|RIPK1|CASP9|CFL2|LMNB2|CASP6|BIRC2|LIMK1|TRAF2|CASP2|LMNB1|XIAP|NUMA1|APAF1|SPTAN1|CASP3	1	0.0365112	0.0736677	-2.6696
PID_CXCR3_PATHWAY	http://www.broadinstitute.org/gsea/msigdb/cards/PID_CXCR3_PATHWAY	44	43.2	RICTOR|MLST8|MTOR|PIK3R2|MAP2K1|MAP2K2|PIK3R1|GNAI3|RAF1|AKT1|MAP2K3|MAP2K6|GNAO1|ARRB1|SRC|GNAI2|MAPK1|MAPK3|PDPK1	1	0.00204918	0.00635914	-4.0358
PID_BETA_CATENIN_NUC_PATHWAY	http://www.broadinstitute.org/gsea/msigdb/cards/PID_BETA_CATENIN_NUC_PATHWAY	81	32.1	NCOA2|RUVBL2|BCL9|INCENP|TBL1X|CHD8|EP300|TBL1XR1|TNIK|SMARCA4|KRT1|CCND2|TCF4|CDKN2A|CTNNB1|TLE2|MED12|XPO1|APC|CAMK4|HBP1|TRRAP|YWHAH|CTBP1|YWHAQ|YWHAB	1	0.001	0.00371628	-3.5935
PID_VEGFR1_PATHWAY	http://www.broadinstitute.org/gsea/msigdb/cards/PID_VEGFR1_PATHWAY	27	48.1	CD2AP|NCK1|HSP90AA1|PIK3R1|AKT1|PLCG1|PTPN11|CBL|MAPK1|MAPK3|PRKACA|PDPK1|RASA1	1	0.00578035	0.0165538	-3.3685
PID_SMAD2_3PATHWAY	http://www.broadinstitute.org/gsea/msigdb/cards/PID_SMAD2_3PATHWAY	18	55.6	KPNB1|NUP214|KPNA2|SMAD4|CTDSP2|PPM1A|NUP153|MAPK1|MAPK3|TGFBRAP1	1	0.001	0.00371628	-4.1539
PID_P38_ALPHA_BETA_DOWNSTREAM_PATHWAY	http://www.broadinstitute.org/gsea/msigdb/cards/PID_P38_ALPHA_BETA_DOWNSTREAM_PATHWAY	39	33.3	EIF4EBP1|MAPKAPK3|HSPB1|ATF2|PTGS2|TP53|PLA2G4A|EIF4E|MAPKAPK2|CSNK2A2|HBP1|RPS6KA5|GDI1	1	0.991853	0.995592	-0.0132
PID_KIT_PATHWAY	http://www.broadinstitute.org/gsea/msigdb/cards/PID_KIT_PATHWAY	53	41.5	MATK|GRB10|MAP2K1|MAP2K2|STAT5A|BAD|PIK3R1|GAB1|RAF1|SPRED2|FOXO3|SOS1|AKT1|CRKL|FER|PTPN11|GSK3B|CBL|CREBBP|STAT1|MAPK3|PDPK1	1	0.001	0.00371628	-4.5541
PID_ECADHERIN_STABILIZATION_PATHWAY	http://www.broadinstitute.org/gsea/msigdb/cards/PID_ECADHERIN_STABILIZATION_PATHWAY	43	53.5	VASP|CTNND1|NCK1|VCL|ENAH|MYO6|PLEKHA7|LPP|ACTN1|CAMSAP3|ROCK1|CTNNB1|GIT1|DIAPH1|ZYX|EGFR|LIMA1|ABI1|CTNNA1|NCKAP1|PIP5K1C|EXOC4|EXOC3	1	0.0414201	0.0816357	-2.4671
PID_EPO_PATHWAY	http://www.broadinstitute.org/gsea/msigdb/cards/PID_EPO_PATHWAY	35	40	IRS2|NFKB1|STAT5B|VAV2|STAT5A|PIK3R1|GAB1|SOS1|CRKL|PLCG1|PTPN11|CBL|STAT1|RAPGEF1	1	0.0387597	0.0770373	-2.6315
PID_IL2_STAT5_PATHWAY	http://www.broadinstitute.org/gsea/msigdb/cards/PID_IL2_STAT5_PATHWAY	31	32.3	SP1|STAT5B|STAT5A|CCND2|CCNA2|PIK3R1|CDK6|SOS1|PTPN11|GAB2	1	0.471173	0.571184	-0.9649
PID_DELTA_NP63_PATHWAY	http://www.broadinstitute.org/gsea/msigdb/cards/PID_DELTA_NP63_PATHWAY	48	31.2	ADA|FASN|STXBP4|SEC14L2|ITCH|KRT14|ATM|CCNB2|KRT5|CDKN2A|ADRM1|HBP1|HELLS|GSK3B|TOP2A	1	0.0887097	0.147665	-2.1516
PID_VEGFR1_2_PATHWAY	http://www.broadinstitute.org/gsea/msigdb/cards/PID_VEGFR1_2_PATHWAY	70	54.3	AKAP1|NCK1|VCL|PTK2|HSP90AA1|HSP90AB1|GRB10|MAP2K1|MAP2K2|IQGAP1|CAMKK2|PXN|MAPKAPK2|PIK3R1|PAK2|GAB1|RAF1|DNM2|ROCK1|CTNNB1|AKT1|PRKAG1|MAP2K3|MAP2K6|PRKAB1|PTPN2|SRC|PLCG1|PTPN11|CTNNA1|CBL|HGS|ITGAV|MAPK1|MAPK3|PRKACA|NCK2|PDPK1	1	0.001	0.00371628	-4.1264
PID_THROMBIN_PAR1_PATHWAY	http://www.broadinstitute.org/gsea/msigdb/cards/PID_THROMBIN_PAR1_PATHWAY	44	43.2	VASP|ARHGEF1|AKAP13|PLCB3|SNX2|PKN1|PIK3R1|GNAI3|ARHGDIA|DNM2|ROCK1|GNAO1|ARRB1|ZYX|ROCK2|GNAI2|SNX1|GNA11|GNA13	1	0.0804829	0.136821	-2.2105
PID_A6B1_A6B4_INTEGRIN_PATHWAY	http://www.broadinstitute.org/gsea/msigdb/cards/PID_A6B1_A6B4_INTEGRIN_PATHWAY	47	27.7	LAMB1|LAMA3|CASP7|CD9|LAMC1|PIK3R1|RXRB|AKT1|EGFR|YWHAH|ITGB1|YWHAQ|YWHAB	1	0.0977597	0.16072	-2.0782
PID_SYNDECAN_2_PATHWAY	http://www.broadinstitute.org/gsea/msigdb/cards/PID_SYNDECAN_2_PATHWAY	34	50	LAMA3|SDC2|TGFB1|SDCBP|BAX|TRAPPC4|SRC|CASK|EPB41|NF1|EZR|MAPK1|ITGB1|MAPK3|PRKACA|RASA1|CASP3	1	0.001	0.00371628	-4.8605
PID_RAC1_REG_PATHWAY	http://www.broadinstitute.org/gsea/msigdb/cards/PID_RAC1_REG_PATHWAY	39	43.6	ARHGAP17|VAV2|CHN1|PREX1|ARHGDIA|ARHGEF7|SOS1|ARHGEF2|RACGAP1|BCR|EPS8|ABI1|ARHGAP1|RALBP1|TRIO|RAP1GDS1|CHN2	1	0.0019685	0.00635914	-4.4956
PID_AURORA_A_PATHWAY	http://www.broadinstitute.org/gsea/msigdb/cards/PID_AURORA_A_PATHWAY	32	59.4	BIRC5|TP53|TDRD7|AURKB|NFKBIA|DLGAP5|TPX2|ARHGEF7|PAK1|GIT1|AKT1|PPP2R5D|TACC3|BRCA1|GSK3B|TACC1|CKAP5|PRKACA|RASA1	1	0.00194175	0.00635914	-3.7003
PID_ARF_3PATHWAY	http://www.broadinstitute.org/gsea/msigdb/cards/PID_ARF_3PATHWAY	20	60	ARFIP2|ARFGAP1|ASAP1|PIP5K1A|CLTA|COPA|GGA3|GBF1|USO1|GOSR2|CLTB|AP2A1	1	0.00371747	0.0113803	-3.7809
PID_INSULIN_GLUCOSE_PATHWAY	http://www.broadinstitute.org/gsea/msigdb/cards/PID_INSULIN_GLUCOSE_PATHWAY	27	44.4	TBC1D4|TRIP10|LNPEP|PRKCI|INS|STXBP4|GYS1|AKT1|GSK3B|YWHAH|YWHAQ|YWHAB	1	0.292089	0.393557	-1.334
PID_PI3KCI_AKT_PATHWAY	http://www.broadinstitute.org/gsea/msigdb/cards/PID_PI3KCI_AKT_PATHWAY	36	61.1	TBC1D4|HSP90AA1|RICTOR|PRKDC|MLST8|MTOR|BAD|KPNA1|RAF1|FOXO3|CASP9|AKT1|SRC|CDKN1B|AKT3|GSK3B|YWHAH|YWHAQ|PRKACA|YWHAB|PDPK1|GSK3A	1	0.001	0.00371628	-4.0446
PID_MYC_REPRESS_PATHWAY	http://www.broadinstitute.org/gsea/msigdb/cards/PID_MYC_REPRESS_PATHWAY	64	31.2	SP1|CSDE1|TMEM126A|NDRG1|EP300|SFXN3|SMAD4|FOXO3|DNMT3A|FTH1|LGALS1|BRCA1|NDRG2|PPP2R4|CDKN1B|TSC2|NFYC|ITGB1|ALDH9A1|TJP2	1	0.00793651	0.0208324	-3.7118
PID_HIF1_TFPATHWAY	http://www.broadinstitute.org/gsea/msigdb/cards/PID_HIF1_TFPATHWAY	67	43.3	HK2|TFRC|NPM1|SP1|ENO1|ARNT|NCOA2|CXCR4|FECH|LDHA|TF|HDAC7|MCL1|NDRG1|EP300|PLIN2|SLC2A1|EGLN1|BNIP3|PFKFB3|ALDOA|SMAD4|NCOA1|PGK1|AKT1|PGM1|PFKL|HK1|CREBBP	1	0.102564	0.167584	2.0851
PID_TAP63_PATHWAY	http://www.broadinstitute.org/gsea/msigdb/cards/PID_TAP63_PATHWAY	55	30.9	NOC2L|SP1|ADA|IKBKB|DICER1|DST|EP300|ITCH|PLK1|SSRP1|BAX|CDKN2A|FDXR|PML|HBP1|TP53I3|YWHAQ	1	0.952941	0.977407	-0.0788
PID_BARD1_PATHWAY	http://www.broadinstitute.org/gsea/msigdb/cards/PID_BARD1_PATHWAY	30	56.7	NPM1|PRKDC|TP53|RAD50|NBN|FANCE|CDK2|CSTF1|FANCD2|PCNA|ATM|ATR|BARD1|TOPBP1|BRCA1|XRCC6|XRCC5	1	0.792181	0.853036	-0.3285
PID_P53_REGULATION_PATHWAY	http://www.broadinstitute.org/gsea/msigdb/cards/PID_P53_REGULATION_PATHWAY	60	55	RPL5|SKP2|PRMT5|MDM4|TP53|YY1|SETD7|RFWD2|EP300|E4F1|CSNK1D|CDK2|FBXO11|CHEK2|CCNA2|ATM|ATR|DAXX|CHEK1|CSE1L|CDKN2A|AKT1|TTC5|PIN1|RCHY1|HUWE1|PPP2R4|USP7|CSNK1E|GSK3B|PPM1D|TRIM28|CREBBP	1	0.0497925	0.0942632	-2.4272
PID_NCADHERIN_PATHWAY	http://www.broadinstitute.org/gsea/msigdb/cards/PID_NCADHERIN_PATHWAY	34	58.8	CTNND1|CAMK2G|PTPN1|GAP43|DAGLB|PIK3R1|GSN|ROCK1|CTNNB1|FER|PLCG1|PTPN11|JUP|CTNNA1|MAPRE1|CDH2|KIF5B|CTTN|PIP5K1C|DCTN1	1	0.001	0.00371628	-4.6863
PID_MAPK_TRK_PATHWAY	http://www.broadinstitute.org/gsea/msigdb/cards/PID_MAPK_TRK_PATHWAY	35	37.1	MAP2K1|RPS6KA1|ELK1|CDK5|MAPKAPK2|MAP3K2|RAF1|MAP2K3|MAP2K6|RPS6KA5|MAPK7|MAPK1|MAPK3	1	0.001	0.00371628	-4.3009
PID_PI3K_PLC_TRK_PATHWAY	http://www.broadinstitute.org/gsea/msigdb/cards/PID_PI3K_PLC_TRK_PATHWAY	37	43.2	STAT5A|BAD|PIK3R1|GAB1|FOXO3|SOS1|AKT1|SRC|CAMK4|PLCG1|GSK3B|YWHAH|EPB41L1|YWHAQ|YWHAB|PDPK1	1	0.001	0.00371628	-5.4507
PID_CD8_TCR_DOWNSTREAM_PATHWAY	http://www.broadinstitute.org/gsea/msigdb/cards/PID_CD8_TCR_DOWNSTREAM_PATHWAY	66	18.2	B2M|MAP2K1|NFATC3|MAP2K2|PPP3CA|ELK1|RAF1|HLA-A|PPP3CB|MAPK1|MAPK3|EOMES	1	0.00404858	0.0120253	-3.3329
PID_LYMPH_ANGIOGENESIS_PATHWAY	http://www.broadinstitute.org/gsea/msigdb/cards/PID_LYMPH_ANGIOGENESIS_PATHWAY	26	38.5	ITGA4|RPS6KA1|PIK3R1|SOS1|AKT1|CRK|MAP2K4|MAPK1|ITGB1|MAPK3	1	0.0077821	0.0208324	-3.4529
PID_ALPHA_SYNUCLEIN_PATHWAY	http://www.broadinstitute.org/gsea/msigdb/cards/PID_ALPHA_SYNUCLEIN_PATHWAY	34	41.2	PARK2|SYK|UCHL1|BAD|STUB1|MAOB|PPP2R5D|SNCA|SRC|TOR1A|PARK7|MAPK1|MAPK3|SLC6A3	1	0.001	0.00371628	-4.5525
PID_FGF_PATHWAY	http://www.broadinstitute.org/gsea/msigdb/cards/PID_FGF_PATHWAY	56	37.5	CTNND1|SDC2|STAT5B|PAK4|RPS6KA1|NCAM1|PIK3R1|GAB1|SOS1|AKT1|FGF2|SRC|PLCG1|PTPN11|CBL|CDH2|STAT1|CTTN|MAPK1|MAPK3|PDPK1	1	0.001	0.00371628	-4.4023
PID_INTEGRIN_A4B1_PATHWAY	http://www.broadinstitute.org/gsea/msigdb/cards/PID_INTEGRIN_A4B1_PATHWAY	34	44.1	TLN1|ITGA4|PTK2|CD81|JAM2|PXN|PRKAR1A|GIT1|CRK|SRC|ABI1|BCAR1|PRKACB|ITGB1|PRKACA	1	0.0451866	0.0874192	-2.4512
PID_RAC1_PATHWAY	http://www.broadinstitute.org/gsea/msigdb/cards/PID_RAC1_PATHWAY	55	58.2	MAP2K7|ATF2|WASF1|WASF2|ACTR2|IQGAP1|STAT5A|PIP5K1A|CFL1|ARHGAP5|PAK2|ABI2|ARHGDIA|CTNNB1|PAK1|IQGAP3|RACGAP1|MAP2K3|MAP2K6|LIMK1|CRK|ABI1|CTNNA1|BRK1|BAIAP2|NCKAP1|MAP2K4|ARPC5|BCAR1|ARPC3|ACTR3|PIP5K1C	1	0.001	0.00371628	-5.0222
PID_RB_1PATHWAY	http://www.broadinstitute.org/gsea/msigdb/cards/PID_RB_1PATHWAY	66	36.4	AATF|SKP2|ATF2|BRD2|CDK4|EP300|PPP2R3B|CDK2|DNMT1|SMARCA4|CCND2|CCNA2|RAF1|SIRT1|CDKN2A|CDK6|CBX4|TAF1|RB1|CDKN1B|RBBP4|CREBBP|UBTF|CTBP1	1	0.0606061	0.10809	-2.3596
PID_FAK_PATHWAY	http://www.broadinstitute.org/gsea/msigdb/cards/PID_FAK_PATHWAY	60	53.3	TLN1|NCK1|VCL|PTK2|SH3GL1|MAP2K1|ASAP1|PXN|PIK3R1|ACTN1|WASL|RAF1|ARHGEF7|SOS1|PAK1|ARHGAP35|ARHGEF11|CRK|SRC|ROCK2|PLCG1|MAP2K4|GIT2|CAPN2|BCAR1|MAPK8IP3|ITGAV|MAPK1|ITGB1|RAPGEF1|NCK2|RASA1	1	0.001	0.00371628	-5.4806
PID_HNF3A_PATHWAY	http://www.broadinstitute.org/gsea/msigdb/cards/PID_HNF3A_PATHWAY	45	35.6	ATP5J|SP1|POU2F1|PISD|INS|NDUFV3|EP300|NFIB|NRIP1|NFIC|BRCA1|SOD1|CDKN1B|XBP1|CREBBP|AP1B1	1	0.321721	0.426294	-1.2293
PID_TGFBR_PATHWAY	http://www.broadinstitute.org/gsea/msigdb/cards/PID_TGFBR_PATHWAY	56	39.3	STRAP|EIF2A|TGFB1|ZFYVE16|ZFYVE9|TAB1|NEDD4L|ARRB2|ITCH|TAB2|MAP3K7|TGFB3|DAXX|SMAD4|SOS1|CTNNB1|XIAP|PML|SPTBN1|TGFBRAP1|PDPK1|DYNLRB1	1	0.0488323	0.0931193	-2.4997
PID_HES_HEY_PATHWAY	http://www.broadinstitute.org/gsea/msigdb/cards/PID_HES_HEY_PATHWAY	49	32.7	ARNT|GAA|TCF3|PARP1|YY1|EP300|KDM1A|RBPJ|SPEN|NCOR1|NCOR2|NCOA1|RB1|CDKN1B|CREBBP|CTBP1	1	0.308617	0.413734	-1.3024
REACTOME_TRANSLATION	http://www.broadinstitute.org/gsea/msigdb/cards/REACTOME_TRANSLATION	223	30.9	RPL7|RPS3A|RPL9|RPL18|RPL5|RPL18A|RPS10|EIF4EBP1|RPL13A|RPL27A|RPL21|RPL6|RPL28|RPL4|RPS2|RPL3|RPS27A|RPL29|RPL13|RPLP0|EIF3D|RPS19|RPLP1|EIF3G|RPLP2|RPL12|EIF2B3|RPS21|EIF2S2|EIF2B4|SEC11C|RPL14|EIF3B|RPS3|EIF3I|EIF2B5|SRP14|EIF4G1|EIF3A|EIF3H|EEF2|SSR4|EIF5B|EIF3F|RPL26L1|EIF5|SPCS1|EIF2B2|SRPRB|EIF3K|EEF1D|EIF2S1|SPCS2|EIF4B|SRP9|EIF3J|RPS4Y1|SRP19|DDOST|EIF4H|EEF1B2|RPN1|SRP72|EEF1G|EIF4E|SRP…	1	0.001	0.00371628	12.911
REACTOME_RNA_POL_III_TRANSCRIPTION_INITIATION_FROM_TYPE_2_PROMOTER	http://www.broadinstitute.org/gsea/msigdb/cards/REACTOME_RNA_POL_III_TRANSCRIPTION_INITIATION_FROM_TYPE_2_PROMOTER	24	62.5	POLR1C|POLR1D|POLR3A|POLR3D|POLR3E|POLR3H|POLR3C|POLR3F|LZTS1|POLR2E|BRF1|GTF3C2|GTF3C3|GTF3C5|GTF3C4	1	0.001	0.00371628	3.5994
REACTOME_INHIBITION_OF_THE_PROTEOLYTIC_ACTIVITY_OF_APC_C_REQUIRED_FOR_THE_ONSET_OF_ANAPHASE_BY_MITOTIC_SPINDLE_CHECKPOINT_COMPONENTS	http://www.broadinstitute.org/gsea/msigdb/cards/REACTOME_INHIBITION_OF_THE_PROTEOLYTIC_ACTIVITY_OF_APC_C_REQUIRED_FOR_THE_ONSET_OF_ANAPHASE_BY_MITOTIC_SPINDLE_CHECKPOINT_COMPONENTS	25	48	ANAPC4|ANAPC1|ANAPC5|MAD2L1|CDC23|BUB1B|CDC26|ANAPC7|CDC27|UBE2C|CDC16|ANAPC2	1	0.152047	0.230086	1.8208
REACTOME_PYRUVATE_METABOLISM_AND_CITRIC_ACID_TCA_CYCLE	http://www.broadinstitute.org/gsea/msigdb/cards/REACTOME_PYRUVATE_METABOLISM_AND_CITRIC_ACID_TCA_CYCLE	49	67.3	SUCLG2|PDP2|LDHB|PDHB|L2HGDH|PDHX|PDHA1|SLC16A1|SDHB|SDHC|MDH2|D2HGDH|DLAT|DLST|SDHA|PDK1|SUCLG1|LDHA|CS|PDPR|PDK3|DLD|BSG|OGDH|IDH3B|FH|IDH3A|NNT|SUCLA2|ACO2|PDK2|IDH1|IDH2	1	0.001	0.00371628	5.4911
REACTOME_APOPTOTIC_CLEAVAGE_OF_CELLULAR_PROTEINS	http://www.broadinstitute.org/gsea/msigdb/cards/REACTOME_APOPTOTIC_CLEAVAGE_OF_CELLULAR_PROTEINS	41	61	FNTA|PTK2|ACIN1|DSG2|VIM|LMNA|CASP7|STK24|GSN|BCAP31|PLEC|ROCK1|CTNNB1|CASP6|BIRC2|TJP1|APC|LMNB1|SPTAN1|DBNL|DSP|ADD1|MAPT|TJP2|CASP3	1	0.001	0.00371628	-4.1698
REACTOME_RNA_POL_I_TRANSCRIPTION_TERMINATION	http://www.broadinstitute.org/gsea/msigdb/cards/REACTOME_RNA_POL_I_TRANSCRIPTION_TERMINATION	23	56.5	POLR1C|POLR1D|POLR1A|POLR1B|GTF2H3|TAF1C|GTF2H1|MNAT1|CCNH|ERCC3|CDK7|ERCC2|UBTF	1	0.001	0.00371628	3.7133
REACTOME_FORMATION_OF_THE_TERNARY_COMPLEX_AND_SUBSEQUENTLY_THE_43S_COMPLEX	http://www.broadinstitute.org/gsea/msigdb/cards/REACTOME_FORMATION_OF_THE_TERNARY_COMPLEX_AND_SUBSEQUENTLY_THE_43S_COMPLEX	75	25.3	RPS3A|RPS10|RPS2|RPS27A|EIF3D|RPS19|EIF3G|RPS21|EIF2S2|EIF3B|RPS3|EIF3I|EIF3A|EIF3H|EIF3F|EIF3K|EIF2S1|EIF3J|RPS4Y1	1	0.001	0.00371628	6.9933
REACTOME_ACTIVATION_OF_THE_PRE_REPLICATIVE_COMPLEX	http://www.broadinstitute.org/gsea/msigdb/cards/REACTOME_ACTIVATION_OF_THE_PRE_REPLICATIVE_COMPLEX	32	81.2	POLE|DBF4|POLE2|POLA2|CDC7|POLA1|PRIM1|PRIM2|MCM10|CDK2|ORC5|ORC2|ORC4|CDC45|ORC3|ORC1|MCM4|MCM7|MCM6|MCM2|ORC6|MCM3|MCM5|RPA1|RPA2|RPA3	1	0.0810811	0.137254	-2.2
REACTOME_PROCESSING_OF_INTRONLESS_PRE_MRNAS	http://www.broadinstitute.org/gsea/msigdb/cards/REACTOME_PROCESSING_OF_INTRONLESS_PRE_MRNAS	15	80	CPSF1|PCF11|CSTF3|CPSF2|CPSF3|CSTF2|PAPOLA|NCBP2|CSTF1|CPSF7|NUDT21|NCBP1	1	0.91587	0.946675	0.1232
REACTOME_BASE_EXCISION_REPAIR	http://www.broadinstitute.org/gsea/msigdb/cards/REACTOME_BASE_EXCISION_REPAIR	20	75	NTHL1|POLD2|POLD3|SMUG1|MBD4|PCNA|POLD1|FEN1|POLB|MUTYH|APEX1|MPG|XRCC1|LIG1|LIG3	1	0.301205	0.404475	-1.2799
REACTOME_SIGNALING_BY_RHO_GTPASES	http://www.broadinstitute.org/gsea/msigdb/cards/REACTOME_SIGNALING_BY_RHO_GTPASES	114	36	ARHGAP18|RHOT2|ARHGEF17|ARAP1|ARHGAP10|ARHGAP4|AKAP13|ARHGAP17|MYO9B|ARHGEF18|PIK3R2|ARHGAP28|CHN1|SRGAP1|PREX1|GDI2|OPHN1|SRGAP3|ARHGAP12|ARHGDIA|FGD4|SOS1|ECT2|ARHGEF2|RACGAP1|ARHGAP35|G3BP2|BCR|ARHGEF11|FGD1|ARHGEF12|RHOT1|ARHGAP1|ARHGEF9|RALBP1|TRIO|OCRL|CHN2|GDI1|ITSN1|SRGAP2	1	0.0176125	0.0396067	-3.0949
REACTOME_SIGNALING_BY_WNT	http://www.broadinstitute.org/gsea/msigdb/cards/REACTOME_SIGNALING_BY_WNT	66	59.1	RPS27A|PSMB1|PSMD9|PSMA6|PPP2R5E|PPP2R1B|PSMD5|PSMA1|PSMB7|PSME4|PSMB2|PSMA4|PPP2R1A|PSMA7|PSMA2|PSMB9|PSMB5|PSMB3|PSMF1|PSMD4|PSMD8|PSMB6|PSMD3|PSMD6|PSMD12|CTNNB1|PSMC3|PSMB4|PSME1|PSME2|PSMD1|PPP2R5D|PSMD13|PPP2R5C|PSMC4|PSMD11|APC|PSMD10|PSMD2	1	0.0125261	0.0303283	-3.5242
REACTOME_METABOLISM_OF_NON_CODING_RNA	http://www.broadinstitute.org/gsea/msigdb/cards/REACTOME_METABOLISM_OF_NON_CODING_RNA	50	76	TGS1|AAAS|GEMIN5|DDX20|GEMIN4|RANBP2|GEMIN2|CLNS1A|NUP35|GEMIN7|GEMIN6|WDR77|NUP107|NUP62|PRMT5|NUP188|SMN1|NUP54|NUP133|NUP37|NUP50|RAE1|NUP155|NUP205|NUP85|PHAX|SEH1L|TPR|NCBP2|NUPL2|NUP210|NUP93|NUP214|NUP88|SNUPN|NUP153|NUP43|NCBP1	1	0.001	0.00371628	4.766
REACTOME_SIGNALLING_BY_NGF	http://www.broadinstitute.org/gsea/msigdb/cards/REACTOME_SIGNALLING_BY_NGF	218	40.4	AATF|RPS27A|MYD88|ARHGEF1|ARHGEF17|IRAK1|MAPKAPK3|MAPK12|ARHGAP4|SMPD2|IKBKB|AKAP13|IRS2|RICTOR|AKT1S1|PRKCI|MLST8|MTOR|ARHGEF18|CDK1|PIK3R2|MAP2K1|MAP2K2|NFKBIA|PPP2R1B|RALB|PREX1|BAD|RELA|PPP2R1A|RPS6KA1|BCL2L11|DUSP3|SQSTM1|ELK1|MAPKAPK2|PIK3R1|PRKAR2A|PRKAR1A|RAF1|FOXO3|PSEN1|CASP9|ARHGDIA|ADAM17|FGD4|DNM2|SOS1|ECT2|AKT1|ARHGEF2|KIDINS220|TRAF6|PPP2R5D|ARHGEF11|RALA|CRK|FGD1|CASP2|ARHGEF12|NC…	1	0.001	0.00371628	-5.8238
REACTOME_INSULIN_RECEPTOR_RECYCLING	http://www.broadinstitute.org/gsea/msigdb/cards/REACTOME_INSULIN_RECEPTOR_RECYCLING	24	50	ATP6V1G1|INS|ATP6V1C1|ATP6V1B2|ATP6V1D|ATP6V1A|ATP6V0A2|ATP6V1H|ATP6V1F|ATP6V0D1|ATP6V0C|ATP6V1G2	1	0.001	0.00371628	-3.966
REACTOME_SIGNALING_BY_SCF_KIT	http://www.broadinstitute.org/gsea/msigdb/cards/REACTOME_SIGNALING_BY_SCF_KIT	79	40.5	RICTOR|AKT1S1|STAT5B|MLST8|MTOR|GRB10|CDK1|PIK3R2|MAP2K1|MAP2K2|STAT5A|BAD|PIK3R1|CHEK1|RAF1|FOXO3|CASP9|SOS1|AKT1|FER|SRC|CDKN1B|AKT3|TSC2|GAB2|CBL|STAT1|MAPK1|MAPK3|YWHAB|PDPK1|GSK3A	1	0.001	0.00371628	-5.2304
REACTOME_DEVELOPMENTAL_BIOLOGY	http://www.broadinstitute.org/gsea/msigdb/cards/REACTOME_DEVELOPMENTAL_BIOLOGY	397	35.8	LAMB1|VASP|TGS1|TLN1|FARP2|PFN2|MED13L|NCK1|PTK2|NCOA2|MAPK12|ROBO1|ENAH|HSP90AA1|ANK1|TGFB1|TCF3|HSP90AB1|PFN1|STIP1|DLG1|MED26|CDK8|MED19|INS|PAK4|TBL1X|DRAP1|ANK3|MSN|CDK1|MAP2K1|PRNP|NRCAM|MED30|MED25|MAP2K2|CDK4|SEMA7A|EP300|SRGAP1|SPTBN2|MED4|RBPJ|RELA|TBL1XR1|CAP1|MED16|MED14|MED7|CFL1|LAMC1|L1CAM|RPS6KA1|MED24|MED27|NCOA6|CDK5|NCOR1|NCAM1|MED6|MED1|SDCBP|MED9|RDX|EVL|NCOR2|RANBP9|PAK2|SRG…	1	0.001	0.00371628	-7.1805
REACTOME_CROSS_PRESENTATION_OF_SOLUBLE_EXOGENOUS_ANTIGENS_ENDOSOMES	http://www.broadinstitute.org/gsea/msigdb/cards/REACTOME_CROSS_PRESENTATION_OF_SOLUBLE_EXOGENOUS_ANTIGENS_ENDOSOMES	49	63.3	PSMB1|PSMD9|PSMA6|PSMD5|PSMA1|PSMB7|PSME4|PSMB2|PSMA4|PSMA7|PSMA2|PSMB9|PSMB5|PSMB3|PSMF1|PSMD4|PSMD8|PSMB6|PSMD3|PSMD6|PSMD12|PSMC3|PSMB4|PSME1|PSME2|PSMD1|PSMD13|PSMC4|PSMD11|PSMD10|PSMD2	1	0.00598802	0.0169399	-3.8141
REACTOME_TCA_CYCLE_AND_RESPIRATORY_ELECTRON_TRANSPORT	http://www.broadinstitute.org/gsea/msigdb/cards/REACTOME_TCA_CYCLE_AND_RESPIRATORY_ELECTRON_TRANSPORT	142	69.7	NDUFB1|NDUFB4|UQCRH|NDUFA1|UQCRQ|ATP5A1|CYC1|ATP5I|NDUFA13|SUCLG2|NDUFC2|NDUFB6|NDUFC1|NDUFA8|PDP2|NDUFB10|NDUFS7|LDHB|ATP5B|ATP5O|NDUFB3|ATP5F1|PDHB|ATP5C1|ATP5L|L2HGDH|NDUFS2|PDHX|NDUFA3|PDHA1|NDUFS5|ATP5J|UQCRC2|NDUFA5|ATP5D|ETFB|NDUFA9|NDUFS8|SLC16A1|COX7C|NDUFB8|ATP5H|SDHB|UQCRC1|SDHC|ATP5J2|UQCRB|NDUFB7|NDUFB9|NDUFB5|NDUFA11|MDH2|NDUFA10|NDUFB2|D2HGDH|NDUFS3|NDUFS4|NDUFS6|NDUFS1|NDUFA12|ETF…	1	0.001	0.00371628	13.948
REACTOME_BMAL1_CLOCK_NPAS2_ACTIVATES_CIRCADIAN_EXPRESSION	http://www.broadinstitute.org/gsea/msigdb/cards/REACTOME_BMAL1_CLOCK_NPAS2_ACTIVATES_CIRCADIAN_EXPRESSION	37	32.4	TGS1|CRY1|NCOA2|TBL1X|EP300|NAMPT|TBL1XR1|NCOA6|NCOR1|MED1|NCOA1|CREBBP	1	0.377282	0.485424	1.0858
REACTOME_ANTIGEN_PROCESSING_CROSS_PRESENTATION	http://www.broadinstitute.org/gsea/msigdb/cards/REACTOME_ANTIGEN_PROCESSING_CROSS_PRESENTATION	77	51.9	RPS27A|LNPEP|HLA-B|PSMB1|B2M|PSMD9|CALR|PSMA6|TAP1|PSMD5|PSMA1|PSMB7|PSME4|PSMB2|PDIA3|PSMA4|PSMA7|PSMA2|PSMB9|PSMB5|PSMB3|PSMF1|PSMD4|PSMD8|PSMB6|PSMD3|PSMD6|PSMD12|PSMC3|PSMB4|HLA-A|PSME1|PSME2|PSMD1|PSMD13|PSMC4|PSMD11|PSMD10|PSMD2|ITGAV	1	0.0504032	0.0949816	-2.4732
REACTOME_TRIF_MEDIATED_TLR3_SIGNALING	http://www.broadinstitute.org/gsea/msigdb/cards/REACTOME_TRIF_MEDIATED_TLR3_SIGNALING	75	48	RPS27A|MAP2K7|IRAK1|MAPKAPK3|IKBKB|NFKBIB|ATF2|HMGB1|TAB1|CDK1|MAP2K1|IRF3|MAP2K2|NFKBIA|PPP2R1B|IKBKG|RELA|TAB2|APP|MAP3K7|PPP2R1A|RPS6KA1|DUSP3|ELK1|MAPKAPK2|RIPK1|TBK1|MAP2K3|MAP2K6|TRAF6|PPP2R5D|MAP2K4|RPS6KA5|MAPK7|MAPK1|MAPK3	1	0.647295	0.732561	-0.622
REACTOME_CELL_CELL_COMMUNICATION	http://www.broadinstitute.org/gsea/msigdb/cards/REACTOME_CELL_CELL_COMMUNICATION	121	31.4	VASP|CD2AP|LAMA3|PVR|CTNND1|FLNC|NCK1|PTK2|LIMS1|MAPK12|PARD6B|PARVB|MPP5|CADM1|PRKCI|PIK3R2|ILK|IQGAP1|ACTN4|MAGI2|CD47|PIK3R1|ACTN1|WASL|DCC|PLEC|CTNNB1|PAK1|SRC|FERMT2|JUP|PARD3|CTNNA1|CDH2|SPTAN1|ITGB1|SPTBN1|NCK2	1	0.969758	0.983295	0.0342
REACTOME_ER_PHAGOSOME_PATHWAY	http://www.broadinstitute.org/gsea/msigdb/cards/REACTOME_ER_PHAGOSOME_PATHWAY	62	61.3	RPS27A|HLA-B|PSMB1|B2M|PSMD9|CALR|PSMA6|TAP1|PSMD5|PSMA1|PSMB7|PSME4|PSMB2|PDIA3|PSMA4|PSMA7|PSMA2|PSMB9|PSMB5|PSMB3|PSMF1|PSMD4|PSMD8|PSMB6|PSMD3|PSMD6|PSMD12|PSMC3|PSMB4|HLA-A|PSME1|PSME2|PSMD1|PSMD13|PSMC4|PSMD11|PSMD10|PSMD2	1	0.0572597	0.103508	-2.2892
REACTOME_MEIOSIS	http://www.broadinstitute.org/gsea/msigdb/cards/REACTOME_MEIOSIS	117	28.2	MLH3|RAD50|NBN|REC8|LMNA|CDK4|CDK2|SYNE1|DIDO1|BLM|H2AFX|ATM|ATR|TOP3A|TERF1|STAG2|HSPA2|MND1|MLH1|RAD51C|POT1|BRCA1|LMNB1|RAD21|SMC1A|RPA1|STAG1|SUN2|RPA2|SYNE2|TERF2|TERF2IP|RPA3	1	0.001	0.00371628	-6.5251
REACTOME_MEMBRANE_TRAFFICKING	http://www.broadinstitute.org/gsea/msigdb/cards/REACTOME_MEMBRANE_TRAFFICKING	130	58.5	TFRC|RPS27A|TXNDC5|AP3B1|TPD52|VPS36|PUM1|M6PR|DNASE2|VAMP7|ARFGAP1|SNX5|SNX9|IGF2R|CPD|BLOC1S3|CHMP7|MYO6|PIK3C2A|DTNBP1|SEC24D|FTL|CLTCL1|HSPA8|BLOC1S1|VPS37A|SNX2|PICALM|DNAJC6|SORT1|YIPF6|CHMP4A|STAM|SEC24C|AP4B1|VPS28|COPB1|DNM2|VPS4B|SEC31A|CTSZ|PREB|FTH1|TGOLN2|VPS37B|ARRB1|GNS|TJP1|TSG101|ARCN1|SEC13|NAPA|CLTA|SRC|COPA|COPE|SEC23A|GBF1|VPS4A|COPB2|CHMP2A|NECAP1|STAM2|GAK|CHMP6|HGS|OCRL|HI…	1	0.001	0.00371628	-5.1519
REACTOME_METABOLISM_OF_VITAMINS_AND_COFACTORS	http://www.broadinstitute.org/gsea/msigdb/cards/REACTOME_METABOLISM_OF_VITAMINS_AND_COFACTORS	52	59.6	FLAD1|SLC25A32|FPGS|SLC19A1|QPRT|AASDHPPT|NFS1|FASN|MTHFD1|MOCS2|THTPA|RFK|GSTO1|DHFR|SLC2A1|SHMT1|NAMPT|PPCDC|MTHFR|PANK2|NMNAT1|PPCS|PNPO|NMNAT3|MOCS3|PDXK|COASY|CYB5R3|PANK4|NADSYN1|CYB5A	1	0.575884	0.669769	-0.676
REACTOME_TRANS_GOLGI_NETWORK_VESICLE_BUDDING	http://www.broadinstitute.org/gsea/msigdb/cards/REACTOME_TRANS_GOLGI_NETWORK_VESICLE_BUDDING	61	68.9	TFRC|TXNDC5|AP3B1|TPD52|PUM1|M6PR|DNASE2|VAMP7|SNX5|SNX9|IGF2R|CPD|BLOC1S3|PIK3C2A|DTNBP1|FTL|HSPA8|BLOC1S1|SNX2|PICALM|DNAJC6|SORT1|YIPF6|AP4B1|DNM2|CTSZ|FTH1|TGOLN2|ARRB1|GNS|NAPA|CLTA|GBF1|NECAP1|GAK|OCRL|HIP1R|CLTC|RAB5C|AP1G1|AP1B1|AP1M1	1	0.0625	0.110972	-2.3299
REACTOME_RESOLUTION_OF_AP_SITES_VIA_THE_MULTIPLE_NUCLEOTIDE_PATCH_REPLACEMENT_PATHWAY	http://www.broadinstitute.org/gsea/msigdb/cards/REACTOME_RESOLUTION_OF_AP_SITES_VIA_THE_MULTIPLE_NUCLEOTIDE_PATCH_REPLACEMENT_PATHWAY	18	72.2	NTHL1|POLD2|POLD3|SMUG1|MBD4|PCNA|POLD1|FEN1|POLB|MUTYH|APEX1|MPG|LIG1	1	0.701375	0.783751	-0.501
REACTOME_CELL_CYCLE	http://www.broadinstitute.org/gsea/msigdb/cards/REACTOME_CELL_CYCLE	422	57.8	OFD1|RPS27A|SKP2|NPM1|RANBP2|ANAPC4|RANGAP1|ANAPC1|POLE|BIRC5|SDCCAG8|CDCA8|HSP90AA1|AHCTF1|RUVBL2|NUDC|NHP2|DBF4|SSNA1|NUP107|CNTRL|RCC2|DKC1|CEP164|POLE2|CEP72|ANAPC5|INCENP|PCM1|MIS18BP1|PSMB1|POLA2|MNAT1|MAD2L1|TP53|PSMD9|AURKB|POLD2|DNA2|GMNN|CCNH|CDC7|POLD3|NUP133|SKA2|CDK7|NUP37|POLA1|KIF2C|REC8|CDK1|LMNA|GINS4|MIS18A|RFWD2|PSMA6|ERCC6L|DHFR|PPP2R5E|CDK4|PRIM1|SKA1|PPP2R1B|PRIM2|MCM10|CDC2…	1	0.001	0.00371628	-10.2381
REACTOME_SIGNALING_BY_ERBB4	http://www.broadinstitute.org/gsea/msigdb/cards/REACTOME_SIGNALING_BY_ERBB4	91	36.3	RPS27A|RICTOR|AKT1S1|STAT5B|MLST8|MTOR|CDK1|MAP2K1|MAP2K2|STAT5A|BAD|TAB2|NCOR1|PIK3R1|RAF1|FOXO3|PSEN1|CASP9|ADAM17|SOS1|WWOX|AKT1|EGFR|NCSTN|CDKN1B|AKT3|TSC2|SH2B1|MAPK1|MAPK3|YWHAB|PDPK1|GSK3A	1	0.001	0.00371628	-4.552
REACTOME_ORC1_REMOVAL_FROM_CHROMATIN	http://www.broadinstitute.org/gsea/msigdb/cards/REACTOME_ORC1_REMOVAL_FROM_CHROMATIN	68	70.6	RPS27A|PSMB1|PSMD9|PSMA6|PSMD5|PSMA1|PSMB7|PSME4|CDK2|PSMB2|PSMA4|ORC5|ORC2|PSMA7|ORC4|PSMA2|PSMB9|PSMB5|ORC3|CCNA2|PSMB3|PSMF1|PSMD4|PSMD8|PSMB6|PSMD3|ORC1|PSMD6|PSMD12|MCM4|MCM7|MCM6|MCM2|ORC6|PSMC3|PSMB4|PSME1|PSME2|PSMD1|MCM3|MCM5|PSMD13|PSMC4|PSMD11|RB1|CDKN1B|PSMD10|PSMD2	1	0.00195312	0.00635914	-4.1496
REACTOME_SULFUR_AMINO_ACID_METABOLISM	http://www.broadinstitute.org/gsea/msigdb/cards/REACTOME_SULFUR_AMINO_ACID_METABOLISM	25	72	MRI1|MTR|SLC25A10|CTH|AHCY|TST|MAT2A|ADI1|APIP|GCLM|MAT2B|MTAP|GCLC|SUOX|ENOPH1|GOT1|ETHE1|CNDP2	1	0.0164948	0.0375481	3.1034
REACTOME_ANTIVIRAL_MECHANISM_BY_IFN_STIMULATED_GENES	http://www.broadinstitute.org/gsea/msigdb/cards/REACTOME_ANTIVIRAL_MECHANISM_BY_IFN_STIMULATED_GENES	67	64.2	TRIM25|RPS27A|AAAS|RANBP2|EIF4G1|NUP35|NUP107|NUP62|NUP188|NUP54|NUP133|NUP37|NUP50|RAE1|IRF3|NUP155|FLNB|NUP205|NUP85|KPNB1|EIF4E|SEH1L|EIF2AK2|TPR|NUPL2|EIF4E2|NUP210|EIF4G3|NUP93|NUP214|KPNA1|KPNA2|NUP88|EIF4G2|NUP153|NUP43|PIN1|PPM1B|PLCG1|UBE2L6|KPNA4|STAT1|MAPK3	1	0.821643	0.876726	0.3171
REACTOME_SIGNALING_BY_ERBB2	http://www.broadinstitute.org/gsea/msigdb/cards/REACTOME_SIGNALING_BY_ERBB2	102	38.2	RPS27A|MATK|HSP90AA1|RICTOR|AKT1S1|MLST8|MTOR|CDC37|CDK1|MAP2K1|MAP2K2|BAD|STUB1|PIK3R1|PRKAR2A|GAB1|PRKAR1A|RAF1|FOXO3|CASP9|SOS1|AKT1|EGFR|SRC|CAMK4|PLCG1|CDKN1B|AKT3|TSC2|CUL5|USP8|PRKACB|MAPK1|PRKAR2B|MAPK3|PRKACA|YWHAB|PDPK1|GSK3A	1	0.001	0.00371628	-5.1123
REACTOME_SPHINGOLIPID_DE_NOVO_BIOSYNTHESIS	http://www.broadinstitute.org/gsea/msigdb/cards/REACTOME_SPHINGOLIPID_DE_NOVO_BIOSYNTHESIS	32	37.5	SPTLC2|CERS4|SPTLC1|SGPP1|COL4A3BP|DEGS1|CERS6|KDSR|OSBP|SGPL1|VAPB|VAPA	1	0.797071	0.854845	-0.3215
REACTOME_SIGNALING_BY_EGFR_IN_CANCER	http://www.broadinstitute.org/gsea/msigdb/cards/REACTOME_SIGNALING_BY_EGFR_IN_CANCER	110	45.5	EPS15|RPS27A|HSP90AA1|RICTOR|AKT1S1|MLST8|MTOR|CDC37|CDK1|MAP2K1|MAP2K2|ADAM10|BAD|STAM|EPN1|PIK3R1|PRKAR2A|GAB1|PRKAR1A|RAF1|FOXO3|CASP9|ADAM17|SOS1|CSK|AKT1|EGFR|CLTA|EPS15L1|SRC|CAMK4|PLCG1|CDKN1B|AKT3|TSC2|AP2A2|STAM2|CBL|HGS|PAG1|PRKACB|MAPK1|CLTC|PRKAR2B|MAPK3|PRKACA|YWHAB|PDPK1|AP2A1|GSK3A	1	0.001	0.00371628	-6.614
REACTOME_SRP_DEPENDENT_COTRANSLATIONAL_PROTEIN_TARGETING_TO_MEMBRANE	http://www.broadinstitute.org/gsea/msigdb/cards/REACTOME_SRP_DEPENDENT_COTRANSLATIONAL_PROTEIN_TARGETING_TO_MEMBRANE	180	22.8	RPL7|RPS3A|RPL9|RPL18|RPL5|RPL18A|RPS10|RPL13A|RPL27A|RPL21|RPL6|RPL28|RPL4|RPS2|RPL3|RPS27A|RPL29|RPL13|RPLP0|RPS19|RPLP1|RPLP2|RPL12|RPS21|SEC11C|RPL14|RPS3|SRP14|SSR4|RPL26L1|SPCS1|SRPRB|SPCS2|SRP9|RPS4Y1|SRP19|DDOST|RPN1|SRP72|SRP68|RPN2	1	0.001	0.00371628	11.0191
REACTOME_PI3K_EVENTS_IN_ERBB4_SIGNALING	http://www.broadinstitute.org/gsea/msigdb/cards/REACTOME_PI3K_EVENTS_IN_ERBB4_SIGNALING	39	35.9	RICTOR|AKT1S1|MLST8|MTOR|BAD|PIK3R1|FOXO3|CASP9|AKT1|CDKN1B|AKT3|TSC2|PDPK1|GSK3A	1	0.0136719	0.0326084	-2.9048
REACTOME_PI3K_EVENTS_IN_ERBB2_SIGNALING	http://www.broadinstitute.org/gsea/msigdb/cards/REACTOME_PI3K_EVENTS_IN_ERBB2_SIGNALING	45	35.6	RICTOR|AKT1S1|MLST8|MTOR|BAD|PIK3R1|GAB1|FOXO3|CASP9|AKT1|EGFR|CDKN1B|AKT3|TSC2|PDPK1|GSK3A	1	0.0102881	0.0255811	-3.0985
REACTOME_GLYCOSPHINGOLIPID_METABOLISM	http://www.broadinstitute.org/gsea/msigdb/cards/REACTOME_GLYCOSPHINGOLIPID_METABOLISM	39	48.7	GLA|SMPD2|HEXA|SMPD4|ARSG|HEXB|PSAP|GLB1|CTSA|SUMF2|GALC|GM2A|GBA|ARSA|SMPD3|ARSB|ASAH1|CERK|GBA2	1	0.0327869	0.0671711	-2.711
REACTOME_PPARA_ACTIVATES_GENE_EXPRESSION	http://www.broadinstitute.org/gsea/msigdb/cards/REACTOME_PPARA_ACTIVATES_GENE_EXPRESSION	105	47.6	TGS1|FDFT1|MED13L|NCOA2|CPT2|MED26|CDK8|MED19|CPT1A|HMGCR|TBL1X|FADS1|ACADM|MED30|MED25|ABCB4|EP300|PLIN2|TXNRD1|MED4|TBL1XR1|MED16|MED14|HMGCS1|MED7|MED24|MED27|NCOA6|NCOR1|MED6|MED1|MED9|SREBF2|MED22|MED8|ACSL1|MED11|NCOA1|MED17|MED12|MED21|FHL2|MED20|MED29|MED15|TEAD2|CREBBP|MED23|CDK19|ACOX1	1	0.0807692	0.137016	-2.139
REACTOME_PRE_NOTCH_TRANSCRIPTION_AND_TRANSLATION	http://www.broadinstitute.org/gsea/msigdb/cards/REACTOME_PRE_NOTCH_TRANSCRIPTION_AND_TRANSLATION	30	33.3	TP53|SNW1|EP300|RBPJ|MOV10|KAT2A|TNRC6B|TNRC6A|TNRC6C|CREBBP	1	0.148297	0.225264	-1.8059
REACTOME_MITOCHONDRIAL_PROTEIN_IMPORT	http://www.broadinstitute.org/gsea/msigdb/cards/REACTOME_MITOCHONDRIAL_PROTEIN_IMPORT	59	62.7	MTX1|ATP5A1|CYC1|TIMM17B|TIMM8B|HSPA9|TIMM8A|HSCB|TIMM13|ATP5B|SAMM50|HSPD1|FXN|MTX2|TIMM17A|GRPEL1|TOMM22|TIMM50|TIMM44|TIMM9|TOMM40|CHCHD4|GRPEL2|TOMM5|PMPCB|DNAJC19|PMPCA|SLC25A6|COX17|BCS1L|VDAC1|CS|SLC25A13|SLC25A12|ACO2|SLC25A4|GFER	1	0.001	0.00371628	8.5769
REACTOME_SIGNALING_BY_HIPPO	http://www.broadinstitute.org/gsea/msigdb/cards/REACTOME_SIGNALING_BY_HIPPO	23	43.5	AMOTL1|AMOTL2|STK3|DVL2|LATS1|STK4|TJP1|YWHAB|TJP2|CASP3	1	0.0102669	0.0255811	-2.9479
REACTOME_ACTIVATED_NOTCH1_TRANSMITS_SIGNAL_TO_THE_NUCLEUS	http://www.broadinstitute.org/gsea/msigdb/cards/REACTOME_ACTIVATED_NOTCH1_TRANSMITS_SIGNAL_TO_THE_NUCLEUS	28	39.3	RPS27A|JAG2|ARRB2|ADAM10|MIB1|PSEN1|ADAM17|ARRB1|CNTN1|NCSTN|MIB2	1	0.518595	0.617522	-0.8652
REACTOME_DOWNSTREAM_SIGNALING_EVENTS_OF_B_CELL_RECEPTOR_BCR	http://www.broadinstitute.org/gsea/msigdb/cards/REACTOME_DOWNSTREAM_SIGNALING_EVENTS_OF_B_CELL_RECEPTOR_BCR	98	55.1	RPS27A|IKBKB|NFKBIB|RICTOR|AKT1S1|PSMB1|REL|PSMD9|MLST8|MTOR|PSMA6|NFKBIA|IKBKG|BAD|PSMD5|RELA|PSMA1|PSMB7|PSME4|PSMB2|PSMA4|MAP3K7|PSMA7|PSMA2|PSMB9|PSMB5|PSMB3|PSMF1|PSMD4|PSMD8|BCL10|PSMB6|PSMD3|FOXO3|PSMD6|CASP9|PSMD12|PSMC3|AKT1|PSMB4|PSME1|PSME2|PSMD1|PSMD13|PSMC4|PSMD11|CDKN1B|AKT3|NFKBIE|TSC2|PSMD10|PSMD2|PDPK1|GSK3A	1	0.00421941	0.0121708	-3.4121
REACTOME_ACTIVATION_OF_NF_KAPPAB_IN_B_CELLS	http://www.broadinstitute.org/gsea/msigdb/cards/REACTOME_ACTIVATION_OF_NF_KAPPAB_IN_B_CELLS	65	63.1	RPS27A|IKBKB|NFKBIB|PSMB1|REL|PSMD9|PSMA6|NFKBIA|IKBKG|PSMD5|RELA|PSMA1|PSMB7|PSME4|PSMB2|PSMA4|MAP3K7|PSMA7|PSMA2|PSMB9|PSMB5|PSMB3|PSMF1|PSMD4|PSMD8|BCL10|PSMB6|PSMD3|PSMD6|PSMD12|PSMC3|PSMB4|PSME1|PSME2|PSMD1|PSMD13|PSMC4|PSMD11|NFKBIE|PSMD10|PSMD2	1	0.0795229	0.135628	-2.0866
REACTOME_RORA_ACTIVATES_CIRCADIAN_EXPRESSION	http://www.broadinstitute.org/gsea/msigdb/cards/REACTOME_RORA_ACTIVATES_CIRCADIAN_EXPRESSION	25	44	TGS1|NCOA2|CPT1A|TBL1X|EP300|TBL1XR1|NCOA6|NCOR1|MED1|NCOA1|CREBBP	1	0.591255	0.681692	0.6489
REACTOME_PRE_NOTCH_EXPRESSION_AND_PROCESSING	http://www.broadinstitute.org/gsea/msigdb/cards/REACTOME_PRE_NOTCH_EXPRESSION_AND_PROCESSING	45	35.6	POGLUT1|TP53|SNW1|RAB6A|ATP2A3|EP300|RBPJ|MOV10|KAT2A|ATP2A2|TNRC6B|SEL1L|POFUT1|TNRC6A|TNRC6C|CREBBP	1	0.416667	0.523454	-1.0192
REACTOME_SIGNALING_BY_THE_B_CELL_RECEPTOR_BCR	http://www.broadinstitute.org/gsea/msigdb/cards/REACTOME_SIGNALING_BY_THE_B_CELL_RECEPTOR_BCR	127	48.8	RPS27A|CBLB|NCK1|IKBKB|NFKBIB|RICTOR|AKT1S1|PSMB1|REL|PSMD9|MLST8|MTOR|SYK|PSMA6|NFKBIA|IKBKG|BAD|PSMD5|RELA|PSMA1|PSMB7|PSME4|PSMB2|PSMA4|MAP3K7|PSMA7|PSMA2|PSMB9|PSMB5|PSMB3|PIK3R1|PSMF1|PSMD4|PSMD8|BCL10|PSMB6|PSMD3|FOXO3|PSMD6|CASP9|PSMD12|SOS1|PSMC3|AKT1|PSMB4|PSME1|PSME2|PSMD1|PSMD13|PSMC4|PSMD11|PLCG1|CDKN1B|AKT3|NFKBIE|TSC2|PSMD10|CBL|PSMD2|STIM1|PDPK1|GSK3A	1	0.00373832	0.0114004	-3.4721
REACTOME_NOTCH1_INTRACELLULAR_DOMAIN_REGULATES_TRANSCRIPTION	http://www.broadinstitute.org/gsea/msigdb/cards/REACTOME_NOTCH1_INTRACELLULAR_DOMAIN_REGULATES_TRANSCRIPTION	47	34	RPS27A|TLE3|CDK8|SNW1|HDAC7|TBL1X|EP300|RBPJ|TBL1XR1|NCOR1|HDAC4|NCOR2|KAT2A|TLE2|CREBBP|HDAC6	1	0.837022	0.885061	-0.2543
REACTOME_CIRCADIAN_REPRESSION_OF_EXPRESSION_BY_REV_ERBA	http://www.broadinstitute.org/gsea/msigdb/cards/REACTOME_CIRCADIAN_REPRESSION_OF_EXPRESSION_BY_REV_ERBA	24	41.7	TGS1|NCOA2|TBL1X|EP300|TBL1XR1|NCOA6|NCOR1|MED1|NCOA1|CREBBP	1	0.73913	0.810643	0.4326
REACTOME_SIGNALING_BY_NOTCH1	http://www.broadinstitute.org/gsea/msigdb/cards/REACTOME_SIGNALING_BY_NOTCH1	71	36.6	RPS27A|JAG2|TLE3|CDK8|SNW1|HDAC7|TBL1X|ARRB2|ADAM10|EP300|RBPJ|TBL1XR1|MIB1|NCOR1|HDAC4|NCOR2|KAT2A|PSEN1|ADAM17|TLE2|ARRB1|CNTN1|NCSTN|CREBBP|MIB2|HDAC6	1	0.23092	0.321998	-1.5499
REACTOME_TRIGLYCERIDE_BIOSYNTHESIS	http://www.broadinstitute.org/gsea/msigdb/cards/REACTOME_TRIGLYCERIDE_BIOSYNTHESIS	39	59	GPD1L|AGPAT5|FASN|GPD1|ACLY|ACACA|LPIN1|LPCAT1|SLC25A1|ACSL3|HSD17B12|ELOVL2|LCLAT1|DGAT1|AGPAT3|ACSL1|ELOVL5|ACSL4|ACSL6|GK|TECR|AGPAT4|AGPAT1	1	0.586	0.67661	-0.6978
REACTOME_INSULIN_RECEPTOR_SIGNALLING_CASCADE	http://www.broadinstitute.org/gsea/msigdb/cards/REACTOME_INSULIN_RECEPTOR_SIGNALLING_CASCADE	88	38.6	EIF4EBP1|EEF2K|EIF4G1|PDE3B|IRS2|EIF4B|MLST8|MTOR|GRB10|INS|CDK1|PIK3R2|RPTOR|MAP2K1|MAP2K2|EIF4E|PIK3R4|PIK3C3|PIK3R1|GAB1|RAF1|PPM1A|SOS1|PRKAG1|PRKAB1|CRK|FGF2|TSC1|RHEB|TSC2|MAPK1|MAPK3|YWHAB|PDPK1	1	0.170635	0.252945	-1.726
REACTOME_ARMS_MEDIATED_ACTIVATION	http://www.broadinstitute.org/gsea/msigdb/cards/REACTOME_ARMS_MEDIATED_ACTIVATION	18	55.6	CDK1|MAP2K1|MAP2K2|RAF1|KIDINS220|CRK|MAPK1|RAPGEF1|MAPK3|YWHAB	1	0.001	0.00371628	-4.3247
REACTOME_PROLONGED_ERK_ACTIVATION_EVENTS	http://www.broadinstitute.org/gsea/msigdb/cards/REACTOME_PROLONGED_ERK_ACTIVATION_EVENTS	20	55	CDK1|MAP2K1|MAP2K2|RAF1|KIDINS220|CRK|PLCG1|MAPK1|RAPGEF1|MAPK3|YWHAB	1	0.001	0.00371628	-4.3043
REACTOME_SIGNALLING_TO_RAS	http://www.broadinstitute.org/gsea/msigdb/cards/REACTOME_SIGNALLING_TO_RAS	28	50	MAPKAPK3|MAPK12|CDK1|MAP2K1|MAP2K2|RALB|MAPKAPK2|RAF1|SOS1|RALA|SRC|MAPK1|MAPK3|YWHAB	1	0.0613383	0.109152	-2.3526
REACTOME_CELL_SURFACE_INTERACTIONS_AT_THE_VASCULAR_WALL	http://www.broadinstitute.org/gsea/msigdb/cards/REACTOME_CELL_SURFACE_INTERACTIONS_AT_THE_VASCULAR_WALL	92	22.8	SLC7A5|JAM3|SLC16A1|SLC3A2|ATP1B3|PPIL2|PIK3R2|BSG|JAM2|SLC7A6|L1CAM|CD47|PIK3R1|ATP1B1|SOS1|SRC|PPIA|PLCG1|ITGAV|ITGB1|CXADR	1	0.453222	0.555406	-0.9132
REACTOME_NGF_SIGNALLING_VIA_TRKA_FROM_THE_PLASMA_MEMBRANE	http://www.broadinstitute.org/gsea/msigdb/cards/REACTOME_NGF_SIGNALLING_VIA_TRKA_FROM_THE_PLASMA_MEMBRANE	138	38.4	MAPKAPK3|MAPK12|IRS2|RICTOR|AKT1S1|MLST8|MTOR|CDK1|PIK3R2|MAP2K1|MAP2K2|PPP2R1B|RALB|BAD|PPP2R1A|RPS6KA1|DUSP3|ELK1|MAPKAPK2|PIK3R1|PRKAR2A|PRKAR1A|RAF1|FOXO3|CASP9|DNM2|SOS1|AKT1|KIDINS220|PPP2R5D|RALA|CRK|CLTA|SRC|CAMK4|PLCG1|CDKN1B|AKT3|TSC2|AP2A2|RPS6KA5|PRKACB|MAPK7|MAPK1|CLTC|PRKAR2B|RAPGEF1|MAPK3|PRKACA|YWHAB|PDPK1|AP2A1|GSK3A	1	0.001	0.00371628	-6.8928
REACTOME_SIGNALLING_TO_ERKS	http://www.broadinstitute.org/gsea/msigdb/cards/REACTOME_SIGNALLING_TO_ERKS	37	48.6	MAPKAPK3|MAPK12|CDK1|MAP2K1|MAP2K2|RALB|MAPKAPK2|RAF1|SOS1|KIDINS220|RALA|CRK|SRC|PLCG1|MAPK1|RAPGEF1|MAPK3|YWHAB	1	0.00201207	0.00635914	-3.6759
REACTOME_SIGNALING_BY_FGFR_IN_DISEASE	http://www.broadinstitute.org/gsea/msigdb/cards/REACTOME_SIGNALING_BY_FGFR_IN_DISEASE	128	36.7	RPS27A|CNTRL|RICTOR|AKT1S1|STAT5B|MLST8|MTOR|CDK1|MAP2K1|MAP2K2|STAT5A|BAD|PPP2R1A|PIK3R1|ZMYM2|CPSF6|PRKAR2A|GAB1|PRKAR1A|RAF1|FOXO3|CASP9|SOS1|AKT1|BCR|FGF2|SRC|FGFR1OP|CAMK4|PLCG1|CDKN1B|AKT3|TSC2|GAB2|CBL|CUX1|STAT1|PRKACB|MAPK1|PRKAR2B|MAPK3|MYO18A|TRIM24|PRKACA|YWHAB|PDPK1|GSK3A	1	0.001	0.00371628	-6.803
REACTOME_P53_INDEPENDENT_G1_S_DNA_DAMAGE_CHECKPOINT	http://www.broadinstitute.org/gsea/msigdb/cards/REACTOME_P53_INDEPENDENT_G1_S_DNA_DAMAGE_CHECKPOINT	52	67.3	RPS27A|PSMB1|PSMD9|PSMA6|PSMD5|PSMA1|PSMB7|PSME4|PSMB2|PSMA4|PSMA7|CHEK2|PSMA2|PSMB9|PSMB5|ATM|PSMB3|PSMF1|CHEK1|PSMD4|PSMD8|PSMB6|PSMD3|PSMD6|PSMD12|PSMC3|PSMB4|PSME1|PSME2|PSMD1|PSMD13|PSMC4|PSMD11|PSMD10|PSMD2	1	0.01875	0.0417305	-2.8689
REACTOME_SYNTHESIS_OF_PIPS_AT_THE_GOLGI_MEMBRANE	http://www.broadinstitute.org/gsea/msigdb/cards/REACTOME_SYNTHESIS_OF_PIPS_AT_THE_GOLGI_MEMBRANE	18	55.6	SACM1L|PI4K2A|PI4KA|PIK3C2A|PIKFYVE|PIK3R4|PIK3C3|FIG4|VAC14|OCRL	1	0.549696	0.647798	-0.7637
REACTOME_PHOSPHOLIPID_METABOLISM	http://www.broadinstitute.org/gsea/msigdb/cards/REACTOME_PHOSPHOLIPID_METABOLISM	199	42.7	GPD1L|SPTLC2|GLA|PTDSS2|MTMR14|SACM1L|PITPNB|AGPAT5|SMPD2|CERS4|PTDSS1|GPD1|PLD3|SPTLC1|HEXA|SGPP1|PLD6|SMPD4|PCYT1A|PI4K2A|HADHA|HADHB|PLA2G4A|ETNK1|PI4KA|COL4A3BP|PIK3R2|PIK3C2A|DEGS1|ARSG|LPIN1|INPP5K|LPCAT1|HEXB|MBOAT2|PIKFYVE|PSAP|CDIPT|PIK3R4|GLB1|LPGAT1|LCLAT1|PIK3C3|DGAT1|PLA2G6|PCYT2|PIK3R1|GNPAT|AGPAT3|CERS6|KDSR|OSBP|CTSA|SUMF2|MTMR2|GALC|MBOAT7|GM2A|FIG4|MGLL|MTMR1|VAC14|SGPL1|GBA|ARS…	1	0.001	0.00371628	-3.8428
REACTOME_SYNTHESIS_OF_PA	http://www.broadinstitute.org/gsea/msigdb/cards/REACTOME_SYNTHESIS_OF_PA	28	35.7	GPD1L|AGPAT5|GPD1|PLA2G4A|LPCAT1|LCLAT1|GNPAT|AGPAT3|AGPAT4|AGPAT1	1	0.802817	0.859853	0.3202
REACTOME_GASTRIN_CREB_SIGNALLING_PATHWAY_VIA_PKC_AND_MAPK	http://www.broadinstitute.org/gsea/msigdb/cards/REACTOME_GASTRIN_CREB_SIGNALLING_PATHWAY_VIA_PKC_AND_MAPK	206	13.6	LPAR2|DGKB|PLCB3|GNB3|GNG12|CDK1|PIK3R2|MAP2K1|MAP2K2|DAGLB|GNB4|APP|RPS6KA1|PLCB4|PIK3R1|GNB5|RAF1|SOS1|MGLL|EGFR|DGKE|TRIO|GNA11|GNG4|MAPK7|MAPK1|MAPK3|YWHAB	1	0.001	0.00371628	-3.452
REACTOME_SIGNALING_BY_FGFR1_MUTANTS	http://www.broadinstitute.org/gsea/msigdb/cards/REACTOME_SIGNALING_BY_FGFR1_MUTANTS	31	48.4	CNTRL|STAT5B|STAT5A|PIK3R1|ZMYM2|CPSF6|BCR|FGF2|FGFR1OP|PLCG1|GAB2|CUX1|STAT1|MYO18A|TRIM24	1	0.001	0.00371628	-4.4569
REACTOME_SYNTHESIS_OF_PIPS_AT_THE_PLASMA_MEMBRANE	http://www.broadinstitute.org/gsea/msigdb/cards/REACTOME_SYNTHESIS_OF_PIPS_AT_THE_PLASMA_MEMBRANE	32	34.4	MTMR14|PI4K2A|PIK3R2|PIK3C2A|INPP5K|PIK3R1|MTMR1|MTMR6|MTMR3|PIP5K1C|SYNJ1	1	0.0315126	0.0650609	-2.4943
REACTOME_TRANSCRIPTIONAL_ACTIVITY_OF_SMAD2_SMAD3_SMAD4_HETEROTRIMER	http://www.broadinstitute.org/gsea/msigdb/cards/REACTOME_TRANSCRIPTIONAL_ACTIVITY_OF_SMAD2_SMAD3_SMAD4_HETEROTRIMER	39	35.9	RPS27A|SP1|CCNT1|CDK8|PARP1|CDK9|NCOR1|NCOR2|SMAD4|PPM1A|CCNT2|TRIM33|USP9X|MEN1	1	0.739623	0.810643	-0.4418
REACTOME_SIGNALING_BY_FGFR1_FUSION_MUTANTS	http://www.broadinstitute.org/gsea/msigdb/cards/REACTOME_SIGNALING_BY_FGFR1_FUSION_MUTANTS	20	70	CNTRL|STAT5B|STAT5A|PIK3R1|ZMYM2|CPSF6|BCR|FGFR1OP|PLCG1|GAB2|CUX1|STAT1|MYO18A|TRIM24	1	0.001	0.00371628	-4.0387
REACTOME_ALPHA_LINOLENIC_ACID_ALA_METABOLISM	http://www.broadinstitute.org/gsea/msigdb/cards/REACTOME_ALPHA_LINOLENIC_ACID_ALA_METABOLISM	13	84.6	FADS2|ACAA1|FADS1|ABCD1|ELOVL2|HSD17B4|SCP2|ACSL1|ELOVL5|ACOT8|ACOX1	1	0.146388	0.222788	-1.8551
REACTOME_PI_METABOLISM	http://www.broadinstitute.org/gsea/msigdb/cards/REACTOME_PI_METABOLISM	49	42.9	MTMR14|SACM1L|PITPNB|PI4K2A|PI4KA|PIK3R2|PIK3C2A|INPP5K|PIKFYVE|PIK3R4|PIK3C3|PIK3R1|MTMR2|FIG4|MTMR1|VAC14|MTMR6|OCRL|MTMR3|PIP5K1C|SYNJ1	1	0.0545455	0.100161	-2.3582
REACTOME_CHONDROITIN_SULFATE_DERMATAN_SULFATE_METABOLISM	http://www.broadinstitute.org/gsea/msigdb/cards/REACTOME_CHONDROITIN_SULFATE_DERMATAN_SULFATE_METABOLISM	50	24	GXYLT1|SDC2|HEXA|CHSY1|HEXB|B3GAT3|B3GALT6|CHST14|CHPF2|GPC2|IDUA|ARSB	1	0.770833	0.836469	0.3421
REACTOME_LATENT_INFECTION_OF_HOMO_SAPIENS_WITH_MYCOBACTERIUM_TUBERCULOSIS	http://www.broadinstitute.org/gsea/msigdb/cards/REACTOME_LATENT_INFECTION_OF_HOMO_SAPIENS_WITH_MYCOBACTERIUM_TUBERCULOSIS	34	35.3	ATP6V1G1|ATP6V1C1|ATP6V1B2|LTF|ATP6V1D|ATP6V1A|ATP6V0A2|ATP6V1H|ATP6V1F|ATP6V0D1|ATP6V0C|ATP6V1G2	1	0.001	0.00371628	-4.0934
REACTOME_HEPARAN_SULFATE_HEPARIN_HS_GAG_METABOLISM	http://www.broadinstitute.org/gsea/msigdb/cards/REACTOME_HEPARAN_SULFATE_HEPARIN_HS_GAG_METABOLISM	53	20.8	GXYLT1|SDC2|NAGLU|HS2ST1|GUSB|B3GAT3|B3GALT6|GLB1|GPC2|IDUA|GLCE	1	0.702335	0.783751	0.4851
REACTOME_GLYCOSAMINOGLYCAN_METABOLISM	http://www.broadinstitute.org/gsea/msigdb/cards/REACTOME_GLYCOSAMINOGLYCAN_METABOLISM	112	19.6	CD44|GXYLT1|SDC2|NAGLU|HEXA|HS2ST1|GUSB|CHSY1|B4GALT4|HMMR|HEXB|B3GAT3|B3GALT6|CHST14|GLB1|CHPF2|GPC2|IDUA|GNS|ARSB|PRELP|GLCE	1	0.945946	0.972408	-0.0917
REACTOME_SIGNALING_BY_FGFR_MUTANTS	http://www.broadinstitute.org/gsea/msigdb/cards/REACTOME_SIGNALING_BY_FGFR_MUTANTS	45	37.8	CNTRL|STAT5B|STAT5A|PIK3R1|ZMYM2|CPSF6|GAB1|SOS1|BCR|FGF2|FGFR1OP|PLCG1|GAB2|CUX1|STAT1|MYO18A|TRIM24	1	0.001	0.00371628	-4.145
REACTOME_MHC_CLASS_II_ANTIGEN_PRESENTATION	http://www.broadinstitute.org/gsea/msigdb/cards/REACTOME_MHC_CLASS_II_ANTIGEN_PRESENTATION	92	54.3	CTSC|LGMN|DYNC2H1|KIF15|KIF26A|KIF2C|SEC24D|DYNC2LI1|SPTBN2|KIF20A|CANX|CTSD|OSBPL1A|ACTR1B|CTSB|KLC2|SEC24C|KIF23|KIF22|CTSA|KLC4|DNM2|SEC31A|RACGAP1|KIF4A|KIF2A|KIF5A|SEC13|CLTA|SEC23A|AP2A2|KIF11|DCTN5|KIF5B|DYNC1I2|CLTC|DYNC1LI2|KLC1|DCTN2|KIF3B|DCTN1|DCTN3|DCTN4|KIFAP3|AP1G1|DYNC1H1|AP2A1|SEC24B|AP1B1|AP1M1	1	0.001	0.00371628	-8.7618
REACTOME_GLYCEROPHOSPHOLIPID_BIOSYNTHESIS	http://www.broadinstitute.org/gsea/msigdb/cards/REACTOME_GLYCEROPHOSPHOLIPID_BIOSYNTHESIS	83	41	GPD1L|PTDSS2|PITPNB|AGPAT5|PTDSS1|GPD1|PLD3|PLD6|PCYT1A|HADHA|HADHB|PLA2G4A|ETNK1|LPIN1|LPCAT1|MBOAT2|CDIPT|LPGAT1|LCLAT1|DGAT1|PLA2G6|PCYT2|GNPAT|AGPAT3|MBOAT7|MGLL|LPCAT3|AGPAT4|AGPAT1|CDS2|PGS1|PNPLA8|CHKA|CHKB	1	0.284569	0.384722	-1.376
REACTOME_CDK_MEDIATED_PHOSPHORYLATION_AND_REMOVAL_OF_CDC6	http://www.broadinstitute.org/gsea/msigdb/cards/REACTOME_CDK_MEDIATED_PHOSPHORYLATION_AND_REMOVAL_OF_CDC6	49	67.3	RPS27A|PSMB1|PSMD9|PSMA6|PSMD5|PSMA1|PSMB7|PSME4|CDK2|PSMB2|PSMA4|PSMA7|PSMA2|PSMB9|PSMB5|PSMB3|PSMF1|PSMD4|PSMD8|PSMB6|PSMD3|PSMD6|PSMD12|PSMC3|PSMB4|PSME1|PSME2|PSMD1|PSMD13|PSMC4|PSMD11|PSMD10|PSMD2	1	0.0192719	0.0426545	-2.9033
REACTOME_NUCLEAR_EVENTS_KINASE_AND_TRANSCRIPTION_FACTOR_ACTIVATION	http://www.broadinstitute.org/gsea/msigdb/cards/REACTOME_NUCLEAR_EVENTS_KINASE_AND_TRANSCRIPTION_FACTOR_ACTIVATION	25	44	PPP2R1B|PPP2R1A|RPS6KA1|DUSP3|ELK1|MAPKAPK2|PPP2R5D|RPS6KA5|MAPK7|MAPK1|MAPK3	1	0.001	0.00371628	-3.8378
REACTOME_PI3K_AKT_ACTIVATION	http://www.broadinstitute.org/gsea/msigdb/cards/REACTOME_PI3K_AKT_ACTIVATION	39	41	IRS2|RICTOR|AKT1S1|MLST8|MTOR|PIK3R2|BAD|PIK3R1|FOXO3|CASP9|AKT1|CDKN1B|AKT3|TSC2|PDPK1|GSK3A	1	0.0584416	0.104932	-2.4014
REACTOME_REGULATORY_RNA_PATHWAYS	http://www.broadinstitute.org/gsea/msigdb/cards/REACTOME_REGULATORY_RNA_PATHWAYS	27	37	DICER1|XPO5|POLR2E|POLR2A|TARBP2|TNRC6B|DROSHA|POLR2C|TNRC6A|TNRC6C	1	0.252066	0.346645	-1.4657
REACTOME_EGFR_DOWNREGULATION	http://www.broadinstitute.org/gsea/msigdb/cards/REACTOME_EGFR_DOWNREGULATION	26	50	EPS15|RPS27A|STAM|EPN1|EGFR|CLTA|EPS15L1|AP2A2|STAM2|CBL|HGS|CLTC|AP2A1	1	0.0217391	0.0474578	-2.9297
REACTOME_PROCESSING_OF_CAPPED_INTRON_CONTAINING_PRE_MRNA	http://www.broadinstitute.org/gsea/msigdb/cards/REACTOME_PROCESSING_OF_CAPPED_INTRON_CONTAINING_PRE_MRNA	141	64.5	PTBP1|AAAS|YBX1|RANBP2|SRSF9|SRSF6|NUP35|CDC40|SNRNP70|UPF3B|NUP107|NUP62|HNRNPF|CPSF1|NUP188|HNRNPC|PCF11|SRRM1|SF3A2|CSTF3|HNRNPM|SF3A3|SNRPB2|CPSF2|SNRPA1|NUP54|GTF2F1|PCBP2|GTF2F2|SNRPA|NUP133|NUP37|HNRNPH1|NUP50|CPSF3|RAE1|HNRNPU|NUP155|POLR2E|SF3A1|NXF1|SRSF11|SF3B2|SNRNP40|NUP205|CSTF2|NUP85|SF3B3|PAPOLA|EIF4E|SEH1L|TPR|NCBP2|CSTF1|NUPL2|NUP210|POLR2A|NUP93|METTL3|SF3B5|NUP214|HNRNPL|CD2BP…	1	0.72888	0.804386	-0.4325
REACTOME_TCR_SIGNALING	http://www.broadinstitute.org/gsea/msigdb/cards/REACTOME_TCR_SIGNALING	55	36.4	VASP|NCK1|ENAH|IKBKB|PIK3R2|NFKBIA|IKBKG|RELA|TAB2|MAP3K7|EVL|PIK3R1|PAK2|BCL10|PAK1|CSK|TRAF6|PLCG1|PAG1|PDPK1	1	0.470356	0.571184	-0.9341
REACTOME_REGULATION_OF_PYRUVATE_DEHYDROGENASE_PDH_COMPLEX	http://www.broadinstitute.org/gsea/msigdb/cards/REACTOME_REGULATION_OF_PYRUVATE_DEHYDROGENASE_PDH_COMPLEX	14	71.4	PDP2|PDHB|PDHX|PDHA1|DLAT|PDK1|PDPR|PDK3|DLD|PDK2	1	0.00189394	0.00635914	3.8444
REACTOME_DOWNSTREAM_TCR_SIGNALING	http://www.broadinstitute.org/gsea/msigdb/cards/REACTOME_DOWNSTREAM_TCR_SIGNALING	38	28.9	IKBKB|PIK3R2|NFKBIA|IKBKG|RELA|TAB2|MAP3K7|PIK3R1|BCL10|TRAF6|PDPK1	1	0.312139	0.416656	-1.2836
REACTOME_BASIGIN_INTERACTIONS	http://www.broadinstitute.org/gsea/msigdb/cards/REACTOME_BASIGIN_INTERACTIONS	31	35.5	SLC7A5|SLC16A1|SLC3A2|ATP1B3|PPIL2|BSG|SLC7A6|L1CAM|ATP1B1|PPIA|ITGB1	1	0.388446	0.497385	1.1044
REACTOME_GAB1_SIGNALOSOME	http://www.broadinstitute.org/gsea/msigdb/cards/REACTOME_GAB1_SIGNALOSOME	39	48.7	RICTOR|AKT1S1|MLST8|MTOR|BAD|PIK3R1|GAB1|FOXO3|CASP9|CSK|AKT1|EGFR|SRC|CDKN1B|AKT3|TSC2|PAG1|PDPK1|GSK3A	1	0.00199203	0.00635914	-4.0011
REACTOME_ACTIVATION_OF_THE_MRNA_UPON_BINDING_OF_THE_CAP_BINDING_COMPLEX_AND_EIFS_AND_SUBSEQUENT_BINDING_TO_43S	http://www.broadinstitute.org/gsea/msigdb/cards/REACTOME_ACTIVATION_OF_THE_MRNA_UPON_BINDING_OF_THE_CAP_BINDING_COMPLEX_AND_EIFS_AND_SUBSEQUENT_BINDING_TO_43S	85	28.2	RPS3A|RPS10|EIF4EBP1|RPS2|RPS27A|EIF3D|RPS19|EIF3G|RPS21|EIF2S2|EIF3B|RPS3|EIF3I|EIF4G1|EIF3A|EIF3H|EIF3F|EIF3K|EIF2S1|EIF4B|EIF3J|RPS4Y1|EIF4H|EIF4E	1	0.001	0.00371628	7.2375
REACTOME_ERK_MAPK_TARGETS	http://www.broadinstitute.org/gsea/msigdb/cards/REACTOME_ERK_MAPK_TARGETS	22	45.5	PPP2R1B|PPP2R1A|RPS6KA1|DUSP3|ELK1|PPP2R5D|RPS6KA5|MAPK7|MAPK1|MAPK3	1	0.001	0.00371628	-3.8767
REACTOME_GENERIC_TRANSCRIPTION_PATHWAY	http://www.broadinstitute.org/gsea/msigdb/cards/REACTOME_GENERIC_TRANSCRIPTION_PATHWAY	353	20.4	RPS27A|TGS1|SP1|NRBF2|CCNT1|NCOA2|ZNF485|ZNF589|ZNF282|MED26|CDK8|PARP1|SNW1|TBL1X|ZNF500|ZNF331|MED30|MED25|MED4|ZNF649|ZNF184|RBPJ|TBL1XR1|MED16|ZKSCAN4|MED14|MED7|CDK9|MED24|MED27|NCOA6|NCOR1|MED6|MED1|ZNF320|NRBP1|RXRB|NCOR2|ZNF286A|KAT2A|ZNF565|SMAD4|MED8|PPM1A|NCOA1|ZNF655|ZNF154|CCNT2|MED17|ZNF354C|NR2C2AP|MED12|ZNF33A|ZNF460|MED20|ZFP1|ZNF189|ZNF14|ZNF264|ZNF3|MED15|ZKSCAN1|ZNF627|ZNF417|…	1	0.0019685	0.00635914	-3.8446
REACTOME_RESPONSE_TO_ELEVATED_PLATELET_CYTOSOLIC_CA2_	http://www.broadinstitute.org/gsea/msigdb/cards/REACTOME_RESPONSE_TO_ELEVATED_PLATELET_CYTOSOLIC_CA2_	90	28.9	TLN1|VCL|TGFB1|CD63|PFN1|ALB|CALU|TF|HSPA5|ACTN4|CD9|CAP1|PSAP|CFL1|APP|TGFB3|LAMP2|ACTN1|ALDOA|SCG3|WDR1|BRPF3|PPIA|SOD1|STXBP3|HABP4	1	0.560547	0.658643	-0.706
REACTOME_TRANSPORT_OF_MATURE_TRANSCRIPT_TO_CYTOPLASM	http://www.broadinstitute.org/gsea/msigdb/cards/REACTOME_TRANSPORT_OF_MATURE_TRANSCRIPT_TO_CYTOPLASM	55	72.7	AAAS|RANBP2|SRSF9|SRSF6|NUP35|CDC40|UPF3B|NUP107|NUP62|CPSF1|NUP188|SRRM1|CPSF2|NUP54|NUP133|NUP37|NUP50|CPSF3|RAE1|NUP155|NXF1|SRSF11|NUP205|NUP85|EIF4E|SEH1L|TPR|NCBP2|NUPL2|NUP210|NUP93|NUP214|NUP88|SLBP|NFX1|NUP153|NUP43|NCBP1|SRSF4|DHX38	1	0.200758	0.290064	1.6568
REACTOME_METABOLISM_OF_AMINO_ACIDS_AND_DERIVATIVES	http://www.broadinstitute.org/gsea/msigdb/cards/REACTOME_METABOLISM_OF_AMINO_ACIDS_AND_DERIVATIVES	201	48.8	MRI1|PYCR1|PHGDH|ALDH18A1|GLS|BCAT2|SRM|CKMT1A|AASS|MTR|GAMT|SLC25A10|GCDH|CTH|AHCY|MCCC2|GLUD1|DLST|GSTZ1|ACAT1|TST|AADAT|BCAT1|PSAT1|MAT2A|HIBCH|ADI1|ASNS|PSMB1|PSMD9|GOT2|MCCC1|APIP|GCLM|DLD|TMLHE|IVD|ACADSB|ACAD8|PSMA6|ASS1|MAT2B|OGDH|MTAP|GATM|GCLC|SHMT1|OAT|PSMD5|BCKDHA|HIBADH|PSMA1|PSMB7|PSME4|PSMB2|PSMA4|BCKDHB|PSMA7|PSMA2|SUOX|PSMB9|PSMB5|DBT|GPT2|ENOPH1|PSMB3|PSMF1|HSD17B10|PSMD4|ALDH6A…	1	0.0153257	0.0354587	2.7841
REACTOME_RNA_POL_I_TRANSCRIPTION	http://www.broadinstitute.org/gsea/msigdb/cards/REACTOME_RNA_POL_I_TRANSCRIPTION	90	20	POLR1C|POLR1D|POLR1A|POLR1B|GTF2H3|TAF1C|GTF2H1|MNAT1|CCNH|ERCC6|ERCC3|CDK7|ERCC2|H2AFX|MBD2|EHMT2|UBTF|MAPK3	1	0.0244898	0.0523191	2.7803
REACTOME_FATTY_ACYL_COA_BIOSYNTHESIS	http://www.broadinstitute.org/gsea/msigdb/cards/REACTOME_FATTY_ACYL_COA_BIOSYNTHESIS	19	63.2	FASN|ACLY|ACACA|SLC25A1|ACSL3|HSD17B12|ELOVL2|ACSL1|ELOVL5|ACSL4|ACSL6|TECR	1	0.465368	0.567678	-0.9259
REACTOME_BIOLOGICAL_OXIDATIONS	http://www.broadinstitute.org/gsea/msigdb/cards/REACTOME_BIOLOGICAL_OXIDATIONS	140	24.3	MTR|MGST1|AHCY|OPLAH|UGDH|MAT2A|PTGS2|PAPSS1|CYP1B1|MAOA|ACSS1|GCLM|GSTO1|COMT|MGST3|MAT2B|GCLC|GGT7|GSTP1|ALDH2|MAOB|TPMT|GSTM1|CYP7B1|CYP51A1|MGST2|CNDP2|GSTA4|BPNT1|GGCT|ACSS2|CYP27A1|GSS|UGP2	1	0.314453	0.41805	-1.2807
REACTOME_TRANSMISSION_ACROSS_CHEMICAL_SYNAPSES	http://www.broadinstitute.org/gsea/msigdb/cards/REACTOME_TRANSMISSION_ACROSS_CHEMICAL_SYNAPSES	187	21.4	GLS|CAMKK1|NEFL|SLC1A3|PLCB3|GNB3|CACNA1B|GNG12|DLG1|MAOA|MYO6|COMT|ABAT|HSPA8|GNB4|RPS6KA1|ALDH2|STX1A|GNB5|GNAI3|RAF1|UNC13B|CAMK2B|ALDH5A1|GLUL|SYN2|CAMK4|ARHGEF9|AP2A2|GNAI2|SYN1|GNG4|PRKACB|MAPK1|NSF|EPB41L1|AKAP9|SLC6A3|PDPK1|AP2A1	1	0.001	0.00371628	-4.1698
REACTOME_CASPASE_MEDIATED_CLEAVAGE_OF_CYTOSKELETAL_PROTEINS	http://www.broadinstitute.org/gsea/msigdb/cards/REACTOME_CASPASE_MEDIATED_CLEAVAGE_OF_CYTOSKELETAL_PROTEINS	14	71.4	VIM|CASP7|GSN|PLEC|CASP6|SPTAN1|DBNL|ADD1|MAPT|CASP3	1	0.001	0.00371628	-4.4087
REACTOME_INTEGRIN_CELL_SURFACE_INTERACTIONS	http://www.broadinstitute.org/gsea/msigdb/cards/REACTOME_INTEGRIN_CELL_SURFACE_INTERACTIONS	80	22.5	LAMB1|JAM3|TLN1|PTK2|PTPN1|SYK|BSG|JAM2|LAMC1|SOS1|CSK|AKT1|CRK|SRC|BCAR1|ITGAV|ITGB1|PDPK1	1	0.227459	0.318842	-1.3828
REACTOME_REGULATION_OF_ORNITHINE_DECARBOXYLASE_ODC	http://www.broadinstitute.org/gsea/msigdb/cards/REACTOME_REGULATION_OF_ORNITHINE_DECARBOXYLASE_ODC	50	62	PSMB1|PSMD9|PSMA6|PSMD5|PSMA1|PSMB7|PSME4|PSMB2|PSMA4|PSMA7|PSMA2|PSMB9|PSMB5|PSMB3|PSMF1|PSMD4|PSMD8|PSMB6|PSMD3|PSMD6|PSMD12|PSMC3|PSMB4|PSME1|PSME2|PSMD1|PSMD13|PSMC4|PSMD11|PSMD10|PSMD2	1	0.00809717	0.0209298	-3.708
REACTOME_NRAGE_SIGNALS_DEATH_THROUGH_JNK	http://www.broadinstitute.org/gsea/msigdb/cards/REACTOME_NRAGE_SIGNALS_DEATH_THROUGH_JNK	44	43.2	AATF|ARHGEF17|ARHGAP4|AKAP13|ARHGEF18|PREX1|BAD|BCL2L11|FGD4|SOS1|ECT2|ARHGEF2|ARHGEF11|FGD1|ARHGEF12|ARHGEF9|TRIO|MAGED1|ITSN1	1	0.139676	0.214817	-1.8581
REACTOME_REGULATION_OF_APOPTOSIS	http://www.broadinstitute.org/gsea/msigdb/cards/REACTOME_REGULATION_OF_APOPTOSIS	59	67.8	RPS27A|ARHGAP10|PSMB1|PSMD9|PSMA6|PSMD5|PSMA1|PSMB7|PSME4|PSMB2|PSMA4|APPL1|DAPK3|PSMA7|PSMA2|PSMB9|PSMB5|PSMB3|PSMF1|PSMD4|PAK2|PSMD8|PSMB6|PSMD3|PSMD6|CASP9|DCC|PSMD12|PSMC3|PSMB4|PSME1|PSME2|PSMD1|PSMD13|PSMC4|PSMD11|PSMD10|PSMD2|MAGED1|CASP3	1	0.00408998	0.0120442	-3.5537
REACTOME_RNA_POL_II_TRANSCRIPTION	http://www.broadinstitute.org/gsea/msigdb/cards/REACTOME_RNA_POL_II_TRANSCRIPTION	106	50	ELL|SRSF9|SRSF6|CCNT1|CDC40|GTF2H3|UPF3B|GTF2H1|CPSF1|PCF11|MNAT1|SRRM1|GTF2E1|CSTF3|CPSF2|CCNH|GTF2F1|GTF2E2|GTF2F2|ERCC3|CDK7|CPSF3|TCEA1|POLR2E|ERCC2|SRSF11|CSTF2|PAPOLA|SSRP1|NCBP2|CSTF1|CDK9|POLR2A|TAF10|SUPT16H|CTDP1|TAF11|CPSF7|GTF2B|GTF2A2|CCNT2|RNGTT|SLBP|NUDT21|NFX1|RNMT|SUPT5H|POLR2C|TAF1|NCBP1|TAF4|SRSF4|DHX38	1	0.884368	0.922468	0.1899
REACTOME_NEURONAL_SYSTEM	http://www.broadinstitute.org/gsea/msigdb/cards/REACTOME_NEURONAL_SYSTEM	280	17.9	GLS|CAMKK1|NEFL|SLC1A3|PLCB3|GNB3|CACNA1B|GNG12|STX10|DLG1|MAOA|MYO6|PANX1|COMT|ABAT|HSPA8|KCNB2|GNB4|RPS6KA1|STX5|ALDH2|STX1A|GNB5|GNAI3|RAF1|STX16|STX6|UNC13B|CAMK2B|STX2|ALDH5A1|STX7|GLUL|SYN2|CAMK4|ARHGEF9|AP2A2|KCNA5|GNAI2|SYN1|GNG4|PRKACB|MAPK1|STX12|NSF|EPB41L1|AKAP9|SLC6A3|PDPK1|AP2A1	1	0.001	0.00371628	-4.9965
REACTOME_PHASE1_FUNCTIONALIZATION_OF_COMPOUNDS	http://www.broadinstitute.org/gsea/msigdb/cards/REACTOME_PHASE1_FUNCTIONALIZATION_OF_COMPOUNDS	71	14.1	PTGS2|CYP1B1|MAOA|ACSS1|ALDH2|MAOB|CYP7B1|CYP51A1|ACSS2|CYP27A1	1	0.215768	0.304054	-1.5231
REACTOME_RNA_POL_III_TRANSCRIPTION	http://www.broadinstitute.org/gsea/msigdb/cards/REACTOME_RNA_POL_III_TRANSCRIPTION	34	67.6	POLR1C|POLR1D|POLR3A|POLR3D|POLR3E|POLR3H|POU2F1|POLR3C|BRF2|SNAPC2|SSB|POLR3F|SNAPC1|LZTS1|POLR2E|SNAPC3|NFIB|BRF1|GTF3C2|ZNF143|GTF3C3|GTF3C5|GTF3C4	1	0.001	0.00371628	4.5745
REACTOME_CELL_DEATH_SIGNALLING_VIA_NRAGE_NRIF_AND_NADE	http://www.broadinstitute.org/gsea/msigdb/cards/REACTOME_CELL_DEATH_SIGNALLING_VIA_NRAGE_NRIF_AND_NADE	61	42.6	AATF|RPS27A|ARHGEF17|ARHGAP4|AKAP13|ARHGEF18|PREX1|BAD|BCL2L11|SQSTM1|PSEN1|FGD4|SOS1|ECT2|ARHGEF2|TRAF6|ARHGEF11|FGD1|CASP2|ARHGEF12|NCSTN|ARHGEF9|TRIO|MAGED1|ITSN1|CASP3	1	0.0485232	0.0927513	-2.4954
REACTOME_P75_NTR_RECEPTOR_MEDIATED_SIGNALLING	http://www.broadinstitute.org/gsea/msigdb/cards/REACTOME_P75_NTR_RECEPTOR_MEDIATED_SIGNALLING	82	45.1	AATF|RPS27A|MYD88|ARHGEF1|ARHGEF17|IRAK1|ARHGAP4|SMPD2|IKBKB|AKAP13|PRKCI|ARHGEF18|NFKBIA|PREX1|BAD|RELA|BCL2L11|SQSTM1|PSEN1|ARHGDIA|ADAM17|FGD4|SOS1|ECT2|ARHGEF2|TRAF6|ARHGEF11|FGD1|CASP2|ARHGEF12|NCSTN|ARHGEF9|TRIO|RTN4|MAGED1|ITSN1|CASP3	1	0.436255	0.540172	-0.9984
REACTOME_AMINO_ACID_TRANSPORT_ACROSS_THE_PLASMA_MEMBRANE	http://www.broadinstitute.org/gsea/msigdb/cards/REACTOME_AMINO_ACID_TRANSPORT_ACROSS_THE_PLASMA_MEMBRANE	32	31.2	SLC7A5|SLC38A5|SLC7A1|SLC6A15|SLC1A5|SLC16A10|SLC3A2|SLC1A4|SLC7A6|SLC6A6	1	0.001	0.00371628	4.5823
REACTOME_GLYCOLYSIS	http://www.broadinstitute.org/gsea/msigdb/cards/REACTOME_GLYCOLYSIS	30	63.3	ENO1|GAPDHS|PGAM2|PFKP|ENO3|PFKM|PPP2R1B|ALDOC|PFKFB2|TPI1|PPP2R1A|PFKFB3|ALDOA|GPI|PGK1|PPP2R5D|PFKL|GAPDH|ENO2	1	0.171488	0.253738	-1.7465
REACTOME_PROCESSIVE_SYNTHESIS_ON_THE_LAGGING_STRAND	http://www.broadinstitute.org/gsea/msigdb/cards/REACTOME_PROCESSIVE_SYNTHESIS_ON_THE_LAGGING_STRAND	16	87.5	POLA2|POLD2|DNA2|POLD3|POLA1|PRIM1|PRIM2|PCNA|POLD1|FEN1|LIG1|RPA1|RPA2|RPA3	1	0.0316832	0.0652445	-2.5147
REACTOME_PEPTIDE_CHAIN_ELONGATION	http://www.broadinstitute.org/gsea/msigdb/cards/REACTOME_PEPTIDE_CHAIN_ELONGATION	154	18.8	RPL7|RPS3A|RPL9|RPL18|RPL5|RPL18A|RPS10|RPL13A|RPL27A|RPL21|RPL6|RPL28|RPL4|RPS2|RPL3|RPS27A|RPL29|RPL13|RPLP0|RPS19|RPLP1|RPLP2|RPL12|RPS21|RPL14|RPS3|EEF2|RPL26L1|RPS4Y1	1	0.001	0.00371628	9.7179
REACTOME_MRNA_CAPPING	http://www.broadinstitute.org/gsea/msigdb/cards/REACTOME_MRNA_CAPPING	31	54.8	GTF2H3|GTF2H1|MNAT1|CCNH|GTF2F1|GTF2F2|ERCC3|CDK7|POLR2E|ERCC2|NCBP2|POLR2A|RNGTT|RNMT|SUPT5H|POLR2C|NCBP1	1	0.995943	0.99728	-0.0086
[truncated: 294 more rows]

## Sheet: G4vsSHH
#1.3
799	1	7	0
id	Signature.set.description	Signature.set.size	Signature.set.overlap.percent.G4vsSHH	Signature.set.overlap.G4vsSHH	No.columns.scored	pvalue.G4vsSHH	fdr.pvalue.G4vsSHH	G4vsSHH
[truncated: 799 more rows]

## Sheet: SubgroupEnriched
id	Signature.set.description	Subgroup.enriched
[truncated: 157 more rows]
