# Supplementary material for: Subgroup-Enriched Pathways and Kinase Signatures in Medulloblastoma Patient-Derived Xenografts
Source: J Proteome Res. 2022 Aug 17;21(9):2124–36. doi: 10.1021/acs.jproteome.2c00203 (PMC9442791; doi:10.1021/acs.jproteome.2c00203)
Supplement: Supplementary file 6 — pr2c00203_si_006.xlsx [file pr2c00203_si_006.xlsx]

## Sheet: TableS5_AllKinaseActivity
Table S5: All Kinase Activity
Kinase	Activity_JCMB009_G3	Activity_RCMB32_G3	Activity_ICb.984MB_SHH	Activity_Med.1712FH_SHH	Activity_ICb.1487MB_G4	Activity_RCMB18_SHH	Activity_RCMB40_G3	Activity_Med.411FH_G3	Activity_Med.211FH_G3	Activity_RCMB28_G3	Activity_Med.2312FH_G3	Activity_MB002_G3	Activity_ICb.1299MB_G3	Activity_RCMB24_SHH	Activity_BT084_SHH	Activity_RCMB38_G4	Activity_ICb.1572MB_G3	Activity_RCMB20_G3	Activity_DMB006_G4	pVal_G3_G4_SHH	pAdj_G3_G4_SHH	Tukey_G4-G3	Tukey_SHH-G3	Tukey_SHH-G4	Log2FC_G3vsG4	Log2FC_G3vsSHH	Log2FC_G4vsSHH
AKT3	11.1726	9.97512	11.3633	12.7364	9.33941	9.99685	10.1344	11.6834	12.456	12.5117	8.14138	12.4612	13.5556	10.8656	11.9677	7.72043	11.2645	11.318	9.12324	0.0218983	0.0581397	0.0216826	0.997119	0.0371962	2.60631	-0.0519825	-2.6583
ARAF	16.1216	14.4551	15.9409	16.206	15.0717	15.4079	15.4292	15.8517	15.3458	15.483	14.1012	14.8781	16.0865	15.5372	16.0516	14.2319	16.3529	16.7213	14.6329	0.0803589	0.171676	0.143563	0.697476	0.0716127	0.884173	-0.299042	-1.18322
ATM	14.0188	14.8627	13.8124	14.8175	14.2697	13.7184	14.4287	14.0463	14.2337	14.1487	13.8969	13.8676	13.9193	13.8359	14.2386	13.8807	14.5776	14.2818	14.3963	0.809634	0.90548	0.993258	0.794215	0.922975	0.0252386	0.122881	0.0976428
ATR	14.9897	15.6082	15.2852	15.1835	15.8789	15.2153	14.9321	15.0523	15.3733	14.7009	15.5227	14.563	15.0898	14.9913	15.1968	15.1341	14.4118	15.5777	15.3836	0.270337	0.409866	0.241596	0.863289	0.51696	-0.390846	-0.0997502	0.291096
AURKB	17.4376	16.5807	16.3608	16.9369	16.5376	16.3119	16.5468	16.9217	16.6488	16.5526	16.9121	16.1385	16.5858	16.3193	16.6298	16.8687	16.9552	17.0199	16.7499	0.359284	0.527698	0.982577	0.33398	0.635075	0.0357953	0.242777	0.206982
CDC7	24	24	24	24	24	24	24	24	24	24	24	24	24	24	24	24	24	24	24	0	0	0.744025	0.902356	0.938606	1.28299e-07	6.22246e-08	-6.60745e-08
CDK1	15.1751	15.4027	15.8943	15.3772	15.3568	15.7416	15.2974	15.1576	15.148	15.5305	15.2401	15.6702	15.1325	15.2505	15.4925	15.4225	15.1742	15.4953	15.3127	0.110362	0.20748	0.912486	0.0935736	0.418652	-0.0527604	-0.239995	-0.187234
CDK2	14.9074	14.7515	14.3722	14.6689	14.5855	15.2723	14.4513	14.5943	14.5934	15.4569	15.3119	15.4917	15.0795	14.8753	15.1393	15.1676	15.3013	15.4379	14.8365	0.627125	0.736871	0.763749	0.684365	0.999957	0.171091	0.168684	-0.00240672
CDK4	15.2621	15.4146	16.8661	15.6367	15.5609	16.223	15.7721	15.8566	15.456	15.6716	15.4036	15.6389	15.3521	15.8021	16.6192	15.506	15.2805	15.4767	15.6822	0.00163732	0.00855045	0.924839	0.00131571	0.0273312	-0.0753376	-0.721731	-0.646393
CDK5	16.3185	16.2769	16.4493	16.6753	16.9613	16.3816	16.463	16.1289	16.5054	16.0696	16.447	15.9475	16.2442	16.7075	16.4466	16.9136	16.3456	16.2298	16.8684	3.22059e-05	0.000567571	2.86433e-05	0.0177951	0.0107301	-0.643849	-0.261491	0.382358
CDK6	17.1351	16.0839	13.9417	15.9512	17.0028	17.2536	16.1392	15.0473	14.2317	15.4682	14.6003	16.1824	14.7921	16.4525	15.2494	15.9222	16.0701	17.8661	15.6132	0.847683	0.90548	0.84703	0.999709	0.86801	-0.396093	0.0136511	0.409744
CDK7	16.271	16.0114	16.3655	11.4587	16.0255	13.8781	14.9613	14.2206	16.1364	15.8263	16.0107	16.3439	15.994	15.9163	15.7001	15.8498	16.1655	16.0401	16.0182	0.164039	0.285549	0.978155	0.175463	0.286627	-0.148008	1.15277	1.30078
CDK9	22.5824	24	20.4495	17.3057	23.5406	24	22.1395	20.2379	23.3088	19.8143	22.7726	22.882	13.5407	24	19.8934	21.5138	18.8286	21.0938	17.1949	0.984557	0.984557	0.989457	0.997337	0.983261	0.268445	-0.111475	-0.37992
CHEK1	16.324	16.4603	16.7289	16.2579	16.1853	16.3563	15.8056	16.4461	16.4284	15.7582	16.1012	16.493	16.4997	16.2188	16.2846	16.2417	16.6496	16.3183	16.4776	0.873228	0.912038	0.99983	0.867893	0.931164	-0.00294404	-0.0707419	-0.0677978
CHEK2	21.0117	19.4808	22.0053	24	24	21.4711	22.068	21.5803	19.7363	24	23.9125	18.4031	24	24	24	24	16.3128	21.3474	23.0722	0.0882507	0.177162	0.156227	0.194324	0.917235	-2.6132	-2.01776	0.595441
CLK1	16.5268	16.8227	16.5465	16.4309	16.2194	16.2538	16.5026	16.4516	16.397	16.3064	16.8311	16.6548	16.2308	16.1925	16.6261	16.0852	16.6323	16.5146	16.3241	0.042224	0.104449	0.0375777	0.438407	0.315388	0.324138	0.123734	-0.200403
CSNK1D	14.8994	16.76	17.5454	15.6661	15.2859	15.743	15.935	15.2613	17.1958	14.428	13.6883	16.539	14.6679	16.5094	16.9349	15.3456	17.3268	15.6608	16.5556	0.372315	0.530267	0.995866	0.354157	0.604345	-0.0597201	-0.810455	-0.750735
CSNK2A2	16.5882	17.0254	16.9484	16.8306	15.6789	17.4019	16.4007	16.6809	16.959	16.0635	16.4671	17.271	16.497	17.4246	17.3002	15.7584	17.0209	16.4283	16.0467	0.000121153	0.00142355	0.00254656	0.0247051	7.94765e-05	0.844943	-0.508225	-1.35317
DYRK1A	17.5342	18.6662	17.878	18.6261	17.6209	17.6032	18.5069	17.6893	18.4908	18.0212	17.4961	18.6125	18.0751	18.043	17.3414	17.9502	16.8676	17.2326	18.4941	0.953575	0.974305	0.963451	0.995214	0.951442	-0.0951123	0.0282424	0.123355
DYRK2	16.6521	15.5418	15.8656	17.2635	17.2602	15.938	16.5436	15.967	14.9359	16.2153	16.0472	15.2758	16.1051	16.7711	16.2898	16.9097	15.8653	16.8914	17.2673	0.0185307	0.054434	0.0159069	0.360201	0.209241	-1.14205	-0.421892	0.720153
EEF2K	17.0368	18.168	16.2817	16.2612	16.041	16.6225	16.8144	16.9601	18.5264	17.0666	16.9889	18.8701	16.768	15.5287	16.4135	16.376	18.1143	16.455	16.4488	0.00678009	0.0289695	0.051872	0.0125229	0.990177	1.14491	1.21199	0.0670872
GSK3A	14.5392	14.415	14.882	14.032	14.6959	15.2698	13.5258	13.9276	14.2792	14.1672	15.2763	14.9205	14.8728	14.7554	15.0945	14.484	14.4348	13.5661	14.9971	0.226125	0.366478	0.512903	0.251426	0.973583	-0.368897	-0.449962	-0.0810644
GSK3B	15.3933	15.5256	15.3809	15.8819	16.0356	15.2029	15.614	15.5278	15.6256	15.2167	15.599	15.1566	15.4999	15.6274	15.5489	15.937	15.3347	15.5048	16.0948	0.000764552	0.00598899	0.000550964	0.735306	0.00501307	-0.568095	-0.0740365	0.494059
IKBKB	16.1645	17.0759	17.7182	16.2376	15.32	16.6564	15.468	16.8465	16.1536	15.2396	18.2531	17.2796	16.5695	15.4169	16.8317	16.088	15.4062	16.0043	15.8012	0.396684	0.532689	0.463655	0.929751	0.389567	0.669118	-0.166635	-0.835752
MAP2K7	14.0757	14.0597	12.971	13.1789	13.1892	13.5312	14.3574	14.1239	13.782	13.2876	12.8777	13.928	13.3969	14.6463	14.3332	13.1948	13.5553	13.6233	13.9012	0.657263	0.753448	0.649356	0.999989	0.70989	0.304988	0.00126894	-0.303719
MAPK1	15.1243	14.6176	14.9231	14.8161	14.9768	14.8163	14.851	15.1169	15.0979	15.1302	15.6712	15.0267	15.211	14.1036	15.1905	14.9097	14.2713	15.1128	14.9533	0.423184	0.537557	0.941713	0.390738	0.766817	0.074415	0.25106	0.176645
MAPK12	18.8715	17.8986	17.4391	17.8473	16.5535	18.2658	18.2962	18.2815	17.9596	17.8038	18.4528	18.9437	17.1095	17.0674	17.9557	17.172	19.0474	18.3183	17.495	0.00871629	0.0341388	0.00901984	0.163702	0.258028	1.19764	0.556128	-0.641513
MAPK3	14.1733	13.3926	14.0875	14.461	14.3021	14.8229	13.9097	12.8313	13.7254	14.6066	14.3735	12.9713	14.5442	14.3512	14.4377	15.0169	15.1789	14.3859	14.6496	0.200163	0.335989	0.252728	0.412003	0.867349	-0.647756	-0.423633	0.224123
MAPK7	17.2798	16.1212	16.8274	17.7221	17.6678	17.3068	16.541	16.2977	15.7882	16.4772	16.2204	16.3187	16.2315	17.8237	17.2791	16.8158	16.1513	17.3038	16.916	0.0026553	0.0124799	0.071835	0.00312682	0.717957	-0.703112	-0.961756	-0.258644
MAPKAPK2	14.879	14.3761	16.2649	16.0565	14.5596	16.798	14.9808	14.9083	13.7632	14.5192	15.4496	14.7796	15.2825	17.0541	15.227	13.9562	16.1284	15.0001	14.6379	0.000764481	0.00598899	0.399761	0.00213447	0.00171588	0.530575	-1.36494	-1.89551
MARK1	7.40191e-07	9.25917	9.61087	13.7039	18.7138	9.85388	3.86736	1.39087e-06	4.04562	1.78277	5.76376	1.49214e-06	8.05017	6.6006	0.477254	16.2265	2.40919	0.726535	20.4416	3.62279e-05	0.000567571	2.55078e-05	0.0666972	0.00342326	-15.1966	-4.78524	10.4113
MARK2	16.2875	17.3998	15.8865	18.1122	17.931	14.4495	16.6514	17.0646	17.4473	16.8549	16.3097	17.685	17.1868	17.1912	18.0692	15.6481	16.3834	16.7855	16.1039	0.841706	0.90548	0.843707	0.942188	0.964924	0.353167	0.172477	-0.180689
MELK	16.1311	16.1387	16.7068	16.7101	15.9357	16.501	15.905	16.3769	16.549	16.165	16.2837	16.3468	16.4868	16.326	16.3305	16.7544	16.894	16.2354	16.2254	0.392774	0.532689	0.996466	0.396002	0.552004	0.0141556	-0.195564	-0.20972
MTOR	15.6135	14.2792	15.7633	15.8588	13.5638	16.3319	15.5786	15.732	15.5976	15.4882	13.8073	16.0537	15.9522	15.8317	15.9639	15.0869	15.799	13.9319	13.9488	0.0148926	0.0499965	0.0922475	0.207292	0.011273	1.05774	-0.692353	-1.75009
PAK1	16.3869	15.1822	16.4427	17.3645	15.9346	15.9668	15.5942	15.6292	14.7805	15.8358	15.0213	15.1011	16.4031	17.3889	15.6074	16.1822	15.0749	15.3359	15.4022	0.0167393	0.0524499	0.650442	0.0127005	0.268594	-0.353753	-1.06814	-0.714386
PAK4	17.2323	16.0624	16.6881	16.8043	16.4063	16.1718	16.791	16.5729	16.6224	16.6448	16.0906	16.3824	16.9177	16.8846	16.3853	15.9425	16.7212	16.8745	16.425	0.247878	0.388342	0.224238	0.970196	0.378602	0.370451	0.0415419	-0.328909
PDK1	14.3768	14.2413	14.2458	14.2985	14.163	14.4839	14.6388	14.3842	14.4881	13.9237	14.3619	14.1611	14.2305	15.1245	14.3952	14.663	14.0095	11.3842	14.5194	0.41027	0.53563	0.650195	0.449849	0.992913	-0.430255	-0.491388	-0.0611328
PLK1	14.6759	14.6782	14.6145	14.4482	14.1266	14.1554	14.3814	14.7638	14.9089	14.7057	14.8631	15.009	14.782	14.162	14.5328	14.3941	14.751	14.5043	14.3197	0.00113079	0.00664338	0.00430916	0.00733493	0.72534	0.449286	0.346798	-0.102488
PRKACA	15.5709	14.1578	15.2157	15.1759	14.806	15.0976	14.4672	14.7627	14.1257	13.33	15.0784	13.6549	14.7993	15.1502	14.8568	14.7485	14.7098	15.1281	14.7659	0.163522	0.285549	0.757029	0.142999	0.683442	-0.247599	-0.57334	-0.325741
PRKCI	16.116	16.4279	15.3144	15.393	16.0392	16.5515	16.0022	17.2584	17.2203	17.2452	14.5389	19.1245	16.0259	16.9939	16.2732	14.277	17.0878	16.5741	15.1425	0.0904659	0.177162	0.0820756	0.546737	0.427093	1.53989	0.587599	-0.952289
PRKDC	14.6932	15.0622	14.5869	14.9178	14.6996	14.5737	14.6156	14.76	14.9021	14.6588	14.8336	14.7686	14.7128	14.5176	14.9485	14.5649	14.9767	14.8742	15.0227	0.589732	0.710703	0.922965	0.56441	0.905474	0.0428564	0.0963701	0.0535137
RAF1	21.0323	15.7582	19.615	17.2092	20.5097	20.3314	20.3162	18.4167	13.8735	14.266	18.7137	11.2227	14.6488	18.912	18.5972	20.5157	21.7754	23.0968	18.9727	0.436832	0.540292	0.464119	0.694081	0.885586	-2.44298	-1.37656	1.06642
RPS6KA1	15.087	15.6014	15.0266	15.8163	15.337	14.6919	14.7574	14.8046	14.7728	14.6228	15.0801	14.5095	14.4081	15.2928	14.4228	15.7718	14.8088	15.8452	16.1151	0.0516384	0.12135	0.0422459	0.892519	0.134225	-0.805138	-0.113945	0.691193
STK4	18.613	20.6051	19.7281	18.849	15.9892	22.1151	18.8462	17.3467	19.2066	21.7328	18.178	19.7286	17.7783	18.2738	18.7366	16.8455	19.7015	21.0599	18.7386	0.0735128	0.164529	0.0814542	0.965059	0.0914508	2.15404	-0.195379	-2.34942
TLK2	16.8067	16.7769	16.7431	16.6548	17.7258	16.3717	17.0406	16.9271	16.8228	16.7408	17.3706	17.5284	16.3719	15.933	16.5164	17.704	16.2766	16.9889	17.3898	0.000973829	0.00653857	0.0118041	0.0742105	0.000669714	-0.729182	0.433582	1.16276
TTK	14.8447	15.3563	15.701	15.2272	15.0556	15.759	15.1442	14.879	15.2649	15.5672	15.0675	15.3847	15.0734	15.2782	15.5318	15.22	15.1995	15.2409	14.9774	0.0222663	0.0581397	0.756824	0.0360357	0.0420322	0.0994989	-0.315617	-0.415116
ULK1	15.2488	13.6852	16.1198	15.288	13.1648	14.1488	13.9682	15.5927	14.5142	15.8315	14.2318	13.3463	14.5843	15.8677	15.7542	14.1503	13.9605	14.0941	13.548	0.0136015	0.0491746	0.237923	0.0731256	0.0126812	0.838753	-0.975922	-1.81467
