# Supplementary material for: Subgroup-Enriched Pathways and Kinase Signatures in Medulloblastoma Patient-Derived Xenografts
Source: J Proteome Res. 2022 Aug 17;21(9):2124–36. doi: 10.1021/acs.jproteome.2c00203 (PMC9442791; doi:10.1021/acs.jproteome.2c00203)
Supplement: Supplementary file 7 — pr2c00203_si_007.xlsx [file pr2c00203_si_007.xlsx]

## Sheet: TableS6_ActD_GO
Table S6: GO terms enriched in top 100 proteins and top 100 phosphoproteins most strongly associated with sensitivity to Actinomycin D.

## Sheet: ActD_Top100_Proteins
Category	ID	Name	Source	p-value	q-value Bonferroni	q-value FDR B&H	q-value FDR B&Y	Hit Count in Query List	Hit Count in Genome	Hit in Query List
GO: Cellular Component	GO:0098798	mitochondrial protein-containing complex		5.01e-63	1.002e-60	1.002e-60	5.89e-60	48	286	MRPL50,MRPL20,NDUFS7,MRPL55,MRPL44,MRPL54,MRPL43,MRPL27,MRPL58,MRPL13,MRPL19,NDUFA1,NDUFA3,NDUFA6,NDUFA8,NDUFA9,MRPS36,NDUFB1,NDUFB2,NDUFB3,NDUFB4,NDUFB6,NDUFB9,NDUFC1,NDUFC2,NDUFS4,NDUFS5,NDUFS6,NDUFA11,NDUFV2,MRPL17,NDUFA13,SUPV3L1,MRPS26,MT-ND1,MT-ND4,MT-ND5,MRPS33,MIEF1,MRPL41,TIMM29,MRPL32,UQCRC1,MALSU1,MRPL49,MRPL24,MRPL11,MRPL9
GO: Cellular Component	GO:0005743	mitochondrial inner membrane		3.269e-49	6.539e-47	3.269e-47	1.922e-46	49	580	MRPL50,MRPL20,NDUFS7,NDUFAF5,NDUFAF2,COX16,MRPL55,MRPL44,MRPL54,MRPL43,MRPL27,MRPL58,MRPL13,COX11,MRPL19,NDUFA1,NDUFA3,NDUFA6,NDUFA8,NDUFA9,MRPS36,NDUFB1,NDUFB2,NDUFB3,NDUFB4,NDUFB6,NDUFB9,NDUFC1,NDUFC2,NDUFS4,NDUFS5,NDUFS6,NDUFA11,NDUFV2,MRPL17,NDUFA13,MRPS26,MT-ND1,MT-ND4,MT-ND5,MRPS33,MRPL41,TIMM29,MRPL32,UQCRC1,MRPL49,MRPL24,MRPL11,MRPL9
GO: Cellular Component	GO:0005740	mitochondrial envelope		1.901e-47	3.802e-45	1.267e-45	7.449e-45	54	877	MRPL50,MRPL20,COX19,NDUFS7,NDUFAF5,NDUFAF2,COX16,MRPL55,MRPL44,MRPL54,MRPL43,MRPL27,MRPL58,MRPL13,COX11,MRPL19,NDUFA1,COA4,NDUFA3,NDUFA6,NDUFA8,NDUFA9,MRPS36,NDUFB1,NDUFB2,NDUFB3,NDUFB4,NDUFB6,NDUFB9,NDUFC1,NDUFC2,NDUFS4,NDUFS5,NDUFS6,NDUFA11,NDUFV2,MRPL17,NDUFA13,CHCHD4,SDHAF3,MRPS26,MT-ND1,MT-ND4,MT-ND5,MRPS33,MIEF1,MRPL41,TIMM29,MRPL32,UQCRC1,MRPL49,MRPL24,MRPL11,MRPL9
GO: Cellular Component	GO:0019866	organelle inner membrane		5.392e-47	1.078e-44	2.696e-45	1.585e-44	49	643	MRPL50,MRPL20,NDUFS7,NDUFAF5,NDUFAF2,COX16,MRPL55,MRPL44,MRPL54,MRPL43,MRPL27,MRPL58,MRPL13,COX11,MRPL19,NDUFA1,NDUFA3,NDUFA6,NDUFA8,NDUFA9,MRPS36,NDUFB1,NDUFB2,NDUFB3,NDUFB4,NDUFB6,NDUFB9,NDUFC1,NDUFC2,NDUFS4,NDUFS5,NDUFS6,NDUFA11,NDUFV2,MRPL17,NDUFA13,MRPS26,MT-ND1,MT-ND4,MT-ND5,MRPS33,MRPL41,TIMM29,MRPL32,UQCRC1,MRPL49,MRPL24,MRPL11,MRPL9
GO: Biological Process	GO:0033108	mitochondrial respiratory chain complex assembly		3.462e-46	5.117e-43	5.117e-43	4.03e-42	30	106	COX19,NDUFS7,NDUFAF5,NDUFAF2,COX16,NDUFA1,COA4,NDUFA3,NDUFA6,NDUFA8,NDUFA9,NDUFB1,NDUFB2,NDUFB3,NDUFB4,NDUFB6,NDUFB9,NDUFC1,NDUFC2,NDUFS4,NDUFS5,NDUFS6,NDUFA11,NDUFV2,NDUFA13,CHCHD4,SDHAF3,MT-ND1,MT-ND4,MT-ND5
GO: Cellular Component	GO:0031966	mitochondrial membrane		3.947e-43	7.894e-41	1.579e-41	9.28e-41	50	824	MRPL50,MRPL20,NDUFS7,NDUFAF5,NDUFAF2,COX16,MRPL55,MRPL44,MRPL54,MRPL43,MRPL27,MRPL58,MRPL13,COX11,MRPL19,NDUFA1,NDUFA3,NDUFA6,NDUFA8,NDUFA9,MRPS36,NDUFB1,NDUFB2,NDUFB3,NDUFB4,NDUFB6,NDUFB9,NDUFC1,NDUFC2,NDUFS4,NDUFS5,NDUFS6,NDUFA11,NDUFV2,MRPL17,NDUFA13,MRPS26,MT-ND1,MT-ND4,MT-ND5,MRPS33,MIEF1,MRPL41,TIMM29,MRPL32,UQCRC1,MRPL49,MRPL24,MRPL11,MRPL9
GO: Cellular Component	GO:0005747	mitochondrial respiratory chain complex I		6.551e-41	1.31e-38	1.638e-39	9.627e-39	23	51	NDUFS7,NDUFA1,NDUFA3,NDUFA6,NDUFA8,NDUFA9,NDUFB1,NDUFB2,NDUFB3,NDUFB4,NDUFB6,NDUFB9,NDUFC1,NDUFC2,NDUFS4,NDUFS5,NDUFS6,NDUFA11,NDUFV2,NDUFA13,MT-ND1,MT-ND4,MT-ND5
GO: Cellular Component	GO:0030964	NADH dehydrogenase complex		6.551e-41	1.31e-38	1.638e-39	9.627e-39	23	51	NDUFS7,NDUFA1,NDUFA3,NDUFA6,NDUFA8,NDUFA9,NDUFB1,NDUFB2,NDUFB3,NDUFB4,NDUFB6,NDUFB9,NDUFC1,NDUFC2,NDUFS4,NDUFS5,NDUFS6,NDUFA11,NDUFV2,NDUFA13,MT-ND1,MT-ND4,MT-ND5
GO: Cellular Component	GO:0045271	respiratory chain complex I		6.551e-41	1.31e-38	1.638e-39	9.627e-39	23	51	NDUFS7,NDUFA1,NDUFA3,NDUFA6,NDUFA8,NDUFA9,NDUFB1,NDUFB2,NDUFB3,NDUFB4,NDUFB6,NDUFB9,NDUFC1,NDUFC2,NDUFS4,NDUFS5,NDUFS6,NDUFA11,NDUFV2,NDUFA13,MT-ND1,MT-ND4,MT-ND5
GO: Molecular Function	GO:0008137	NADH dehydrogenase (ubiquinone) activity		2.546e-41	6.849e-39	3.424e-39	2.114e-38	23	48	NDUFS7,NDUFAF2,NDUFA1,NDUFA3,NDUFA6,NDUFA8,NDUFA9,NDUFB1,NDUFB2,NDUFB3,NDUFB4,NDUFB6,NDUFB9,NDUFC1,NDUFC2,NDUFS4,NDUFS5,NDUFS6,NDUFV2,NDUFA13,MT-ND1,MT-ND4,MT-ND5
GO: Molecular Function	GO:0050136	NADH dehydrogenase (quinone) activity		2.546e-41	6.849e-39	3.424e-39	2.114e-38	23	48	NDUFS7,NDUFAF2,NDUFA1,NDUFA3,NDUFA6,NDUFA8,NDUFA9,NDUFB1,NDUFB2,NDUFB3,NDUFB4,NDUFB6,NDUFB9,NDUFC1,NDUFC2,NDUFS4,NDUFS5,NDUFS6,NDUFV2,NDUFA13,MT-ND1,MT-ND4,MT-ND5
GO: Molecular Function	GO:0003954	NADH dehydrogenase activity		4.781e-41	1.286e-38	4.287e-39	2.646e-38	23	49	NDUFS7,NDUFAF2,NDUFA1,NDUFA3,NDUFA6,NDUFA8,NDUFA9,NDUFB1,NDUFB2,NDUFB3,NDUFB4,NDUFB6,NDUFB9,NDUFC1,NDUFC2,NDUFS4,NDUFS5,NDUFS6,NDUFV2,NDUFA13,MT-ND1,MT-ND4,MT-ND5
GO: Biological Process	GO:0032981	mitochondrial respiratory chain complex I assembly		2.071e-41	3.061e-38	1.02e-38	8.036e-38	25	70	NDUFS7,NDUFAF5,NDUFAF2,NDUFA1,NDUFA3,NDUFA6,NDUFA8,NDUFA9,NDUFB1,NDUFB2,NDUFB3,NDUFB4,NDUFB6,NDUFB9,NDUFC1,NDUFC2,NDUFS4,NDUFS5,NDUFS6,NDUFA11,NDUFV2,NDUFA13,MT-ND1,MT-ND4,MT-ND5
GO: Biological Process	GO:0010257	NADH dehydrogenase complex assembly		2.071e-41	3.061e-38	1.02e-38	8.036e-38	25	70	NDUFS7,NDUFAF5,NDUFAF2,NDUFA1,NDUFA3,NDUFA6,NDUFA8,NDUFA9,NDUFB1,NDUFB2,NDUFB3,NDUFB4,NDUFB6,NDUFB9,NDUFC1,NDUFC2,NDUFS4,NDUFS5,NDUFS6,NDUFA11,NDUFV2,NDUFA13,MT-ND1,MT-ND4,MT-ND5
GO: Molecular Function	GO:0003955	NAD(P)H dehydrogenase (quinone) activity		1.601e-40	4.305e-38	1.076e-38	6.645e-38	23	51	NDUFS7,NDUFAF2,NDUFA1,NDUFA3,NDUFA6,NDUFA8,NDUFA9,NDUFB1,NDUFB2,NDUFB3,NDUFB4,NDUFB6,NDUFB9,NDUFC1,NDUFC2,NDUFS4,NDUFS5,NDUFS6,NDUFV2,NDUFA13,MT-ND1,MT-ND4,MT-ND5
GO: Biological Process	GO:0006120	mitochondrial electron transport, NADH to ubiquinone		1.32e-39	1.95e-36	4.876e-37	3.84e-36	23	57	NDUFS7,NDUFA1,NDUFA3,NDUFA6,NDUFA8,NDUFA9,NDUFB1,NDUFB2,NDUFB3,NDUFB4,NDUFB6,NDUFB9,NDUFC1,NDUFC2,NDUFS4,NDUFS5,NDUFS6,NDUFA11,NDUFV2,NDUFA13,MT-ND1,MT-ND4,MT-ND5
GO: Cellular Component	GO:0031967	organelle envelope		3.28e-38	6.56e-36	6.56e-37	3.856e-36	55	1385	MRPL50,MRPL20,COX19,NDUFS7,NDUFAF5,NDUFAF2,COX16,MRPL55,MRPL44,MRPL54,MRPL43,MRPL27,MRPL58,MRPL13,COX11,MRPL19,NDUFA1,COA4,NDUFA3,NDUFA6,NDUFA8,NDUFA9,MRPS36,NDUFB1,NDUFB2,NDUFB3,NDUFB4,NDUFB6,NDUFB9,NDUFC1,NDUFC2,NDUFS4,NDUFS5,NDUFS6,NDUFA11,NDUFV2,MRPL17,NDUFA13,CHCHD4,SDHAF3,MRPS26,MT-ND1,MT-ND4,MT-ND5,MRPS33,MIEF1,MRPL41,TIMM29,MRPL32,UQCRC1,MRPL49,MRPL24,MRPL11,MRPL9,PCM1
GO: Cellular Component	GO:0031975	envelope		3.28e-38	6.56e-36	6.56e-37	3.856e-36	55	1385	MRPL50,MRPL20,COX19,NDUFS7,NDUFAF5,NDUFAF2,COX16,MRPL55,MRPL44,MRPL54,MRPL43,MRPL27,MRPL58,MRPL13,COX11,MRPL19,NDUFA1,COA4,NDUFA3,NDUFA6,NDUFA8,NDUFA9,MRPS36,NDUFB1,NDUFB2,NDUFB3,NDUFB4,NDUFB6,NDUFB9,NDUFC1,NDUFC2,NDUFS4,NDUFS5,NDUFS6,NDUFA11,NDUFV2,MRPL17,NDUFA13,CHCHD4,SDHAF3,MRPS26,MT-ND1,MT-ND4,MT-ND5,MRPS33,MIEF1,MRPL41,TIMM29,MRPL32,UQCRC1,MRPL49,MRPL24,MRPL11,MRPL9,PCM1
GO: Molecular Function	GO:0016655	oxidoreductase activity, acting on NAD(P)H, quinone or similar compound as acceptor		2.68e-37	7.21e-35	1.442e-35	8.902e-35	23	66	NDUFS7,NDUFAF2,NDUFA1,NDUFA3,NDUFA6,NDUFA8,NDUFA9,NDUFB1,NDUFB2,NDUFB3,NDUFB4,NDUFB6,NDUFB9,NDUFC1,NDUFC2,NDUFS4,NDUFS5,NDUFS6,NDUFV2,NDUFA13,MT-ND1,MT-ND4,MT-ND5
GO: Cellular Component	GO:0098803	respiratory chain complex		4.78e-36	9.561e-34	8.691e-35	5.109e-34	24	90	NDUFS7,NDUFA1,NDUFA3,NDUFA6,NDUFA8,NDUFA9,NDUFB1,NDUFB2,NDUFB3,NDUFB4,NDUFB6,NDUFB9,NDUFC1,NDUFC2,NDUFS4,NDUFS5,NDUFS6,NDUFA11,NDUFV2,NDUFA13,MT-ND1,MT-ND4,MT-ND5,UQCRC1
GO: Biological Process	GO:0140053	mitochondrial gene expression		3.192e-37	4.718e-34	9.437e-35	7.432e-34	29	174	MRPL50,MRPL20,MRPL55,MRPL44,MRPL54,MRPL43,MRPL27,MRPL58,MRPL13,MRPL19,MRPS36,GADD45GIP1,MRPL17,RPUSD4,SARS2,TFB1M,SUPV3L1,MRPS26,MRPS33,MIEF1,MRPL41,MRPL32,MALSU1,HARS1,MRPL49,MRPL24,MRPL11,MRPL9,MTRF1L
GO: Cellular Component	GO:0005746	mitochondrial respirasome		8.722e-36	1.744e-33	1.454e-34	8.545e-34	24	92	NDUFS7,NDUFA1,NDUFA3,NDUFA6,NDUFA8,NDUFA9,NDUFB1,NDUFB2,NDUFB3,NDUFB4,NDUFB6,NDUFB9,NDUFC1,NDUFC2,NDUFS4,NDUFS5,NDUFS6,NDUFA11,NDUFV2,NDUFA13,MT-ND1,MT-ND4,MT-ND5,UQCRC1
GO: Biological Process	GO:0032543	mitochondrial translation		1.177e-36	1.739e-33	2.899e-34	2.283e-33	27	138	MRPL50,MRPL20,MRPL55,MRPL44,MRPL54,MRPL43,MRPL27,MRPL58,MRPL13,MRPL19,MRPS36,GADD45GIP1,MRPL17,RPUSD4,SARS2,MRPS26,MRPS33,MIEF1,MRPL41,MRPL32,MALSU1,HARS1,MRPL49,MRPL24,MRPL11,MRPL9,MTRF1L
GO: Cellular Component	GO:1990204	oxidoreductase complex		3.718e-34	7.437e-32	5.721e-33	3.363e-32	25	124	NDUFS7,NDUFA1,NDUFA3,NDUFA6,NDUFA8,NDUFA9,MRPS36,NDUFB1,NDUFB2,NDUFB3,NDUFB4,NDUFB6,NDUFB9,NDUFC1,NDUFC2,NDUFS4,NDUFS5,NDUFS6,NDUFA11,NDUFV2,NDUFA13,MT-ND1,MT-ND4,MT-ND5,UQCRC1
GO: Cellular Component	GO:0070469	respirasome		5.125e-34	1.025e-31	7.322e-33	4.304e-32	24	107	NDUFS7,NDUFA1,NDUFA3,NDUFA6,NDUFA8,NDUFA9,NDUFB1,NDUFB2,NDUFB3,NDUFB4,NDUFB6,NDUFB9,NDUFC1,NDUFC2,NDUFS4,NDUFS5,NDUFS6,NDUFA11,NDUFV2,NDUFA13,MT-ND1,MT-ND4,MT-ND5,UQCRC1
GO: Biological Process	GO:0042775	mitochondrial ATP synthesis coupled electron transport		3.009e-34	4.448e-31	6.354e-32	5.004e-31	24	106	NDUFS7,NDUFA1,NDUFA3,NDUFA6,NDUFA8,NDUFA9,NDUFB1,NDUFB2,NDUFB3,NDUFB4,NDUFB6,NDUFB9,NDUFC1,NDUFC2,NDUFS4,NDUFS5,NDUFS6,NDUFA11,NDUFV2,NDUFA13,MT-ND1,MT-ND4,MT-ND5,UQCRC1
GO: Biological Process	GO:0042773	ATP synthesis coupled electron transport		4.953e-34	7.321e-31	9.151e-32	7.207e-31	24	108	NDUFS7,NDUFA1,NDUFA3,NDUFA6,NDUFA8,NDUFA9,NDUFB1,NDUFB2,NDUFB3,NDUFB4,NDUFB6,NDUFB9,NDUFC1,NDUFC2,NDUFS4,NDUFS5,NDUFS6,NDUFA11,NDUFV2,NDUFA13,MT-ND1,MT-ND4,MT-ND5,UQCRC1
GO: Cellular Component	GO:0098800	inner mitochondrial membrane protein complex		3.717e-32	7.434e-30	4.956e-31	2.913e-30	25	147	NDUFS7,NDUFA1,NDUFA3,NDUFA6,NDUFA8,NDUFA9,NDUFB1,NDUFB2,NDUFB3,NDUFB4,NDUFB6,NDUFB9,NDUFC1,NDUFC2,NDUFS4,NDUFS5,NDUFS6,NDUFA11,NDUFV2,NDUFA13,MT-ND1,MT-ND4,MT-ND5,TIMM29,UQCRC1
GO: Cellular Component	GO:0005761	mitochondrial ribosome		1.185e-31	2.37e-29	1.394e-30	8.193e-30	22	94	MRPL50,MRPL20,MRPL55,MRPL44,MRPL54,MRPL43,MRPL27,MRPL58,MRPL13,MRPL19,MRPS36,MRPL17,MRPS26,MRPS33,MIEF1,MRPL41,MRPL32,MALSU1,MRPL49,MRPL24,MRPL11,MRPL9
GO: Cellular Component	GO:0000313	organellar ribosome		1.185e-31	2.37e-29	1.394e-30	8.193e-30	22	94	MRPL50,MRPL20,MRPL55,MRPL44,MRPL54,MRPL43,MRPL27,MRPL58,MRPL13,MRPL19,MRPS36,MRPL17,MRPS26,MRPS33,MIEF1,MRPL41,MRPL32,MALSU1,MRPL49,MRPL24,MRPL11,MRPL9
GO: Biological Process	GO:0070126	mitochondrial translational termination		2.381e-32	3.519e-29	3.91e-30	3.08e-29	22	89	MRPL50,MRPL20,MRPL55,MRPL44,MRPL54,MRPL43,MRPL27,MRPL58,MRPL13,MRPL19,MRPS36,GADD45GIP1,MRPL17,MRPS26,MRPS33,MRPL41,MRPL32,MRPL49,MRPL24,MRPL11,MRPL9,MTRF1L
GO: Biological Process	GO:0022904	respiratory electron transport chain		5.296e-32	7.827e-29	7.827e-30	6.165e-29	24	129	NDUFS7,NDUFA1,NDUFA3,NDUFA6,NDUFA8,NDUFA9,NDUFB1,NDUFB2,NDUFB3,NDUFB4,NDUFB6,NDUFB9,NDUFC1,NDUFC2,NDUFS4,NDUFS5,NDUFS6,NDUFA11,NDUFV2,NDUFA13,MT-ND1,MT-ND4,MT-ND5,UQCRC1
GO: Molecular Function	GO:0009055	electron transfer activity		6.631e-31	1.784e-28	2.973e-29	1.835e-28	25	158	NDUFS7,NDUFAF2,COX11,NDUFA1,NDUFA3,NDUFA6,NDUFA8,NDUFA9,NDUFB1,NDUFB2,NDUFB3,NDUFB4,NDUFB6,NDUFB9,NDUFC1,NDUFC2,NDUFS4,NDUFS5,NDUFS6,NDUFV2,NDUFA13,MT-ND1,MT-ND4,MT-ND5,UQCRC1
GO: Cellular Component	GO:0005762	mitochondrial large ribosomal subunit		4.245e-30	8.49e-28	4.468e-29	2.626e-28	19	61	MRPL50,MRPL20,MRPL55,MRPL44,MRPL54,MRPL43,MRPL27,MRPL58,MRPL13,MRPL19,MRPL17,MIEF1,MRPL41,MRPL32,MALSU1,MRPL49,MRPL24,MRPL11,MRPL9
GO: Cellular Component	GO:0000315	organellar large ribosomal subunit		4.245e-30	8.49e-28	4.468e-29	2.626e-28	19	61	MRPL50,MRPL20,MRPL55,MRPL44,MRPL54,MRPL43,MRPL27,MRPL58,MRPL13,MRPL19,MRPL17,MIEF1,MRPL41,MRPL32,MALSU1,MRPL49,MRPL24,MRPL11,MRPL9
GO: Biological Process	GO:0022900	electron transport chain		8.57e-31	1.267e-27	1.151e-28	9.069e-28	26	193	NDUFS7,NDUFAF2,COX11,NDUFA1,NDUFA3,NDUFA6,NDUFA8,NDUFA9,NDUFB1,NDUFB2,NDUFB3,NDUFB4,NDUFB6,NDUFB9,NDUFC1,NDUFC2,NDUFS4,NDUFS5,NDUFS6,NDUFA11,NDUFV2,NDUFA13,MT-ND1,MT-ND4,MT-ND5,UQCRC1
GO: Biological Process	GO:0006415	translational termination		1.361e-30	2.012e-27	1.677e-28	1.321e-27	22	105	MRPL50,MRPL20,MRPL55,MRPL44,MRPL54,MRPL43,MRPL27,MRPL58,MRPL13,MRPL19,MRPS36,GADD45GIP1,MRPL17,MRPS26,MRPS33,MRPL41,MRPL32,MRPL49,MRPL24,MRPL11,MRPL9,MTRF1L
GO: Biological Process	GO:0006119	oxidative phosphorylation		1.539e-30	2.275e-27	1.75e-28	1.378e-27	25	171	NDUFS7,NDUFA1,NDUFA3,NDUFA6,NDUFA8,NDUFA9,NDUFB1,NDUFB2,NDUFB3,NDUFB4,NDUFB6,NDUFB9,NDUFC1,NDUFC2,GADD45GIP1,NDUFS4,NDUFS5,NDUFS6,NDUFA11,NDUFV2,NDUFA13,MT-ND1,MT-ND4,MT-ND5,UQCRC1
GO: Biological Process	GO:0070125	mitochondrial translational elongation		2.027e-30	2.995e-27	2.14e-28	1.685e-27	21	89	MRPL50,MRPL20,MRPL55,MRPL44,MRPL54,MRPL43,MRPL27,MRPL58,MRPL13,MRPL19,MRPS36,GADD45GIP1,MRPL17,MRPS26,MRPS33,MRPL41,MRPL32,MRPL49,MRPL24,MRPL11,MRPL9
GO: Molecular Function	GO:0016651	oxidoreductase activity, acting on NAD(P)H		5.695e-30	1.532e-27	2.188e-28	1.351e-27	23	126	NDUFS7,NDUFAF2,NDUFA1,NDUFA3,NDUFA6,NDUFA8,NDUFA9,NDUFB1,NDUFB2,NDUFB3,NDUFB4,NDUFB6,NDUFB9,NDUFC1,NDUFC2,NDUFS4,NDUFS5,NDUFS6,NDUFV2,NDUFA13,MT-ND1,MT-ND4,MT-ND5
GO: Biological Process	GO:0015986	proton motive force-driven ATP synthesis		2.433e-30	3.596e-27	2.247e-28	1.77e-27	25	174	NDUFS7,NDUFA1,NDUFA3,NDUFA6,NDUFA8,NDUFA9,NDUFB1,NDUFB2,NDUFB3,NDUFB4,NDUFB6,NDUFB9,NDUFC1,NDUFC2,GADD45GIP1,NDUFS4,NDUFS5,NDUFS6,NDUFA11,NDUFV2,NDUFA13,MT-ND1,MT-ND4,MT-ND5,UQCRC1
GO: Biological Process	GO:0015985	energy coupled proton transport, down electrochemical gradient		2.433e-30	3.596e-27	2.247e-28	1.77e-27	25	174	NDUFS7,NDUFA1,NDUFA3,NDUFA6,NDUFA8,NDUFA9,NDUFB1,NDUFB2,NDUFB3,NDUFB4,NDUFB6,NDUFB9,NDUFC1,NDUFC2,GADD45GIP1,NDUFS4,NDUFS5,NDUFS6,NDUFA11,NDUFV2,NDUFA13,MT-ND1,MT-ND4,MT-ND5,UQCRC1
GO: Biological Process	GO:0007005	mitochondrion organization		1.974e-29	2.918e-26	1.716e-27	1.352e-26	36	629	COX19,NDUFS7,NDUFAF5,NDUFAF2,COX16,NDUFA1,COA4,NDUFA3,NDUFA6,NDUFA8,NDUFA9,NDUFB1,NDUFB2,NDUFB3,NDUFB4,NDUFB6,NDUFB9,NDUFC1,NDUFC2,NDUFS4,NDUFS5,NDUFS6,NDUFA11,NDUFV2,TFRC,MRPL17,NDUFA13,CHCHD4,TFB1M,SDHAF3,SUPV3L1,MT-ND1,MT-ND4,MT-ND5,MIEF1,TIMM29
GO: Biological Process	GO:0006754	ATP biosynthetic process		1.752e-28	2.59e-25	1.439e-26	1.133e-25	25	205	NDUFS7,NDUFA1,NDUFA3,NDUFA6,NDUFA8,NDUFA9,NDUFB1,NDUFB2,NDUFB3,NDUFB4,NDUFB6,NDUFB9,NDUFC1,NDUFC2,GADD45GIP1,NDUFS4,NDUFS5,NDUFS6,NDUFA11,NDUFV2,NDUFA13,MT-ND1,MT-ND4,MT-ND5,UQCRC1
GO: Biological Process	GO:0045333	cellular respiration		4.172e-28	6.166e-25	3.245e-26	2.556e-25	25	212	NDUFS7,NDUFA1,NDUFA3,NDUFA6,NDUFA8,NDUFA9,NDUFB1,NDUFB2,NDUFB3,NDUFB4,NDUFB6,NDUFB9,NDUFC1,NDUFC2,NDUFS4,NDUFS5,NDUFS6,NDUFA11,NDUFV2,NDUFA13,CHCHD4,MT-ND1,MT-ND4,MT-ND5,UQCRC1
GO: Biological Process	GO:0009206	purine ribonucleoside triphosphate biosynthetic process		1.083e-27	1.601e-24	8.003e-26	6.303e-25	25	220	NDUFS7,NDUFA1,NDUFA3,NDUFA6,NDUFA8,NDUFA9,NDUFB1,NDUFB2,NDUFB3,NDUFB4,NDUFB6,NDUFB9,NDUFC1,NDUFC2,GADD45GIP1,NDUFS4,NDUFS5,NDUFS6,NDUFA11,NDUFV2,NDUFA13,MT-ND1,MT-ND4,MT-ND5,UQCRC1
GO: Biological Process	GO:0009145	purine nucleoside triphosphate biosynthetic process		1.217e-27	1.798e-24	8.564e-26	6.745e-25	25	221	NDUFS7,NDUFA1,NDUFA3,NDUFA6,NDUFA8,NDUFA9,NDUFB1,NDUFB2,NDUFB3,NDUFB4,NDUFB6,NDUFB9,NDUFC1,NDUFC2,GADD45GIP1,NDUFS4,NDUFS5,NDUFS6,NDUFA11,NDUFV2,NDUFA13,MT-ND1,MT-ND4,MT-ND5,UQCRC1
GO: Biological Process	GO:0009201	ribonucleoside triphosphate biosynthetic process		2.161e-27	3.194e-24	1.452e-25	1.143e-24	25	226	NDUFS7,NDUFA1,NDUFA3,NDUFA6,NDUFA8,NDUFA9,NDUFB1,NDUFB2,NDUFB3,NDUFB4,NDUFB6,NDUFB9,NDUFC1,NDUFC2,GADD45GIP1,NDUFS4,NDUFS5,NDUFS6,NDUFA11,NDUFV2,NDUFA13,MT-ND1,MT-ND4,MT-ND5,UQCRC1
GO: Biological Process	GO:0009205	purine ribonucleoside triphosphate metabolic process		5.266e-27	7.783e-24	3.384e-25	2.665e-24	25	234	NDUFS7,NDUFA1,NDUFA3,NDUFA6,NDUFA8,NDUFA9,NDUFB1,NDUFB2,NDUFB3,NDUFB4,NDUFB6,NDUFB9,NDUFC1,NDUFC2,GADD45GIP1,NDUFS4,NDUFS5,NDUFS6,NDUFA11,NDUFV2,NDUFA13,MT-ND1,MT-ND4,MT-ND5,UQCRC1
GO: Biological Process	GO:0009142	nucleoside triphosphate biosynthetic process		6.545e-27	9.674e-24	4.031e-25	3.175e-24	25	236	NDUFS7,NDUFA1,NDUFA3,NDUFA6,NDUFA8,NDUFA9,NDUFB1,NDUFB2,NDUFB3,NDUFB4,NDUFB6,NDUFB9,NDUFC1,NDUFC2,GADD45GIP1,NDUFS4,NDUFS5,NDUFS6,NDUFA11,NDUFV2,NDUFA13,MT-ND1,MT-ND4,MT-ND5,UQCRC1
GO: Cellular Component	GO:0005759	mitochondrial matrix		4.755e-26	9.509e-24	4.755e-25	2.795e-24	31	501	MRPL50,MRPL20,NDUFS7,MRPL55,MRPL44,MRPL54,MRPL43,MRPL27,MRPL58,MRPL13,MRPL19,NDUFA9,MRPS36,GADD45GIP1,MRPL17,RPUSD4,SARS2,TFB1M,SDHAF3,SUPV3L1,MRPS26,MRPS33,MIEF1,MRPL41,MRPL32,MALSU1,MRPL49,MRPL24,MRPL11,MRPL9,MTRF1L
GO: Biological Process	GO:0009199	ribonucleoside triphosphate metabolic process		1.118e-26	1.652e-23	6.607e-25	5.204e-24	25	241	NDUFS7,NDUFA1,NDUFA3,NDUFA6,NDUFA8,NDUFA9,NDUFB1,NDUFB2,NDUFB3,NDUFB4,NDUFB6,NDUFB9,NDUFC1,NDUFC2,GADD45GIP1,NDUFS4,NDUFS5,NDUFS6,NDUFA11,NDUFV2,NDUFA13,MT-ND1,MT-ND4,MT-ND5,UQCRC1
GO: Biological Process	GO:0009144	purine nucleoside triphosphate metabolic process		1.242e-26	1.836e-23	7.06e-25	5.561e-24	25	242	NDUFS7,NDUFA1,NDUFA3,NDUFA6,NDUFA8,NDUFA9,NDUFB1,NDUFB2,NDUFB3,NDUFB4,NDUFB6,NDUFB9,NDUFC1,NDUFC2,GADD45GIP1,NDUFS4,NDUFS5,NDUFS6,NDUFA11,NDUFV2,NDUFA13,MT-ND1,MT-ND4,MT-ND5,UQCRC1
GO: Biological Process	GO:0009141	nucleoside triphosphate metabolic process		1.505e-25	2.225e-22	8.24e-24	6.489e-23	25	267	NDUFS7,NDUFA1,NDUFA3,NDUFA6,NDUFA8,NDUFA9,NDUFB1,NDUFB2,NDUFB3,NDUFB4,NDUFB6,NDUFB9,NDUFC1,NDUFC2,GADD45GIP1,NDUFS4,NDUFS5,NDUFS6,NDUFA11,NDUFV2,NDUFA13,MT-ND1,MT-ND4,MT-ND5,UQCRC1
GO: Biological Process	GO:1902600	proton transmembrane transport		1.013e-24	1.497e-21	5.347e-23	4.212e-22	25	288	NDUFS7,NDUFA1,NDUFA3,NDUFA6,NDUFA8,NDUFA9,NDUFB1,NDUFB2,NDUFB3,NDUFB4,NDUFB6,NDUFB9,NDUFC1,NDUFC2,GADD45GIP1,NDUFS4,NDUFS5,NDUFS6,NDUFA11,NDUFV2,NDUFA13,MT-ND1,MT-ND4,MT-ND5,UQCRC1
GO: Cellular Component	GO:0015934	large ribosomal subunit		1.099e-23	2.197e-21	1.046e-22	6.15e-22	19	123	MRPL50,MRPL20,MRPL55,MRPL44,MRPL54,MRPL43,MRPL27,MRPL58,MRPL13,MRPL19,MRPL17,MIEF1,MRPL41,MRPL32,MALSU1,MRPL49,MRPL24,MRPL11,MRPL9
GO: Cellular Component	GO:0044391	ribosomal subunit		3.964e-23	7.928e-21	3.604e-22	2.118e-21	22	218	MRPL50,MRPL20,MRPL55,MRPL44,MRPL54,MRPL43,MRPL27,MRPL58,MRPL13,MRPL19,MRPS36,MRPL17,MRPS26,MRPS33,MIEF1,MRPL41,MRPL32,MALSU1,MRPL49,MRPL24,MRPL11,MRPL9
GO: Cellular Component	GO:0005840	ribosome		4.386e-23	8.772e-21	3.814e-22	2.242e-21	24	291	MRPL50,MRPL20,MRPL55,MRPL44,MRPL54,MRPL43,MRPL27,MRPL58,MRPL13,MRPL19,MRPS36,GADD45GIP1,MRPL17,MRPS26,MRPS33,MIEF1,MRPL41,RPL22L1,MRPL32,MALSU1,MRPL49,MRPL24,MRPL11,MRPL9
GO: Biological Process	GO:0015980	energy derivation by oxidation of organic compounds		1.303e-23	1.926e-20	6.642e-22	5.232e-21	25	319	NDUFS7,NDUFA1,NDUFA3,NDUFA6,NDUFA8,NDUFA9,NDUFB1,NDUFB2,NDUFB3,NDUFB4,NDUFB6,NDUFB9,NDUFC1,NDUFC2,NDUFS4,NDUFS5,NDUFS6,NDUFA11,NDUFV2,NDUFA13,CHCHD4,MT-ND1,MT-ND4,MT-ND5,UQCRC1
GO: Biological Process	GO:0009152	purine ribonucleotide biosynthetic process		3.514e-23	5.194e-20	1.731e-21	1.364e-20	25	332	NDUFS7,NDUFA1,NDUFA3,NDUFA6,NDUFA8,NDUFA9,NDUFB1,NDUFB2,NDUFB3,NDUFB4,NDUFB6,NDUFB9,NDUFC1,NDUFC2,GADD45GIP1,NDUFS4,NDUFS5,NDUFS6,NDUFA11,NDUFV2,NDUFA13,MT-ND1,MT-ND4,MT-ND5,UQCRC1
GO: Biological Process	GO:0009260	ribonucleotide biosynthetic process		9.766e-23	1.443e-19	4.656e-21	3.667e-20	25	346	NDUFS7,NDUFA1,NDUFA3,NDUFA6,NDUFA8,NDUFA9,NDUFB1,NDUFB2,NDUFB3,NDUFB4,NDUFB6,NDUFB9,NDUFC1,NDUFC2,GADD45GIP1,NDUFS4,NDUFS5,NDUFS6,NDUFA11,NDUFV2,NDUFA13,MT-ND1,MT-ND4,MT-ND5,UQCRC1
GO: Biological Process	GO:0046390	ribose phosphate biosynthetic process		1.493e-22	2.206e-19	6.895e-21	5.43e-20	25	352	NDUFS7,NDUFA1,NDUFA3,NDUFA6,NDUFA8,NDUFA9,NDUFB1,NDUFB2,NDUFB3,NDUFB4,NDUFB6,NDUFB9,NDUFC1,NDUFC2,GADD45GIP1,NDUFS4,NDUFS5,NDUFS6,NDUFA11,NDUFV2,NDUFA13,MT-ND1,MT-ND4,MT-ND5,UQCRC1
GO: Biological Process	GO:0046034	ATP metabolic process		2.264e-22	3.346e-19	1.014e-20	7.986e-20	25	358	NDUFS7,NDUFA1,NDUFA3,NDUFA6,NDUFA8,NDUFA9,NDUFB1,NDUFB2,NDUFB3,NDUFB4,NDUFB6,NDUFB9,NDUFC1,NDUFC2,GADD45GIP1,NDUFS4,NDUFS5,NDUFS6,NDUFA11,NDUFV2,NDUFA13,MT-ND1,MT-ND4,MT-ND5,UQCRC1
GO: Biological Process	GO:0006164	purine nucleotide biosynthetic process		3.185e-22	4.708e-19	1.385e-20	1.09e-19	25	363	NDUFS7,NDUFA1,NDUFA3,NDUFA6,NDUFA8,NDUFA9,NDUFB1,NDUFB2,NDUFB3,NDUFB4,NDUFB6,NDUFB9,NDUFC1,NDUFC2,GADD45GIP1,NDUFS4,NDUFS5,NDUFS6,NDUFA11,NDUFV2,NDUFA13,MT-ND1,MT-ND4,MT-ND5,UQCRC1
GO: Biological Process	GO:0072522	purine-containing compound biosynthetic process		5.813e-22	8.592e-19	2.455e-20	1.934e-19	25	372	NDUFS7,NDUFA1,NDUFA3,NDUFA6,NDUFA8,NDUFA9,NDUFB1,NDUFB2,NDUFB3,NDUFB4,NDUFB6,NDUFB9,NDUFC1,NDUFC2,GADD45GIP1,NDUFS4,NDUFS5,NDUFS6,NDUFA11,NDUFV2,NDUFA13,MT-ND1,MT-ND4,MT-ND5,UQCRC1
GO: Biological Process	GO:0006091	generation of precursor metabolites and energy		1.962e-20	2.9e-17	8.056e-19	6.345e-18	28	594	NDUFS7,NDUFAF2,COX11,NDUFA1,NDUFA3,NDUFA6,NDUFA8,NDUFA9,NDUFB1,NDUFB2,NDUFB3,NDUFB4,NDUFB6,NDUFB9,NDUFC1,NDUFC2,GADD45GIP1,NDUFS4,NDUFS5,NDUFS6,NDUFA11,NDUFV2,NDUFA13,CHCHD4,MT-ND1,MT-ND4,MT-ND5,UQCRC1
GO: Biological Process	GO:0009165	nucleotide biosynthetic process		2.225e-20	3.288e-17	8.887e-19	7e-18	25	432	NDUFS7,NDUFA1,NDUFA3,NDUFA6,NDUFA8,NDUFA9,NDUFB1,NDUFB2,NDUFB3,NDUFB4,NDUFB6,NDUFB9,NDUFC1,NDUFC2,GADD45GIP1,NDUFS4,NDUFS5,NDUFS6,NDUFA11,NDUFV2,NDUFA13,MT-ND1,MT-ND4,MT-ND5,UQCRC1
GO: Biological Process	GO:1901293	nucleoside phosphate biosynthetic process		2.63e-20	3.888e-17	1.023e-18	8.058e-18	25	435	NDUFS7,NDUFA1,NDUFA3,NDUFA6,NDUFA8,NDUFA9,NDUFB1,NDUFB2,NDUFB3,NDUFB4,NDUFB6,NDUFB9,NDUFC1,NDUFC2,GADD45GIP1,NDUFS4,NDUFS5,NDUFS6,NDUFA11,NDUFV2,NDUFA13,MT-ND1,MT-ND4,MT-ND5,UQCRC1
GO: Biological Process	GO:0090407	organophosphate biosynthetic process		1.466e-19	2.166e-16	5.555e-18	4.375e-17	30	771	PIGN,NDUFS7,PYURF,PTDSS2,NDUFA1,NDUFA3,NDUFA6,NDUFA8,NDUFA9,NDUFB1,NDUFB2,NDUFB3,NDUFB4,NDUFB6,NDUFB9,NDUFC1,NDUFC2,GADD45GIP1,NDUFS4,NDUFS5,NDUFS6,NDUFA11,NDUFV2,NDUFA13,MT-ND1,MT-ND4,MT-ND5,SELENOI,UQCRC1,GPAT4
GO: Biological Process	GO:0009150	purine ribonucleotide metabolic process		2.644e-18	3.907e-15	9.768e-17	7.693e-16	26	587	NDUFS7,NDUFA1,NDUFA3,NDUFA6,NDUFA8,NDUFA9,NDUFB1,NDUFB2,NDUFB3,NDUFB4,NDUFB6,NDUFB9,NDUFC1,NDUFC2,GADD45GIP1,NDUFS4,NDUFS5,NDUFS6,NDUFA11,NDUFV2,NDUFA13,MT-ND1,MT-ND4,MT-ND5,UQCRC1,GPAT4
GO: Biological Process	GO:0009259	ribonucleotide metabolic process		6.249e-18	9.236e-15	2.253e-16	1.774e-15	26	608	NDUFS7,NDUFA1,NDUFA3,NDUFA6,NDUFA8,NDUFA9,NDUFB1,NDUFB2,NDUFB3,NDUFB4,NDUFB6,NDUFB9,NDUFC1,NDUFC2,GADD45GIP1,NDUFS4,NDUFS5,NDUFS6,NDUFA11,NDUFV2,NDUFA13,MT-ND1,MT-ND4,MT-ND5,UQCRC1,GPAT4
GO: Biological Process	GO:0019693	ribose phosphate metabolic process		8.944e-18	1.322e-14	3.147e-16	2.479e-15	26	617	NDUFS7,NDUFA1,NDUFA3,NDUFA6,NDUFA8,NDUFA9,NDUFB1,NDUFB2,NDUFB3,NDUFB4,NDUFB6,NDUFB9,NDUFC1,NDUFC2,GADD45GIP1,NDUFS4,NDUFS5,NDUFS6,NDUFA11,NDUFV2,NDUFA13,MT-ND1,MT-ND4,MT-ND5,UQCRC1,GPAT4
GO: Biological Process	GO:0006163	purine nucleotide metabolic process		1.323e-17	1.956e-14	4.548e-16	3.582e-15	26	627	NDUFS7,NDUFA1,NDUFA3,NDUFA6,NDUFA8,NDUFA9,NDUFB1,NDUFB2,NDUFB3,NDUFB4,NDUFB6,NDUFB9,NDUFC1,NDUFC2,GADD45GIP1,NDUFS4,NDUFS5,NDUFS6,NDUFA11,NDUFV2,NDUFA13,MT-ND1,MT-ND4,MT-ND5,UQCRC1,GPAT4
GO: Biological Process	GO:0072521	purine-containing compound metabolic process		3.549e-17	5.245e-14	1.192e-15	9.389e-15	26	653	NDUFS7,NDUFA1,NDUFA3,NDUFA6,NDUFA8,NDUFA9,NDUFB1,NDUFB2,NDUFB3,NDUFB4,NDUFB6,NDUFB9,NDUFC1,NDUFC2,GADD45GIP1,NDUFS4,NDUFS5,NDUFS6,NDUFA11,NDUFV2,NDUFA13,MT-ND1,MT-ND4,MT-ND5,UQCRC1,GPAT4
GO: Molecular Function	GO:0003735	structural constituent of ribosome		9.005e-17	2.422e-14	3.028e-15	1.869e-14	17	192	MRPL20,MRPL55,MRPL54,MRPL43,MRPL27,MRPL13,MRPL19,MRPS36,MRPL17,MRPS33,MRPL41,RPL22L1,MRPL32,MRPL49,MRPL24,MRPL11,MRPL9
GO: Biological Process	GO:0032984	protein-containing complex disassembly		1.505e-16	2.224e-13	4.942e-15	3.893e-14	22	444	MRPL50,MRPL20,MRPL55,MRPL44,MRPL54,MRPL43,MRPL27,MRPL58,MRPL13,MRPL19,MRPS36,GADD45GIP1,MRPL17,MRPS26,MRPS33,MRPL41,MRPL32,MRPL49,MRPL24,MRPL11,MRPL9,MTRF1L
GO: Biological Process	GO:0006414	translational elongation		1.574e-16	2.327e-13	4.951e-15	3.899e-14	28	838	MRPL50,MRPL20,MRPL55,MRPL44,MRPL54,MRPL43,MRPL27,MRPL58,MRPL13,MRPL19,MRPS36,GADD45GIP1,MRPL17,RPUSD4,SARS2,MRPS26,MRPS33,MIEF1,MRPL41,RPL22L1,MRPL32,MALSU1,HARS1,MRPL49,MRPL24,MRPL11,MRPL9,MTRF1L
GO: Biological Process	GO:0006412	translation		1.574e-16	2.327e-13	4.951e-15	3.899e-14	28	838	MRPL50,MRPL20,MRPL55,MRPL44,MRPL54,MRPL43,MRPL27,MRPL58,MRPL13,MRPL19,MRPS36,GADD45GIP1,MRPL17,RPUSD4,SARS2,MRPS26,MRPS33,MIEF1,MRPL41,RPL22L1,MRPL32,MALSU1,HARS1,MRPL49,MRPL24,MRPL11,MRPL9,MTRF1L
GO: Biological Process	GO:0043043	peptide biosynthetic process		3.862e-16	5.708e-13	1.189e-14	9.366e-14	28	868	MRPL50,MRPL20,MRPL55,MRPL44,MRPL54,MRPL43,MRPL27,MRPL58,MRPL13,MRPL19,MRPS36,GADD45GIP1,MRPL17,RPUSD4,SARS2,MRPS26,MRPS33,MIEF1,MRPL41,RPL22L1,MRPL32,MALSU1,HARS1,MRPL49,MRPL24,MRPL11,MRPL9,MTRF1L
GO: Biological Process	GO:1901137	carbohydrate derivative biosynthetic process		5.02e-16	7.42e-13	1.514e-14	1.193e-13	28	877	PIGN,NDUFS7,B4GAT1,PYURF,NDUFA1,NDUFA3,NDUFA6,NDUFA8,NDUFA9,NDUFB1,NDUFB2,NDUFB3,NDUFB4,NDUFB6,NDUFB9,NDUFC1,NDUFC2,GADD45GIP1,NDUFS4,NDUFS5,NDUFS6,NDUFA11,NDUFV2,NDUFA13,MT-ND1,MT-ND4,MT-ND5,UQCRC1
GO: Biological Process	GO:0009117	nucleotide metabolic process		5.909e-16	8.733e-13	1.747e-14	1.376e-13	26	734	NDUFS7,NDUFA1,NDUFA3,NDUFA6,NDUFA8,NDUFA9,NDUFB1,NDUFB2,NDUFB3,NDUFB4,NDUFB6,NDUFB9,NDUFC1,NDUFC2,GADD45GIP1,NDUFS4,NDUFS5,NDUFS6,NDUFA11,NDUFV2,NDUFA13,MT-ND1,MT-ND4,MT-ND5,UQCRC1,GPAT4
GO: Biological Process	GO:0006753	nucleoside phosphate metabolic process		7.902e-16	1.168e-12	2.29e-14	1.804e-13	26	743	NDUFS7,NDUFA1,NDUFA3,NDUFA6,NDUFA8,NDUFA9,NDUFB1,NDUFB2,NDUFB3,NDUFB4,NDUFB6,NDUFB9,NDUFC1,NDUFC2,GADD45GIP1,NDUFS4,NDUFS5,NDUFS6,NDUFA11,NDUFV2,NDUFA13,MT-ND1,MT-ND4,MT-ND5,UQCRC1,GPAT4
GO: Molecular Function	GO:0016491	oxidoreductase activity		4.05e-15	1.089e-12	1.21e-13	7.473e-13	27	830	NDUFS7,NDUFAF5,NDUFAF2,COX11,NDUFA1,NDUFA3,NDUFA6,NDUFA8,NDUFA9,NDUFB1,NDUFB2,NDUFB3,NDUFB4,NDUFB6,NDUFB9,NDUFC1,NDUFC2,NDUFS4,NDUFS5,NDUFS6,NDUFV2,NDUFA13,CHCHD4,MT-ND1,MT-ND4,MT-ND5,UQCRC1
GO: Biological Process	GO:0055086	nucleobase-containing small molecule metabolic process		1.116e-14	1.649e-11	3.172e-13	2.498e-12	26	831	NDUFS7,NDUFA1,NDUFA3,NDUFA6,NDUFA8,NDUFA9,NDUFB1,NDUFB2,NDUFB3,NDUFB4,NDUFB6,NDUFB9,NDUFC1,NDUFC2,GADD45GIP1,NDUFS4,NDUFS5,NDUFS6,NDUFA11,NDUFV2,NDUFA13,MT-ND1,MT-ND4,MT-ND5,UQCRC1,GPAT4
GO: Biological Process	GO:0043604	amide biosynthetic process		2.027e-14	2.997e-11	5.654e-13	4.453e-12	28	1016	MRPL50,MRPL20,MRPL55,MRPL44,MRPL54,MRPL43,MRPL27,MRPL58,MRPL13,MRPL19,MRPS36,GADD45GIP1,MRPL17,RPUSD4,SARS2,MRPS26,MRPS33,MIEF1,MRPL41,RPL22L1,MRPL32,MALSU1,HARS1,MRPL49,MRPL24,MRPL11,MRPL9,MTRF1L
GO: Biological Process	GO:0006518	peptide metabolic process		4.477e-14	6.618e-11	1.225e-12	9.652e-12	28	1049	MRPL50,MRPL20,MRPL55,MRPL44,MRPL54,MRPL43,MRPL27,MRPL58,MRPL13,MRPL19,MRPS36,GADD45GIP1,MRPL17,RPUSD4,SARS2,MRPS26,MRPS33,MIEF1,MRPL41,RPL22L1,MRPL32,MALSU1,HARS1,MRPL49,MRPL24,MRPL11,MRPL9,MTRF1L
GO: Biological Process	GO:0019637	organophosphate metabolic process		6.849e-14	1.012e-10	1.84e-12	1.449e-11	30	1248	PIGN,NDUFS7,PYURF,PTDSS2,NDUFA1,NDUFA3,NDUFA6,NDUFA8,NDUFA9,NDUFB1,NDUFB2,NDUFB3,NDUFB4,NDUFB6,NDUFB9,NDUFC1,NDUFC2,GADD45GIP1,NDUFS4,NDUFS5,NDUFS6,NDUFA11,NDUFV2,NDUFA13,MT-ND1,MT-ND4,MT-ND5,SELENOI,UQCRC1,GPAT4
GO: Biological Process	GO:0098662	inorganic cation transmembrane transport		7.51e-14	1.11e-10	1.982e-12	1.561e-11	27	985	NDUFS7,NDUFA1,NDUFA3,NDUFA6,NDUFA8,NDUFA9,JSRP1,NDUFB1,NDUFB2,NDUFB3,NDUFB4,NDUFB6,NDUFB9,NDUFC1,NDUFC2,GADD45GIP1,NDUFS4,NDUFS5,NDUFS6,NDUFA11,NDUFV2,NDUFA13,SLC12A2,MT-ND1,MT-ND4,MT-ND5,UQCRC1
GO: Cellular Component	GO:1990904	ribonucleoprotein complex		4.382e-13	8.764e-11	3.652e-12	2.146e-11	25	879	MRPL50,MRPL20,MRPL55,MRPL44,MRPL54,MRPL43,MRPL27,MRPL58,MRPL13,MRPL19,KRR1,MRPS36,ADAR,MRPL17,UTP11,MRPS26,MRPS33,MIEF1,MRPL41,MRPL32,MALSU1,MRPL49,MRPL24,MRPL11,MRPL9
GO: Biological Process	GO:0098660	inorganic ion transmembrane transport		6.385e-13	9.437e-10	1.656e-11	1.304e-10	27	1078	NDUFS7,NDUFA1,NDUFA3,NDUFA6,NDUFA8,NDUFA9,JSRP1,NDUFB1,NDUFB2,NDUFB3,NDUFB4,NDUFB6,NDUFB9,NDUFC1,NDUFC2,GADD45GIP1,NDUFS4,NDUFS5,NDUFS6,NDUFA11,NDUFV2,NDUFA13,SLC12A2,MT-ND1,MT-ND4,MT-ND5,UQCRC1
GO: Biological Process	GO:0098655	cation transmembrane transport		1.216e-12	1.797e-09	3.099e-11	2.441e-10	27	1108	NDUFS7,NDUFA1,NDUFA3,NDUFA6,NDUFA8,NDUFA9,JSRP1,NDUFB1,NDUFB2,NDUFB3,NDUFB4,NDUFB6,NDUFB9,NDUFC1,NDUFC2,GADD45GIP1,NDUFS4,NDUFS5,NDUFS6,NDUFA11,NDUFV2,NDUFA13,SLC12A2,MT-ND1,MT-ND4,MT-ND5,UQCRC1
GO: Biological Process	GO:0065003	protein-containing complex assembly		1.479e-12	2.186e-09	3.705e-11	2.918e-10	35	1942	MRPL20,COX19,NDUFS7,NDUFAF5,NDUFAF2,COX16,ABT1,NDUFA1,COA4,NDUFA3,NDUFA6,NDUFA8,NDUFA9,NDUFB1,NDUFB2,NDUFB3,NDUFB4,ADAR,NDUFB6,NDUFB9,NDUFC1,NDUFC2,NDUFS4,NDUFS5,NDUFS6,NDUFA11,NDUFV2,TFRC,NDUFA13,CHCHD4,SDHAF3,MT-ND1,MT-ND4,MT-ND5,JAM3
GO: Biological Process	GO:0022411	cellular component disassembly		2.879e-12	4.255e-09	7.092e-11	5.586e-10	22	721	MRPL50,MRPL20,MRPL55,MRPL44,MRPL54,MRPL43,MRPL27,MRPL58,MRPL13,MRPL19,MRPS36,GADD45GIP1,MRPL17,MRPS26,MRPS33,MRPL41,MRPL32,MRPL49,MRPL24,MRPL11,MRPL9,MTRF1L
GO: Biological Process	GO:0043603	cellular amide metabolic process		4.1e-12	6.06e-09	9.934e-11	7.824e-10	29	1362	MRPL50,MRPL20,MRPL55,MRPL44,MRPL54,MRPL43,MRPL27,MRPL58,MRPL13,MRPL19,MRPS36,GADD45GIP1,MRPL17,RPUSD4,SARS2,MRPS26,MRPS33,MIEF1,MRPL41,RPL22L1,MRPL32,MALSU1,HARS1,MRPL49,MRPL24,MRPL11,MRPL9,GPAT4,MTRF1L
GO: Biological Process	GO:1901135	carbohydrate derivative metabolic process		5.967e-12	8.819e-09	1.422e-10	1.12e-09	29	1383	PIGN,NDUFS7,B4GAT1,PYURF,NDUFA1,NDUFA3,NDUFA6,NDUFA8,NDUFA9,NDUFB1,NDUFB2,NDUFB3,NDUFB4,NDUFB6,NDUFB9,NDUFC1,NDUFC2,GADD45GIP1,NDUFS4,NDUFS5,NDUFS6,NDUFA11,NDUFV2,NDUFA13,MT-ND1,MT-ND4,MT-ND5,UQCRC1,GPAT4
GO: Biological Process	GO:0006812	cation transport		1.192e-10	1.761e-07	2.795e-09	2.202e-08	28	1458	NDUFS7,NDUFA1,NDUFA3,NDUFA6,NDUFA8,NDUFA9,JSRP1,NDUFB1,NDUFB2,NDUFB3,NDUFB4,NDUFB6,NDUFB9,NDUFC1,NDUFC2,GADD45GIP1,NDUFS4,NDUFS5,NDUFS6,NDUFA11,NDUFV2,TFRC,NDUFA13,SLC12A2,MT-ND1,MT-ND4,MT-ND5,UQCRC1
GO: Cellular Component	GO:1902494	catalytic complex		5.969e-10	1.194e-07	4.775e-09	2.807e-08	29	1657	NDUFS7,POLR3H,PYURF,NDUFA1,NDUFA3,NDUFA6,NDUFA8,NDUFA9,MRPS36,NDUFB1,NDUFB2,NDUFB3,NDUFB4,NDUFB6,NDUFB9,NDUFC1,NDUFC2,NDUFS4,NDUFS5,NDUFS6,NDUFA11,NDUFV2,NDUFA13,CRCP,SUPV3L1,MT-ND1,MT-ND4,MT-ND5,UQCRC1
GO: Cellular Component	GO:0098796	membrane protein complex		6.754e-10	1.351e-07	5.195e-09	3.054e-08	27	1446	NDUFS7,PYURF,NDUFA1,NDUFA3,NDUFA6,NDUFA8,NDUFA9,NDUFB1,NDUFB2,NDUFB3,NDUFB4,NDUFB6,NDUFB9,NDUFC1,NDUFC2,NDUFS4,NDUFS5,NDUFS6,NDUFA11,NDUFV2,TFRC,NDUFA13,MT-ND1,MT-ND4,MT-ND5,TIMM29,UQCRC1
GO: Biological Process	GO:0034220	ion transmembrane transport		1.879e-09	2.777e-06	4.339e-08	3.417e-07	28	1646	NDUFS7,NDUFA1,NDUFA3,NDUFA6,NDUFA8,NDUFA9,JSRP1,NDUFB1,NDUFB2,NDUFB3,NDUFB4,NDUFB6,NDUFB9,NDUFC1,NDUFC2,GADD45GIP1,NDUFS4,NDUFS5,NDUFS6,NDUFA11,NDUFV2,NDUFA13,CHCHD4,SLC12A2,MT-ND1,MT-ND4,MT-ND5,UQCRC1
GO: Biological Process	GO:0055085	transmembrane transport		3.741e-08	5.53e-05	8.507e-07	6.7e-06	28	1887	NDUFS7,NDUFA1,NDUFA3,NDUFA6,NDUFA8,NDUFA9,JSRP1,NDUFB1,NDUFB2,NDUFB3,NDUFB4,NDUFB6,NDUFB9,NDUFC1,NDUFC2,GADD45GIP1,NDUFS4,NDUFS5,NDUFS6,NDUFA11,NDUFV2,NDUFA13,CHCHD4,SLC12A2,MT-ND1,MT-ND4,MT-ND5,UQCRC1
GO: Cellular Component	GO:0005758	mitochondrial intermembrane space		4.529e-07	9.059e-05	3.355e-06	1.972e-05	7	97	COX19,COA4,NDUFA8,NDUFS5,CHCHD4,SDHAF3,TIMM29
GO: Cellular Component	GO:0031970	organelle envelope lumen		1.066e-06	0.0002132	7.614e-06	4.476e-05	7	110	COX19,COA4,NDUFA8,NDUFS5,CHCHD4,SDHAF3,TIMM29
GO: Molecular Function	GO:0005198	structural molecule activity		2.852e-07	7.671e-05	7.671e-06	4.736e-05	17	772	MRPL20,MRPL55,MRPL54,MRPL43,MRPL27,MRPL13,MRPL19,MRPS36,MRPL17,MRPS33,MRPL41,RPL22L1,MRPL32,MRPL49,MRPL24,MRPL11,MRPL9
GO: Biological Process	GO:0015990	electron transport coupled proton transport		1.059e-06	0.001565	2.37e-05	0.0001867	3	5	NDUFS7,MT-ND4,MT-ND5
GO: Biological Process	GO:0042254	ribosome biogenesis		3.638e-06	0.005376	7.997e-05	0.0006298	10	325	MRPL20,ABT1,KRR1,RPUSD4,TFB1M,UTP11,MALSU1,TSR3,DDX21,RBFA
GO: Biological Process	GO:0015988	energy coupled proton transmembrane transport, against electrochemical gradient		3.679e-06	0.005438	7.997e-05	0.0006298	3	7	NDUFS7,MT-ND4,MT-ND5
GO: Biological Process	GO:0034660	ncRNA metabolic process		6.022e-06	0.0089	0.000129	0.001016	12	511	MRPL44,ABT1,KRR1,ADAR,RPUSD4,SARS2,TFB1M,UTP11,HARS1,TSR3,DDX21,RBFA
GO: Biological Process	GO:0006364	rRNA processing		1.691e-05	0.02499	0.000357	0.002812	8	234	ABT1,KRR1,RPUSD4,TFB1M,UTP11,TSR3,DDX21,RBFA
GO: Biological Process	GO:0016072	rRNA metabolic process		2.493e-05	0.03684	0.0005189	0.004087	8	247	ABT1,KRR1,RPUSD4,TFB1M,UTP11,TSR3,DDX21,RBFA
GO: Biological Process	GO:0034470	ncRNA processing		2.737e-05	0.04045	0.0005618	0.004425	10	410	MRPL44,ABT1,KRR1,ADAR,RPUSD4,TFB1M,UTP11,TSR3,DDX21,RBFA
GO: Biological Process	GO:0022613	ribonucleoprotein complex biogenesis		2.805e-05	0.04145	0.0005679	0.004473	11	501	MRPL20,ABT1,KRR1,ADAR,RPUSD4,TFB1M,UTP11,MALSU1,TSR3,DDX21,RBFA
GO: Molecular Function	GO:0140098	catalytic activity, acting on RNA		4.245e-05	0.01142	0.001038	0.006409	10	411	POLR3H,MRPL44,MRPL58,DHX57,SARS2,CRCP,TFB1M,SUPV3L1,HARS1,DDX21
GO: Molecular Function	GO:0003725	double-stranded RNA binding		6.212e-05	0.01671	0.001393	0.008598	5	83	MRPL44,ADAR,TFRC,SUPV3L1,DDX21
GO: Biological Process	GO:0009060	aerobic respiration		9.381e-05	0.1386	0.001874	0.01476	5	95	NDUFS7,NDUFS4,MT-ND1,MT-ND4,UQCRC1
GO: Molecular Function	GO:0016780	phosphotransferase activity, for other substituted phosphate groups		0.000154	0.04144	0.003187	0.01968	3	21	PIGN,PTDSS2,SELENOI
GO: Cellular Component	GO:0005763	mitochondrial small ribosomal subunit		0.0004929	0.09858	0.003286	0.01932	3	32	MRPS36,MRPS26,MRPS33
GO: Cellular Component	GO:0000314	organellar small ribosomal subunit		0.0004929	0.09858	0.003286	0.01932	3	32	MRPS36,MRPS26,MRPS33
GO: Biological Process	GO:0033617	mitochondrial cytochrome c oxidase assembly		0.0001761	0.2602	0.00347	0.02733	3	23	COX19,COX16,COA4
GO: Biological Process	GO:0070129	regulation of mitochondrial translation		0.0002868	0.4239	0.005505	0.04336	3	27	RPUSD4,MIEF1,MALSU1
GO: Biological Process	GO:0008535	respiratory chain complex IV assembly		0.0002868	0.4239	0.005505	0.04336	3	27	COX19,COX16,COA4
GO: Biological Process	GO:0000455	enzyme-directed rRNA pseudouridine synthesis		0.0003364	0.4972	0.006375	0.05021	2	6	RPUSD4,TSR3
GO: Biological Process	GO:0062125	regulation of mitochondrial gene expression		0.000478	0.7064	0.008942	0.07043	3	32	RPUSD4,MIEF1,MALSU1
GO: Molecular Function	GO:0008079	translation termination factor activity		0.0005181	0.1394	0.00929	0.05736	2	7	MRPL58,MTRF1L
GO: Molecular Function	GO:0003747	translation release factor activity		0.0005181	0.1394	0.00929	0.05736	2	7	MRPL58,MTRF1L
GO: Biological Process	GO:0006384	transcription initiation from RNA polymerase III promoter		0.0006241	0.9224	0.01153	0.09081	2	8	POLR3H,CRCP
GO: Molecular Function	GO:0017169	CDP-alcohol phosphatidyltransferase activity		0.0006885	0.1852	0.01157	0.07146	2	8	PTDSS2,SELENOI
GO: Biological Process	GO:0061484	hematopoietic stem cell homeostasis		0.0007359	1	0.01343	0.1058	3	37	POLR3H,ADAR,CRCP
GO: Biological Process	GO:0017004	cytochrome complex assembly		0.0007962	1	0.01435	0.113	3	38	COX19,COX16,COA4
GO: Biological Process	GO:0000154	rRNA modification		0.000926	1	0.01649	0.1299	3	40	RPUSD4,TFB1M,TSR3
GO: Biological Process	GO:0031118	rRNA pseudouridine synthesis		0.0009967	1	0.01754	0.1381	2	10	RPUSD4,TSR3
GO: Cellular Component	GO:0005666	RNA polymerase III complex		0.003374	0.6748	0.02177	0.128	2	18	POLR3H,CRCP
GO: Molecular Function	GO:0004386	helicase activity		0.001405	0.378	0.02224	0.1373	5	163	DHX57,RAD54L2,SUPV3L1,ASCC3,DDX21
GO: Biological Process	GO:0045039	protein insertion into mitochondrial inner membrane		0.001453	1	0.02526	0.199	2	12	NDUFA13,TIMM29
GO: Biological Process	GO:0000959	mitochondrial RNA metabolic process		0.001674	1	0.02877	0.2266	3	49	SARS2,TFB1M,SUPV3L1
GO: Cellular Component	GO:0009360	DNA polymerase III complex		0.004864	0.9728	0.02948	0.1733	1	1	CRCP
GO: Cellular Component	GO:0009353	mitochondrial oxoglutarate dehydrogenase complex		0.004864	0.9728	0.02948	0.1733	1	1	MRPS36
GO: Biological Process	GO:0031054	pre-miRNA processing		0.00229	1	0.0389	0.3064	2	15	MRPL44,ADAR

## Sheet: ActD_Top100_Phosphoproteins
Category	ID	Name	Source	p-value	q-value Bonferroni	q-value FDR B&H	q-value FDR B&Y	Hit Count in Query List	Hit Count in Genome	Hit in Query List
GO: Cellular Component	GO:0016607	nuclear speck		1.663e-08	6.154e-06	5.617e-06	3.647e-05	14	428	CCNL2,MAPT,BCLAF1,SF3A1,MBD1,RNF113A,RREB1,TOE1,ZNF106,PPIG,EIF4ENIF1,BAZ2A,BASP1,ACIN1
GO: Cellular Component	GO:0016604	nuclear body		3.036e-08	1.123e-05	5.617e-06	3.647e-05	19	877	CCNL2,NOLC1,MAPT,BCLAF1,SF3A1,MBD1,RNF113A,RREB1,TOE1,ZNF106,PPIG,EIF4ENIF1,BAZ2A,BASP1,MKI67,SLTM,EHMT1,ACIN1,COIL
GO: Cellular Component	GO:0030426	growth cone		2.931e-06	0.001084	0.0003175	0.002061	9	247	FLNA,PSEN1,MAP1B,MAPT,TSC2,CBARP,TAOK2,BASP1,MARCKS
GO: Cellular Component	GO:0030427	site of polarized growth		3.682e-06	0.001362	0.0003175	0.002061	9	254	FLNA,PSEN1,MAP1B,MAPT,TSC2,CBARP,TAOK2,BASP1,MARCKS
GO: Cellular Component	GO:0150034	distal axon		4.291e-06	0.001588	0.0003175	0.002061	12	494	FLNA,PSEN1,MAP1A,MAP1B,GIT1,MAPT,TSC2,CBARP,TAOK2,BASP1,TANC1,MARCKS
GO: Cellular Component	GO:0034399	nuclear periphery		9.169e-05	0.03392	0.005654	0.03671	6	152	ATF7,CENPF,MAPT,MBD1,PPIG,BASP1
GO: Biological Process	GO:0045934	negative regulation of nucleobase-containing compound metabolic process		2.184e-06	0.005957	0.005957	0.05056	24	1785	ATF7,SAMD1,FLNA,TCF3,PSEN1,GIT1,CENPF,BCLAF1,MBD1,NIBAN2,RREB1,NSUN2,LIG3,EIF4ENIF1,BAZ2A,BASP1,EHMT1,ACIN1,KDM1B,ST18,NIPBL,CUX1,KDM1A,HDGF
GO: Biological Process	GO:0051253	negative regulation of RNA metabolic process		8.88e-06	0.02422	0.008157	0.06924	22	1670	ATF7,SAMD1,FLNA,TCF3,PSEN1,CENPF,BCLAF1,MBD1,NIBAN2,RREB1,NSUN2,EIF4ENIF1,BAZ2A,BASP1,EHMT1,ACIN1,KDM1B,ST18,NIPBL,CUX1,KDM1A,HDGF
GO: Biological Process	GO:2000113	negative regulation of cellular macromolecule biosynthetic process		1.296e-05	0.03535	0.008157	0.06924	23	1844	ATF7,SAMD1,FLNA,TCF3,PSEN1,CENPF,BCLAF1,MBD1,NIBAN2,RREB1,LIG3,EIF4ENIF1,BAZ2A,BASP1,EIF4G1,EHMT1,PDS5A,KDM1B,ST18,NIPBL,CUX1,KDM1A,HDGF
GO: Biological Process	GO:0010558	negative regulation of macromolecule biosynthetic process		1.504e-05	0.04102	0.008157	0.06924	23	1861	ATF7,SAMD1,FLNA,TCF3,PSEN1,CENPF,BCLAF1,MBD1,NIBAN2,RREB1,LIG3,EIF4ENIF1,BAZ2A,BASP1,EIF4G1,EHMT1,PDS5A,KDM1B,ST18,NIPBL,CUX1,KDM1A,HDGF
GO: Biological Process	GO:0061339	establishment or maintenance of monopolar cell polarity		1.543e-05	0.04208	0.008157	0.06924	4	32	GBF1,CARMIL2,MAP1B,SCRIB
GO: Biological Process	GO:0050808	synapse organization		1.795e-05	0.04894	0.008157	0.06924	12	576	FLNA,PSEN1,MAP1B,GIT1,MAPT,TSC2,ARHGAP39,TAOK2,CAMKV,EIF4G1,TANC1,MARCKS
GO: Biological Process	GO:0031327	negative regulation of cellular biosynthetic process		3.2e-05	0.08725	0.01087	0.09229	23	1951	ATF7,SAMD1,FLNA,TCF3,PSEN1,CENPF,BCLAF1,MBD1,NIBAN2,RREB1,LIG3,EIF4ENIF1,BAZ2A,BASP1,EIF4G1,EHMT1,PDS5A,KDM1B,ST18,NIPBL,CUX1,KDM1A,HDGF
GO: Biological Process	GO:0048285	organelle fission		4.201e-05	0.1146	0.01087	0.09229	19	1445	NOLC1,PDS5B,FLNA,TCF3,GBF1,CENPF,MAPT,RBL2,ANKLE2,NSUN2,TAOK2,ABRAXAS2,LIG1,ANLN,EIF4G1,MKI67,PDS5A,SCRIB,NIPBL
GO: Biological Process	GO:0000278	mitotic cell cycle		4.386e-05	0.1196	0.01087	0.09229	17	1197	NOLC1,PDS5B,FLNA,TCF3,GBF1,CENPF,RBL2,ANKLE2,TAOK2,ABRAXAS2,LIG1,ANLN,EIF4G1,MKI67,PDS5A,SCRIB,NIPBL
GO: Biological Process	GO:0140014	mitotic nuclear division		4.386e-05	0.1196	0.01087	0.09229	17	1197	NOLC1,PDS5B,FLNA,TCF3,GBF1,CENPF,RBL2,ANKLE2,TAOK2,ABRAXAS2,LIG1,ANLN,EIF4G1,MKI67,PDS5A,SCRIB,NIPBL
GO: Biological Process	GO:1903047	mitotic cell cycle process		4.386e-05	0.1196	0.01087	0.09229	17	1197	NOLC1,PDS5B,FLNA,TCF3,GBF1,CENPF,RBL2,ANKLE2,TAOK2,ABRAXAS2,LIG1,ANLN,EIF4G1,MKI67,PDS5A,SCRIB,NIPBL
GO: Cellular Component	GO:0005694	chromosome		0.0002214	0.08193	0.0117	0.07599	21	1900	PDS5B,ATF7,TCF3,PSEN1,CENPF,RSL1D1,RBL2,MBD1,LIG3,JUND,BAZ2A,BASP1,MKI67,EHMT1,PDS5A,KDM1B,ST18,NIPBL,CUX1,KDM1A,HOMEZ
GO: Biological Process	GO:0120039	plasma membrane bounded cell projection morphogenesis		5.46e-05	0.1489	0.01241	0.1053	15	977	PSEN1,MAP1A,MAP1B,TRIO,MAPT,MYO9B,TSC2,NIBAN2,RREB1,GAB2,TAOK2,SCRIB,MARCKS,CUX1,KDM1A
GO: Biological Process	GO:0048858	cell projection morphogenesis		5.919e-05	0.1614	0.01242	0.1054	15	984	PSEN1,MAP1A,MAP1B,TRIO,MAPT,MYO9B,TSC2,NIBAN2,RREB1,GAB2,TAOK2,SCRIB,MARCKS,CUX1,KDM1A
GO: Biological Process	GO:0051056	regulation of small GTPase mediated signal transduction		6.5e-05	0.1772	0.01262	0.1071	9	369	GBF1,GIT1,TRIO,MYO9B,ARHGAP17,TSC2,ARHGAP39,SH2B2,FGD6
GO: Biological Process	GO:0032990	cell part morphogenesis		7.761e-05	0.2117	0.01262	0.1071	15	1008	PSEN1,MAP1A,MAP1B,TRIO,MAPT,MYO9B,TSC2,NIBAN2,RREB1,GAB2,TAOK2,SCRIB,MARCKS,CUX1,KDM1A
GO: Biological Process	GO:0001764	neuron migration		7.863e-05	0.2144	0.01262	0.1071	7	217	FLNA,ZNF609,PSEN1,MAP1B,MAPT,SCRIB,NIPBL
GO: Biological Process	GO:0009895	negative regulation of catabolic process		8.3e-05	0.2263	0.01262	0.1071	9	381	TLK2,FLNA,PSEN1,MAP1A,GIT1,TSC2,NSUN2,EIF4ENIF1,EIF4G1
GO: Biological Process	GO:0000280	nuclear division		8.331e-05	0.2272	0.01262	0.1071	18	1389	NOLC1,PDS5B,FLNA,TCF3,GBF1,CENPF,RBL2,ANKLE2,NSUN2,TAOK2,ABRAXAS2,LIG1,ANLN,EIF4G1,MKI67,PDS5A,SCRIB,NIPBL
GO: Biological Process	GO:0051301	cell division		8.803e-05	0.24	0.01263	0.1072	13	788	PDS5B,GIT1,CENPF,RBL2,ANKLE2,NSUN2,ABRAXAS2,LIG1,LIG3,ANLN,PDS5A,KDM1A,HDGF
GO: Biological Process	GO:0045892	negative regulation of transcription, DNA-templated		9.696e-05	0.2644	0.01265	0.1074	19	1538	ATF7,SAMD1,FLNA,TCF3,PSEN1,CENPF,BCLAF1,MBD1,NIBAN2,RREB1,BAZ2A,BASP1,EHMT1,KDM1B,ST18,NIPBL,CUX1,KDM1A,HDGF
GO: Biological Process	GO:1903507	negative regulation of nucleic acid-templated transcription		9.864e-05	0.269	0.01265	0.1074	19	1540	ATF7,SAMD1,FLNA,TCF3,PSEN1,CENPF,BCLAF1,MBD1,NIBAN2,RREB1,BAZ2A,BASP1,EHMT1,KDM1B,ST18,NIPBL,CUX1,KDM1A,HDGF
GO: Biological Process	GO:1902679	negative regulation of RNA biosynthetic process		0.0001021	0.2784	0.01265	0.1074	19	1544	ATF7,SAMD1,FLNA,TCF3,PSEN1,CENPF,BCLAF1,MBD1,NIBAN2,RREB1,BAZ2A,BASP1,EHMT1,KDM1B,ST18,NIPBL,CUX1,KDM1A,HDGF
GO: Biological Process	GO:0000902	cell morphogenesis		0.0001163	0.3172	0.01326	0.1126	18	1426	FLNA,PSEN1,MAP1A,MAP1B,TRIO,MAPT,MYO9B,TSC2,NIBAN2,RREB1,GAB2,TAOK2,SCRIB,CAMSAP1,FGD6,MARCKS,CUX1,KDM1A
GO: Biological Process	GO:0031346	positive regulation of cell projection organization		0.0001167	0.3183	0.01326	0.1126	10	493	FLNA,CARMIL2,MAP1B,MAPT,TSC2,RREB1,ANLN,MARCKS,CUX1,KDM1A
GO: Biological Process	GO:0032011	ARF protein signal transduction		0.0001292	0.3523	0.0134	0.1138	3	21	GBF1,GIT1,MYO9B
GO: Biological Process	GO:0033151	V(D)J recombination		0.0001292	0.3523	0.0134	0.1138	3	21	TCF3,LIG1,LIG3
GO: Biological Process	GO:0097402	neuroblast migration		0.0001327	0.3618	0.0134	0.1138	2	4	PDS5B,PDS5A
GO: Molecular Function	GO:0003910	DNA ligase (ATP) activity		7.349e-05	0.02719	0.0136	0.08827	2	3	LIG1,LIG3
GO: Molecular Function	GO:0003909	DNA ligase activity		7.349e-05	0.02719	0.0136	0.08827	2	3	LIG1,LIG3
GO: Cellular Component	GO:0044307	dendritic branch		0.0003368	0.1246	0.0142	0.09221	2	6	MAP1A,MARCKS
GO: Cellular Component	GO:0005730	nucleolus		0.0003455	0.1278	0.0142	0.09221	18	1540	NOLC1,FLNA,TCOF1,RSL1D1,RBL2,MBD1,KRI1,RREB1,NSUN2,TOE1,TAOK2,ZNF106,MDN1,BAZ2A,MKI67,ACIN1,COIL,HOMEZ
GO: Molecular Function	GO:0005516	calmodulin binding		0.0001661	0.06148	0.01729	0.1123	7	233	PCYT1A,CAMKK1,MYO9B,CAMKV,BASP1,CAMSAP1,MARCKS
GO: Molecular Function	GO:0030674	protein-macromolecule adaptor activity		0.000187	0.06917	0.01729	0.1123	8	317	NOLC1,MAP1A,TCOF1,MAPT,SH2B2,ST13,GAB2,CUX1
GO: Cellular Component	GO:0036449	microtubule minus-end		0.00047	0.1739	0.01739	0.1129	2	7	ABRAXAS2,CAMSAP1
GO: Cellular Component	GO:0000785	chromatin		0.0005447	0.2015	0.01794	0.1165	16	1326	PDS5B,ATF7,TCF3,CENPF,RBL2,MBD1,JUND,BAZ2A,BASP1,PDS5A,KDM1B,ST18,NIPBL,CUX1,KDM1A,HOMEZ
GO: Cellular Component	GO:0042587	glycogen granule		0.0006247	0.2311	0.01794	0.1165	2	8	PCYT1A,FASN
GO: Cellular Component	GO:0098794	postsynapse		0.0006304	0.2333	0.01794	0.1165	12	833	FLNA,MAP1A,MAP1B,GIT1,MAPT,TSC2,ARHGAP39,CAMKV,EIF4G1,TANC1,SCRIB,MARCKS
GO: Biological Process	GO:2001224	positive regulation of neuron migration		0.0001946	0.5307	0.01865	0.1583	3	24	FLNA,ZNF609,NIPBL
GO: Biological Process	GO:0016358	dendrite development		0.0001983	0.5409	0.01865	0.1583	8	336	PSEN1,MAP1A,MAP1B,GIT1,TSC2,TAOK2,MARCKS,CUX1
GO: Biological Process	GO:0016080	synaptic vesicle targeting		0.0002205	0.6012	0.01939	0.1646	2	5	PSEN1,SCRIB
GO: Biological Process	GO:0006273	lagging strand elongation		0.0002205	0.6012	0.01939	0.1646	2	5	LIG1,LIG3
GO: Biological Process	GO:0022402	cell cycle process		0.0002336	0.637	0.01991	0.169	20	1786	NOLC1,PDS5B,FLNA,TCF3,GBF1,GIT1,CENPF,RBL2,ANKLE2,NSUN2,TAOK2,ABRAXAS2,LIG1,ANLN,EIF4G1,MKI67,EHMT1,PDS5A,SCRIB,NIPBL
GO: Biological Process	GO:0006305	DNA alkylation		0.0002576	0.7026	0.02066	0.1754	5	119	MBD1,NIBAN2,BAZ2A,EHMT1,KDM1B
GO: Biological Process	GO:0006306	DNA methylation		0.0002576	0.7026	0.02066	0.1754	5	119	MBD1,NIBAN2,BAZ2A,EHMT1,KDM1B
GO: Molecular Function	GO:0016886	ligase activity, forming phosphoric ester bonds		0.0003639	0.1346	0.02284	0.1483	2	6	LIG1,LIG3
GO: Molecular Function	GO:0008134	transcription factor binding		0.0004328	0.1601	0.02284	0.1483	12	768	NOLC1,ATF7,FLNA,TCF3,CENPF,RBL2,JUND,BAZ2A,EHMT1,KDM1B,KDM1A,HDGF
GO: Molecular Function	GO:1990841	promoter-specific chromatin binding		0.000485	0.1795	0.02284	0.1483	4	73	ZNF609,RBL2,NIPBL,KDM1A
GO: Molecular Function	GO:0019904	protein domain specific binding		0.0004939	0.1828	0.02284	0.1483	13	895	NOLC1,TCF3,PSEN1,MAPT,ARHGAP17,SH2B2,ST13,GAB2,SCAF1,ZNF106,BASP1,EHMT1,NIPBL
GO: Biological Process	GO:0046578	regulation of Ras protein signal transduction		0.0003088	0.8421	0.02406	0.2042	7	271	GBF1,GIT1,TRIO,MYO9B,ARHGAP17,SH2B2,FGD6
GO: Cellular Component	GO:0098978	glutamatergic synapse		0.0009422	0.3486	0.02461	0.1598	9	525	FLNA,GIT1,TSC2,ARHGAP39,TAOK2,CAMKV,TANC1,SCRIB,MARCKS
GO: Cellular Component	GO:0032059	bleb		0.0009977	0.3691	0.02461	0.1598	2	10	ANLN,MARCKS
GO: Biological Process	GO:0051103	DNA ligation involved in DNA repair		0.0003297	0.899	0.02497	0.212	2	6	LIG1,LIG3
GO: Biological Process	GO:0032989	cellular component morphogenesis		0.000349	0.9517	0.02572	0.2183	15	1157	PSEN1,MAP1A,MAP1B,TRIO,MAPT,MYO9B,TSC2,NIBAN2,RREB1,GAB2,TAOK2,SCRIB,MARCKS,CUX1,KDM1A
GO: Biological Process	GO:0060341	regulation of cellular localization		0.0003629	0.9895	0.02604	0.221	14	1034	NOLC1,FLNA,GBF1,PSEN1,MAP1A,MAP1B,MAPT,NSUN2,GAB2,IWS1,SEC16A,SCRIB,NIPBL,KDM1A
GO: Biological Process	GO:0007264	small GTPase mediated signal transduction		0.0003843	1	0.02687	0.2281	10	572	GBF1,GIT1,TRIO,MYO9B,ARHGAP17,TSC2,ARHGAP39,RREB1,SH2B2,FGD6
GO: Biological Process	GO:0061162	establishment of monopolar cell polarity		0.0004219	1	0.02806	0.2382	3	31	GBF1,MAP1B,SCRIB
GO: Biological Process	GO:0006259	DNA metabolic process		0.0004219	1	0.02806	0.2382	15	1178	PDS5B,TCF3,CENPF,MBD1,RNF113A,NIBAN2,LIG1,LIG3,BAZ2A,MKI67,EHMT1,PDS5A,KDM1B,NIPBL,KDM1A
GO: Cellular Component	GO:0044295	axonal growth cone		0.001226	0.4536	0.02823	0.1832	3	44	FLNA,MAPT,TAOK2
GO: Cellular Component	GO:0036464	cytoplasmic ribonucleoprotein granule		0.001297	0.4798	0.02823	0.1832	6	250	MAPT,NSUN2,EIF4ENIF1,PRRC2C,EIF4G1,MARCKS
GO: Biological Process	GO:0060284	regulation of cell development		0.000463	1	0.02887	0.245	11	697	FLNA,PSEN1,MAP1B,MAPT,MBD1,TSC2,NIBAN2,RREB1,MARCKS,CUX1,KDM1A
GO: Biological Process	GO:0007064	mitotic sister chromatid cohesion		0.000464	1	0.02887	0.245	3	32	PDS5B,PDS5A,NIPBL
GO: Biological Process	GO:0006974	cellular response to DNA damage stimulus		0.0004757	1	0.02887	0.245	13	937	TLK2,PDS5B,PSEN1,MAPT,RBL2,BCLAF1,RNF113A,TAOK2,LIG1,LIG3,PDS5A,NIPBL,KDM1A
GO: Biological Process	GO:0043414	macromolecule methylation		0.0004764	1	0.02887	0.245	8	383	MBD1,NIBAN2,NSUN2,IWS1,BAZ2A,EHMT1,KDM1B,KDM1A
GO: Cellular Component	GO:0030424	axon		0.001405	0.5197	0.02887	0.1874	12	914	FLNA,PSEN1,MAP1A,MAP1B,GIT1,MAPT,TSC2,CBARP,TAOK2,BASP1,TANC1,MARCKS
GO: Molecular Function	GO:0003779	actin binding		0.0007838	0.29	0.02909	0.1889	9	492	FLNA,TMEM201,MAP1A,MAP1B,MAPT,MYO9B,ANLN,MARCKS,HDGF
GO: Molecular Function	GO:0030695	GTPase regulator activity		0.0008182	0.3027	0.02909	0.1889	9	495	GBF1,GIT1,TRIO,MYO9B,ARHGAP17,TSC2,ARHGAP39,TBC1D10B,FGD6
GO: Molecular Function	GO:0032453	histone H3-methyl-lysine-4 demethylase activity		0.0008648	0.32	0.02909	0.1889	2	9	KDM1B,KDM1A
GO: Molecular Function	GO:0003682	chromatin binding		0.0009649	0.357	0.02952	0.1916	11	725	SAMD1,TCF3,ZNF609,CENPF,RBL2,MBD1,KDM1B,NIPBL,HDGFL2,CUX1,KDM1A
GO: Molecular Function	GO:0060090	molecular adaptor activity		0.001037	0.3837	0.02952	0.1916	9	512	NOLC1,MAP1A,TCOF1,MAPT,SH2B2,ST13,GAB2,EIF4G1,CUX1
GO: Biological Process	GO:0046822	regulation of nucleocytoplasmic transport		0.0005095	1	0.0302	0.2564	5	138	NOLC1,FLNA,PSEN1,NSUN2,IWS1
GO: Biological Process	GO:0044728	DNA methylation or demethylation		0.0005265	1	0.03055	0.2593	5	139	MBD1,NIBAN2,BAZ2A,EHMT1,KDM1B
GO: Cellular Component	GO:0035770	ribonucleoprotein granule		0.001646	0.6089	0.03205	0.2081	6	262	MAPT,NSUN2,EIF4ENIF1,PRRC2C,EIF4G1,MARCKS
GO: Cellular Component	GO:0140513	nuclear protein-containing complex		0.001748	0.6469	0.03234	0.21	15	1340	NOLC1,FLNA,TCF3,RSL1D1,BCLAF1,SF3A1,RNF113A,KRI1,ABRAXAS2,LIG3,JUND,BAZ2A,BASP1,ACIN1,NIPBL
GO: Biological Process	GO:0034394	protein localization to cell surface		0.0005978	1	0.0327	0.2776	4	81	FLNA,GBF1,MAP1A,TSC2
GO: Biological Process	GO:0048812	neuron projection morphogenesis		0.0006031	1	0.0327	0.2776	13	961	PSEN1,MAP1A,MAP1B,TRIO,MAPT,TSC2,NIBAN2,GAB2,TAOK2,SCRIB,MARCKS,CUX1,KDM1A
GO: Biological Process	GO:0016479	negative regulation of transcription by RNA polymerase I		0.0006116	1	0.0327	0.2776	2	8	FLNA,BAZ2A
GO: Biological Process	GO:0010793	regulation of mRNA export from nucleus		0.0006116	1	0.0327	0.2776	2	8	NSUN2,IWS1
GO: Biological Process	GO:1902414	protein localization to cell junction		0.000638	1	0.03346	0.284	5	145	FLNA,MAP1A,GIT1,MAPT,SCRIB
GO: Biological Process	GO:0007026	negative regulation of microtubule depolymerization		0.0006588	1	0.03388	0.2876	3	36	MAP1A,MAP1B,CAMSAP1
GO: Biological Process	GO:0000904	cell morphogenesis involved in differentiation		0.0006709	1	0.03388	0.2876	14	1100	FLNA,PSEN1,MAP1A,MAP1B,TRIO,MAPT,TSC2,NIBAN2,RREB1,GAB2,TAOK2,SCRIB,MARCKS,CUX1
GO: Biological Process	GO:0031330	negative regulation of cellular catabolic process		0.0006884	1	0.03413	0.2897	7	310	TLK2,PSEN1,MAP1A,TSC2,NSUN2,EIF4ENIF1,EIF4G1
GO: Cellular Component	GO:0098687	chromosomal region		0.001938	0.7171	0.03415	0.2217	7	367	PDS5B,ATF7,PSEN1,CENPF,MKI67,PDS5A,KDM1A
GO: Cellular Component	GO:0001674	female germ cell nucleus		0.002292	0.848	0.03687	0.2394	2	15	COIL,MARCKS
GO: Cellular Component	GO:0033391	chromatoid body		0.002292	0.848	0.03687	0.2394	2	15	NSUN2,MARCKS
GO: Biological Process	GO:0034720	histone H3-K4 demethylation		0.0007839	1	0.03817	0.324	2	9	KDM1B,KDM1A
GO: Molecular Function	GO:0060589	nucleoside-triphosphatase regulator activity		0.001519	0.5619	0.03927	0.2549	9	541	GBF1,GIT1,TRIO,MYO9B,ARHGAP17,TSC2,ARHGAP39,TBC1D10B,FGD6
GO: Molecular Function	GO:0045296	cadherin binding		0.001592	0.589	0.03927	0.2549	7	341	FLNA,PSEN1,RSL1D1,NIBAN2,FASN,ANLN,SCRIB
GO: Biological Process	GO:0031114	regulation of microtubule depolymerization		0.0008991	1	0.0429	0.3641	3	40	MAP1A,MAP1B,CAMSAP1
GO: Biological Process	GO:1901880	negative regulation of protein depolymerization		0.0009263	1	0.0429	0.3641	4	91	CARMIL2,MAP1A,MAP1B,CAMSAP1
GO: Biological Process	GO:0051094	positive regulation of developmental process		0.0009396	1	0.0429	0.3641	18	1695	FLNA,TCF3,ZNF609,CARMIL2,PSEN1,MAP1B,MAPT,TSC2,NIBAN2,RREB1,JUND,BASP1,EIF4G1,ACIN1,NIPBL,MARCKS,CUX1,KDM1A
GO: Biological Process	GO:0045597	positive regulation of cell differentiation		0.0009654	1	0.0429	0.3641	14	1142	FLNA,TCF3,ZNF609,CARMIL2,MAP1B,MAPT,NIBAN2,RREB1,JUND,EIF4G1,ACIN1,MARCKS,CUX1,KDM1A
GO: Biological Process	GO:0051726	regulation of cell cycle		0.0009929	1	0.0429	0.3641	16	1418	CCNL2,TCF3,GBF1,GIT1,CENPF,RBL2,TSC2,NSUN2,TAOK2,JUND,ANLN,EIF4G1,MKI67,EHMT1,SCRIB,NIPBL
GO: Biological Process	GO:0006304	DNA modification		0.0009936	1	0.0429	0.3641	5	160	MBD1,NIBAN2,BAZ2A,EHMT1,KDM1B
GO: Biological Process	GO:0010720	positive regulation of cell development		0.001011	1	0.0429	0.3641	8	430	FLNA,MAP1B,MAPT,NIBAN2,RREB1,MARCKS,CUX1,KDM1A
GO: Biological Process	GO:0032386	regulation of intracellular transport		0.001026	1	0.0429	0.3641	8	431	NOLC1,FLNA,PSEN1,MAP1B,MAPT,NSUN2,IWS1,SEC16A
GO: Biological Process	GO:0120035	regulation of plasma membrane bounded cell projection organization		0.001029	1	0.0429	0.3641	12	891	FLNA,CARMIL2,PSEN1,MAP1B,MAPT,TSC2,RREB1,TBC1D10B,ANLN,MARCKS,CUX1,KDM1A
GO: Biological Process	GO:0031175	neuron projection development		0.001038	1	0.0429	0.3641	16	1424	FLNA,PSEN1,MAP1A,MAP1B,GIT1,TRIO,MAPT,TSC2,NIBAN2,GAB2,TAOK2,SCRIB,CAMSAP1,MARCKS,CUX1,KDM1A
GO: Biological Process	GO:0007265	Ras protein signal transduction		0.001057	1	0.04303	0.3653	8	433	GBF1,GIT1,TRIO,MYO9B,ARHGAP17,RREB1,SH2B2,FGD6
GO: Biological Process	GO:0034330	cell junction organization		0.001111	1	0.04456	0.3782	12	899	FLNA,PSEN1,MAP1B,GIT1,MAPT,TSC2,ARHGAP39,TAOK2,CAMKV,EIF4G1,TANC1,MARCKS
GO: Biological Process	GO:0032259	methylation		0.001154	1	0.04562	0.3873	8	439	MBD1,NIBAN2,NSUN2,IWS1,BAZ2A,EHMT1,KDM1B,KDM1A
GO: Biological Process	GO:0043137	DNA replication, removal of RNA primer		0.00119	1	0.04637	0.3936	2	11	LIG1,LIG3
GO: Biological Process	GO:0048667	cell morphogenesis involved in neuron differentiation		0.001221	1	0.04648	0.3946	12	909	PSEN1,MAP1A,MAP1B,TRIO,MAPT,TSC2,NIBAN2,GAB2,TAOK2,SCRIB,MARCKS,CUX1
GO: Biological Process	GO:0034504	protein localization to nucleus		0.00124	1	0.04648	0.3946	7	343	NOLC1,FLNA,TMEM201,PSEN1,TSC2,EIF4ENIF1,HDGF
GO: Biological Process	GO:0031344	regulation of cell projection organization		0.001244	1	0.04648	0.3946	12	911	FLNA,CARMIL2,PSEN1,MAP1B,MAPT,TSC2,RREB1,TBC1D10B,ANLN,MARCKS,CUX1,KDM1A
GO: Biological Process	GO:0051567	histone H3-K9 methylation		0.001269	1	0.04678	0.3971	3	45	BAZ2A,EHMT1,KDM1A
GO: Cellular Component	GO:0016363	nuclear matrix		0.003088	1	0.0476	0.3091	4	125	CENPF,MBD1,PPIG,BASP1
GO: Biological Process	GO:0031110	regulation of microtubule polymerization or depolymerization		0.001316	1	0.04783	0.406	4	100	MAP1A,MAP1B,MAPT,CAMSAP1
GO: Biological Process	GO:0061564	axon development		0.001384	1	0.04967	0.4216	11	797	FLNA,PSEN1,MAP1A,MAP1B,TRIO,MAPT,TSC2,NIBAN2,GAB2,TAOK2,SCRIB
GO: Biological Process	GO:2000197	regulation of ribonucleoprotein complex localization		0.001424	1	0.04978	0.4226	2	12	NSUN2,IWS1
GO: Biological Process	GO:0070973	protein localization to endoplasmic reticulum exit site		0.001424	1	0.04978	0.4226	2	12	GBF1,SEC16A
